# Supplementary material for: Auxin and cytokinin coordinate the dormancy and outgrowth of axillary bud in strawberry runner
Source: BMC Plant Biol. 2019 Nov 29;19:528. doi: 10.1186/s12870-019-2151-x (PMC6884756; doi:10.1186/s12870-019-2151-x)
Supplement: Supplementary file 7 — Additional file 7: Table S3 DEGs identified between FvDB and FvNDB. Table S4 DEGs identified between FvDB and FpNDB. Table S5. DEGs identified between FvNDB and FpNDB [file 12870_2019_2151_MOESM7_ESM.xls]

## Sheet: Table S3
Table S3 DEGs identified between FvDB and FvNDB
#ID	FvDB-1_FPKM	FvDB-1_count	FvDB-2_FPKM	FvDB-2_count	FvDB-3_FPKM	FvDB-3_count	FvNDB-1_FPKM	FvNDB-1_count	FvNDB-2_FPKM	FvNDB-2_count	FvNDB-3_FPKM	FvNDB-3_count	FDR	FC	regulated	COG_class	COG_class_annotation	GO_annotation	KEGG_annotation	KEGG_pathway_annotation	KOG_class	KOG_class_annotation	Pfam_annotation	Swiss_Prot_annotation	eggNOG_class	eggNOG_class_annotation	NR_annotation	GO_second_level_annotation
Fragaria_vesca_newGene_1034	1.68553	98	0.323672	22	0.543086	33	10.6802	491	4.98709	273	7.96258	398	1.81543e-06	2.96726	up	--	--	--	--	--	--	--	--	--	--	--	--	--
Fragaria_vesca_newGene_1093	2.44637	119	3.29112	147	2.1844	102	0.046666	3	0.196631	10	0.144744	7	2.47723e-11	-4.22503	down	--	--	--	--	--	--	--	--	--	--	--	PREDICTED: uncharacterized protein LOC101305580 [Fragaria vesca subsp. vesca]	--
Fragaria_vesca_newGene_1199	20.6417	602	20.2245	539	15.0669	422	3.39466	88	3.40918	94	3.95667	107	5.71215e-11	-2.43436	down	--	--	--	--	--	--	--	--	--	--	--	--	--
Fragaria_vesca_newGene_1431	0.195722	8	0.281795	11	0.538586	21	7.57517	264	3.75413	139	5.28488	191	9.12159e-08	3.89412	up	--	--	--	--	--	--	--	Plastocyanin-like domain	Blue copper protein (Precursor) OS=Pisum sativum (Garden pea) PE=2 SV=1	R	General function prediction only	PREDICTED: uncharacterized protein LOC101307724 [Fragaria vesca subsp. vesca]	--
Fragaria_vesca_newGene_145	40.265	1725	37.1915	1456	39.7477	1636	123.029	4682	84.4751	3421	94.4267	3735	5.14469e-06	1.30483	up	[G]	Carbohydrate transport and metabolism	Biological Process: biosynthetic process (GO:0009058);; Molecular Function: strictosidine synthase activity (GO:0016844);;	--	--	--	--	--	Protein STRICTOSIDINE SYNTHASE-LIKE 3 {ECO:0000303|PubMed:10777701} (Precursor) OS=Arabidopsis thaliana (Mouse-ear cress) PE=2 SV=1	R	General function prediction only	PREDICTED: adipocyte plasma membrane-associated protein-like [Fragaria vesca subsp. vesca]	biological process: metabolic process (GO:0008152);; molecular function: catalytic activity (GO:0003824)
Fragaria_vesca_newGene_1463	0.836683	16	0.246799	6	0.663654	12	2.47969	42	2.51541	45	2.57158	45	0.00717568	1.97329	up	--	--	--	--	--	--	--	Ankyrin repeats (3 copies);; Ankyrin repeat;; Ankyrin repeats (many copies);; Ankyrin repeat	--	R	General function prediction only	PREDICTED: uncharacterized protein LOC103330216 [Prunus mume]	--
Fragaria_vesca_newGene_1471	90.765	9090	56.2135	5217	94.9349	9308	50.4187	4402	20.6553	1996	22.0099	2077	0.00488936	-1.45519	down	--	--	--	--	--	--	--	--	--	--	--	--	--
Fragaria_vesca_newGene_1764	0	0	0	0	0	0	1.05704	49	1.11055	55	1.43393	69	2.31818e-14	Inf	up	--	--	--	--	--	--	--	--	--	--	--	PREDICTED: uncharacterized protein LOC101314997 [Fragaria vesca subsp. vesca]	--
Fragaria_vesca_newGene_1815	0.003351	1	0.002139	1	0	0	0.569373	54	9.62999	970	4.87516	480	0.00117779	9.52691	up	--	--	--	--	--	--	--	--	--	--	--	--	--
Fragaria_vesca_newGene_1872	2.86023	310	0.763946	101	1.56592	192	8.7053	983	4.38616	524	6.22287	711	0.00346452	1.911	up	--	--	--	--	--	--	--	--	--	--	--	--	--
Fragaria_vesca_newGene_2453	3.65732	278	2.25338	165	3.51389	262	17.1804	1170	9.95018	697	13.2555	929	3.7872e-05	2.00468	up	--	--	--	--	--	--	--	--	--	--	--	--	--
Fragaria_vesca_newGene_276	7.56781	313	9.76364	370	9.65651	384	1.47373	55	2.31704	91	2.0251	78	1.0004e-07	-2.26543	down	--	--	--	--	--	--	--	Gibberellin regulated protein	Snakin-2 (Precursor) GN=SN2 OS=Solanum tuberosum (Potato) PE=1 SV=1	W	Extracellular structures	PREDICTED: snakin-2-like [Fragaria vesca subsp. vesca]	--
Fragaria_vesca_newGene_598	1.15648	95	0.881163	73	0.701027	54	0.479989	28	0.139662	12	0.769429	26	0.00932111	-1.73195	down	[G]	Carbohydrate transport and metabolism	Biological Process: glycogen biosynthetic process (GO:0005978);; Molecular Function: glucose-1-phosphate adenylyltransferase activity (GO:0008878);;	K00975|0|fve:101297090|glucose-1-phosphate adenylyltransferase small subunit, chloroplastic-like; K00975 glucose-1-phosphate adenylyltransferase [EC:2.7.7.27] (A)	Starch and sucrose metabolism (ko00500);; Amino sugar and nucleotide sugar metabolism (ko00520)	--	--	Nucleotidyl transferase	Glucose-1-phosphate adenylyltransferase small subunit, chloroplastic (Precursor) GN=K23F3.2 OS=Arabidopsis thaliana (Mouse-ear cress) PE=2 SV=2	M	Cell wall/membrane/envelope biogenesis	PREDICTED: glucose-1-phosphate adenylyltransferase small subunit, chloroplastic-like [Fragaria vesca subsp. vesca]	biological process: metabolic process (GO:0008152);; biological process: cellular process (GO:0009987);; biological process: single-organism process (GO:0044699);; molecular function: catalytic activity (GO:0003824)
Fragaria_vesca_newGene_664	23.7891	1009	27.7056	1074	17.952	731	3.49437	132	1.60377	65	3.45686	136	8.3739e-17	-3.07129	down	--	--	Biological Process: cellular process (GO:0009987);;	K14484|3.02579e-113|pper:PRUPE_ppa023002mg|hypothetical protein; K14484 auxin-responsive protein IAA (A)	Plant hormone signal transduction (ko04075)	--	--	AUX/IAA family	Auxin-responsive protein IAA32 GN=IAA32 OS=Arabidopsis thaliana (Mouse-ear cress) PE=2 SV=2	K	Transcription	hypothetical protein PRUPE_ppa023002mg [Prunus persica]	biological process: cellular process (GO:0009987)
Fragaria_vesca_newGene_739	2.94318	177	2.49627	138	2.58632	150	0.623059	34	0.8641	50	0.409085	24	0.000120596	-2.10875	down	--	--	--	--	--	--	--	--	Protein HAPLESS 2 (Precursor) GN=HAP2 OS=Arabidopsis thaliana (Mouse-ear cress) PE=2 SV=1	R	General function prediction only	PREDICTED: protein HAPLESS 2-like [Fragaria vesca subsp. vesca]	--
Fragaria_vesca_newGene_74	19.6497	1664	18.7244	1449	17.8183	1450	3.29773	249	6.00057	481	9.30853	728	7.54425e-11	-1.65322	down	--	--	--	--	--	--	--	--	--	--	--	--	--
Fragaria_vesca_newGene_763	1.84262	57	3.64836	102	3.88161	114	0	0	0	0	0	0	1.34577e-13	#NAME?	down	--	--	--	--	--	--	--	--	--	--	--	--	--
Fragaria_vesca_newGene_776	2.06935	49	1.16169	25	0.967467	22	5.99406	124	5.14944	114	4.46727	97	0.0030792	1.82123	up	--	--	--	--	--	--	--	--	--	S	Function unknown	PREDICTED: uncharacterized protein LOC101507158 [Cicer arietinum]	--
Fragaria_vesca_newGene_858	1.4105	81	1.18718	62	1.27139	70	0.694008	36	0.081924	5	0.038187	3	0.00054353	-2.2341	down	--	--	--	--	--	--	--	--	--	--	--	--	--
gene00118	3.3943	173	3.20979	151	2.69626	131	6.78715	305	8.06438	387	9.5607	447	0.0017391	1.32219	up	--	--	--	--	--	--	--	X8 domain	Glucan endo-1,3-beta-glucosidase 13 (Precursor) GN=At5g56590 OS=Arabidopsis thaliana (Mouse-ear cress) PE=1 SV=1	R	General function prediction only	PREDICTED: glucan endo-1,3-beta-glucosidase 13-like [Fragaria vesca subsp. vesca]	--
gene00189	17.1159	1758	13.8885	1274	14.9947	1476	33.6705	3001	35.6326	3352	35.7003	3232	6.56783e-07	1.09209	up	--	--	--	K14505|0|fve:101293159|cyclin-D3-2-like; K14505 cyclin D3, plant (A)	Plant hormone signal transduction (ko04075)	[D]	Cell cycle control, cell division, chromosome partitioning	Cyclin, N-terminal domain;; Cyclin, C-terminal domain	Cyclin-D3-2 GN=CYCD3-2 OS=Arabidopsis thaliana (Mouse-ear cress) PE=2 SV=1	D	Cell cycle control, cell division, chromosome partitioning	PREDICTED: cyclin-D3-3-like [Fragaria vesca subsp. vesca]	--
gene00219	3.6735	288	4.22067	303	2.90402	219	0.960891	67	1.60533	116	1.20491	87	0.000716306	-1.59579	down	--	--	--	--	--	--	--	Plant protein of unknown function	UPF0481 protein At3g47200 GN=At3g47200 OS=Arabidopsis thaliana (Mouse-ear cress) PE=2 SV=1	S	Function unknown	PREDICTED: UPF0481 protein At3g47200-like [Fragaria vesca subsp. vesca]	--
gene00234	173.532	3701	99.0745	1931	107.628	2205	870.261	16490	441.758	8907	654.421	12887	9.35682e-05	2.31236	up	--	--	--	--	--	--	--	Protein of unknown function, DUF538	--	S	Function unknown	PREDICTED: uncharacterized protein LOC101303527 [Fragaria vesca subsp. vesca]	--
gene00246	3.65154	98	3.26606	78	3.13435	86	14.6215	363	8.4596	240	11.993	309	5.22928e-05	1.80984	up	--	--	--	--	--	--	--	--	--	--	--	--	--
gene00284	23.0697	1459	21.7458	1249	20.5423	1244	10.2743	582	10.0011	597	9.34141	543	7.42941e-06	-1.19651	down	--	--	--	--	--	--	--	GDSL-like Lipase/Acylhydrolase	GDSL esterase/lipase At1g09390 (Precursor) GN=At1g09390 OS=Arabidopsis thaliana (Mouse-ear cress) PE=2 SV=1	I	Lipid transport and metabolism	PREDICTED: GDSL esterase/lipase At1g09390 isoform X1 [Fragaria vesca subsp. vesca]	--
gene00298	0.613055	10	0.807954	12	1.27649	19	4.5524	61	6.59443	94	7.60727	106	2.40291e-05	2.65714	up	--	--	Molecular Function: DNA binding (GO:0003677);; Molecular Function: chromatin binding (GO:0003682);; Cellular Component: nucleus (GO:0005634);;	--	--	[O]	Posttranslational modification, protein turnover, chaperones	--	Protein RADIALIS-like 3 GN=RL3 OS=Arabidopsis thaliana (Mouse-ear cress) PE=2 SV=1	K	Transcription	PREDICTED: protein RADIALIS-like 3 [Capsicum annuum]	molecular function: binding (GO:0005488);; cellular component: cell (GO:0005623);; cellular component: organelle (GO:0043226);; cellular component: cell part (GO:0044464)
gene00314	2.40807	231	0.590703	54	1.46131	136	9.86077	841	4.36772	397	6.2994	556	0.00947246	2.13016	up	[V]	Defense mechanisms	--	K03327|0|fve:101303985|MATE efflux family protein ALF5-like; K03327 multidrug resistance protein, MATE family (A)	--	[R]	General function prediction only	MatE	MATE efflux family protein ALF5 GN=MDB19.4 OS=Arabidopsis thaliana (Mouse-ear cress) PE=2 SV=1	R	General function prediction only	PREDICTED: MATE efflux family protein LAL5-like isoform X1 [Fragaria vesca subsp. vesca]	--
gene00416	3.31421	515	2.63881	361	2.13893	317	1.51673	191	1.21081	172	1.42081	164	0.00519269	-1.16881	down	[O]	Posttranslational modification, protein turnover, chaperones	Molecular Function: serine-type endopeptidase activity (GO:0004252);; Cellular Component: extracellular region (GO:0005576);; Biological Process: proteolysis (GO:0006508);; Molecular Function: 2-alkenal reductase [NAD(P)] activity (GO:0032440);; Molecular Function: identical protein binding (GO:0042802);; Biological Process: negative regulation of catalytic activity (GO:0043086);; Biological Proc…	--	--	--	--	Subtilase family;; Peptidase inhibitor I9;; PA domain	CO(2)-response secreted protease {ECO:0000303|PubMed:25043023} (Precursor) OS=Arabidopsis thaliana (Mouse-ear cress) PE=2 SV=1	O	Posttranslational modification, protein turnover, chaperones	PREDICTED: CO(2)-response secreted protease-like [Fragaria vesca subsp. vesca]	molecular function: catalytic activity (GO:0003824);; biological process: metabolic process (GO:0008152);; cellular component: extracellular region (GO:0005576);; biological process: single-organism process (GO:0044699);; molecular function: binding (GO:0005488);; biological process: biological regulation (GO:0065007)
gene00459	0.075731	7	0.087788	8	0.105568	10	4.62825	366	2.22443	187	2.677	220	5.74991e-08	4.95748	up	--	--	--	--	--	--	--	Agglutinin	--	S	Function unknown	PREDICTED: uncharacterized protein LOC101308144 [Fragaria vesca subsp. vesca]	--
gene00519	3.58999	382	3.32362	323	3.66203	374	0.93101	88	1.64088	165	1.20257	118	0.00027435	-1.54862	down	--	--	--	--	--	--	--	Plant phosphoribosyltransferase C-terminal;; C2 domain	Synaptotagmin-4 GN=T5K6.90 OS=Arabidopsis thaliana (Mouse-ear cress) PE=2 SV=1	R	General function prediction only	PREDICTED: multiple C2 and transmembrane domain-containing protein 2 [Fragaria vesca subsp. vesca]	--
gene00570	0.107928	9	0.08266	7	0.049303	4	2.86241	203	1.58587	120	2.85559	210	1.26122e-12	4.75046	up	--	--	--	K16297|0|fve:101297660|serine carboxypeptidase II-3-like; K16297 serine carboxypeptidase-like clade II [EC:3.4.16.-] (A)	--	[OE]	Posttranslational modification, protein turnover, chaperones;; Amino acid transport and metabolism	Serine carboxypeptidase	Serine carboxypeptidase II-3 chain B (Precursor) GN=CXP;2-3 OS=Hordeum vulgare (Barley) PE=2 SV=1	O	Posttranslational modification, protein turnover, chaperones	PREDICTED: serine carboxypeptidase II-3-like [Fragaria vesca subsp. vesca]	--
gene00571	5.96166	220	5.27733	180	4.83808	173	2.07552	70	2.11037	75	2.07288	70	0.0084582	-1.41174	down	[U]	Intracellular trafficking, secretion, and vesicular transport	--	K17279|5.233e-103|fve:101307609|HVA22-like protein f-like; K17279 receptor expression-enhancing protein 5/6 (A)	--	[U]	Intracellular trafficking, secretion, and vesicular transport	TB2/DP1, HVA22 family	HVA22-like protein f GN=HVA22F OS=Arabidopsis thaliana (Mouse-ear cress) PE=2 SV=1	U	Intracellular trafficking, secretion, and vesicular transport	PREDICTED: HVA22-like protein f [Fragaria vesca subsp. vesca]	--
gene00600	0.704974	57	0.805048	60	0.740154	58	5.30179	381	4.93372	377	5.53788	414	4.26896e-11	2.7411	up	--	--	--	--	--	--	--	Myb-like DNA-binding domain	Putative Myb family transcription factor At1g14600 GN=At1g14600 OS=Arabidopsis thaliana (Mouse-ear cress) PE=2 SV=2	K	Transcription	PREDICTED: putative Myb family transcription factor At1g14600 [Fragaria vesca subsp. vesca]	--
gene00605	1.47028	98	0.874005	54	1.14886	74	0.218523	13	0.359639	23	0.265332	17	0.00140944	-2.09033	down	[E]	Amino acid transport and metabolism	Molecular Function: glutamate decarboxylase activity (GO:0004351);; Cellular Component: nucleus (GO:0005634);; Cellular Component: cytosol (GO:0005829);; Biological Process: glutamate metabolic process (GO:0006536);; Molecular Function: pyridoxal phosphate binding (GO:0030170);;	K01580|0|fve:101300439|glutamate decarboxylase 1-like; K01580 glutamate decarboxylase [EC:4.1.1.15] (A)	Alanine, aspartate and glutamate metabolism (ko00250);; beta-Alanine metabolism (ko00410);; Taurine and hypotaurine metabolism (ko00430);; Butanoate metabolism (ko00650)	[E]	Amino acid transport and metabolism	Pyridoxal-dependent decarboxylase conserved domain	Glutamate decarboxylase GN=GAD OS=Petunia hybrida (Petunia) PE=1 SV=1	E	Amino acid transport and metabolism	PREDICTED: glutamate decarboxylase 4 [Fragaria vesca subsp. vesca]	molecular function: catalytic activity (GO:0003824);; biological process: metabolic process (GO:0008152);; cellular component: cell (GO:0005623);; cellular component: organelle (GO:0043226);; cellular component: cell part (GO:0044464);; biological process: cellular process (GO:0009987);; biological process: single-organism process (GO:0044699);; molecular function: binding (GO:0005488)
gene00607	7.17233	452	7.33366	429	5.33579	326	11.7223	670	13.5427	811	16.1798	957	0.00171296	1.01169	up	--	--	--	--	--	--	--	--	Protein XRI1 GN=XRI1 OS=Arabidopsis thaliana (Mouse-ear cress) PE=1 SV=2	S	Function unknown	PREDICTED: protein XRI1 [Fragaria vesca subsp. vesca]	--
gene00631	0.243824	18	0.307931	21	0.404041	29	1.02032	66	2.11415	146	1.17409	79	0.00618544	2.07835	up	--	--	--	--	--	--	--	bHLH-MYC and R2R3-MYB transcription factors N-terminal;; Helix-loop-helix DNA-binding domain	Transcription factor ABORTED MICROSPORES GN=F12A24.9 OS=Arabidopsis thaliana (Mouse-ear cress) PE=1 SV=2	K	Transcription	PREDICTED: transcription factor bHLH90 [Fragaria vesca subsp. vesca]	--
gene00667	0.334289	23	0.165431	11	0.219477	14	2.22597	132	0.767444	49	1.76859	109	0.00647747	2.62453	up	--	--	--	--	--	--	--	--	--	S	Function unknown	PREDICTED: uncharacterized protein LOC101306912 [Fragaria vesca subsp. vesca]	--
gene00684	32.4975	2492	29.3359	2064	34.3708	2537	9.5074	653	17.09	1250	8.09006	579	9.88174e-11	-1.52422	down	--	--	--	--	--	--	--	bHLH-MYC and R2R3-MYB transcription factors N-terminal	Transcription factor EMB1444 GN=EMB1444 OS=Arabidopsis thaliana (Mouse-ear cress) PE=2 SV=1	S	Function unknown	PREDICTED: uncharacterized protein LOC101307490 [Fragaria vesca subsp. vesca]	--
gene00696	30.668	3197	24.3125	2299	27.6562	2813	12.3722	1172	14.0741	1391	11.515	1097	7.93188e-08	-1.18007	down	--	--	Biological Process: mitotic cell cycle (GO:0000278);; Cellular Component: nucleus (GO:0005634);; Biological Process: stomatal lineage progression (GO:0010440);; Molecular Function: cyclin-dependent protein serine/threonine kinase regulator activity (GO:0016538);; Biological Process: DNA endoreduplication (GO:0042023);; Biological Process: negative regulation of cyclin-dependent protein serine/thr…	K18810|0|fve:101292695|cyclin-D1-1-like; K18810 cyclin D1/2/4, plant (A)	--	[D]	Cell cycle control, cell division, chromosome partitioning	Cyclin, N-terminal domain;; Cyclin, C-terminal domain	Cyclin-D1-1 GN=F20P5.7 OS=Arabidopsis thaliana (Mouse-ear cress) PE=1 SV=3	D	Cell cycle control, cell division, chromosome partitioning	PREDICTED: cyclin-D1-1 [Fragaria vesca subsp. vesca]	biological process: cellular process (GO:0009987);; biological process: single-organism process (GO:0044699);; cellular component: cell (GO:0005623);; cellular component: organelle (GO:0043226);; cellular component: cell part (GO:0044464);; biological process: developmental process (GO:0032502);; molecular function: enzyme regulator activity (GO:0030234);; biological process: biological regulatio…
gene00708	16.5981	1692	17.5636	1583	20.5222	2345	7.27381	647	9.85038	940	7.65209	705	0.000144432	-1.30155	down	--	--	--	K11820|0|fve:101294357|UDP-glycosyltransferase 74B1-like; K11820 N-hydroxythioamide S-beta-glucosyltransferase [EC:2.4.1.195] (A)	Tryptophan metabolism (ko00380);; Glucosinolate biosynthesis (ko00966);; 2-Oxocarboxylic acid metabolism (ko01210)	[GC]	Carbohydrate transport and metabolism;; Energy production and conversion	UDP-glucoronosyl and UDP-glucosyl transferase;; Glycosyltransferase family 28 C-terminal domain;; Glycosyl transferase family 1;; Glycosyltransferase family 28 N-terminal domain	UDP-glycosyltransferase 74B1 GN=UGT74B1 OS=Arabidopsis thaliana (Mouse-ear cress) PE=1 SV=1	CG	Energy production and conversion;; Carbohydrate transport and metabolism	PREDICTED: UDP-glycosyltransferase 74B1-like [Fragaria vesca subsp. vesca]	--
gene00726	91.8851	3694	103.229	3826	74.6151	2924	36.6852	1323	48.2359	1843	43.8331	1630	2.17205e-07	-1.12977	down	[T]	Signal transduction mechanisms	--	K14492|1.77664e-125|fve:101297826|two-component response regulator ARR3-like; K14492 two-component response regulator ARR-A family (A)	Plant hormone signal transduction (ko04075)	[K]	Transcription	Response regulator receiver domain	Two-component response regulator ARR3 GN=ARR3 OS=Arabidopsis thaliana (Mouse-ear cress) PE=2 SV=1	K	Transcription	PREDICTED: two-component response regulator ARR5 [Fragaria vesca subsp. vesca]	--
gene00767	10.1825	542	6.50711	316	9.90243	511	28.2856	1336	20.7874	1059	23.9302	1185	4.17172e-07	1.39955	up	--	--	Biological Process: carbohydrate metabolic process (GO:0005975);; Molecular Function: raffinose alpha-galactosidase activity (GO:0052692);;	K07407|0|fve:101303508|alpha-galactosidase-like; K07407 alpha-galactosidase [EC:3.2.1.22] (A)	Galactose metabolism (ko00052);; Glycerolipid metabolism (ko00561);; Sphingolipid metabolism (ko00600);; Glycosphingolipid biosynthesis - globo series (ko00603)	[G]	Carbohydrate transport and metabolism	Melibiase	Alpha-galactosidase (Precursor) OS=Coffea arabica (Arabian coffee) PE=1 SV=1	G	Carbohydrate transport and metabolism	PREDICTED: alpha-galactosidase 1 [Fragaria vesca subsp. vesca]	biological process: metabolic process (GO:0008152);; molecular function: catalytic activity (GO:0003824)
gene00780	12.5319	1064	12.8489	997	10.8289	883	6.40229	483	6.72224	540	5.26574	413	0.000563484	-1.03689	down	--	--	Molecular Function: aspartic-type endopeptidase activity (GO:0004190);; Biological Process: proteolysis (GO:0006508);;	--	--	[O]	Posttranslational modification, protein turnover, chaperones	Xylanase inhibitor N-terminal;; Xylanase inhibitor C-terminal;; Eukaryotic aspartyl protease	Protein ASPARTIC PROTEASE IN GUARD CELL 2 (Precursor) GN=ASPG2 OS=Arabidopsis thaliana (Mouse-ear cress) PE=2 SV=1	O	Posttranslational modification, protein turnover, chaperones	PREDICTED: protein ASPARTIC PROTEASE IN GUARD CELL 2 [Fragaria vesca subsp. vesca]	molecular function: catalytic activity (GO:0003824);; biological process: metabolic process (GO:0008152)
gene00896	696.555	33312	745.47	31378	865.855	39274	505.639	21503	385.505	17977	272.778	11939	0.00185903	-1.01242	down	--	--	Cellular Component: extracellular region (GO:0005576);; Biological Process: killing of cells of other organism (GO:0031640);; Biological Process: defense response to fungus (GO:0050832);;	--	--	--	--	Gamma-thionin family	Defensin-like protein (Precursor) OS=Nelumbo nucifera (Sacred lotus) PE=3 SV=1	R	General function prediction only	PREDICTED: defensin Ec-AMP-D2-like [Fragaria vesca subsp. vesca]	cellular component: extracellular region (GO:0005576);; biological process: cell killing (GO:0001906);; biological process: multi-organism process (GO:0051704);; biological process: biological regulation (GO:0065007);; biological process: response to stimulus (GO:0050896)
gene00897	1855.15	62855	2046.16	49425	1799.85	46001	1026.86	24619	1299.61	22466	655.607	16028	0.000110801	-1.31954	down	--	--	Biological Process: defense response (GO:0006952);;	--	--	--	--	Gamma-thionin family	Defensin-like protein (Precursor) OS=Nelumbo nucifera (Sacred lotus) PE=3 SV=1	R	General function prediction only	PREDICTED: defensin Ec-AMP-D2-like [Fragaria vesca subsp. vesca]	biological process: response to stimulus (GO:0050896)
gene00945	3.68425	428	3.73796	397	3.73356	417	9.206	949	10.9466	1201	8.78844	942	5.18059e-06	1.31214	up	[R]	General function prediction only	--	K13126|0|fve:101300080|probable polyadenylate-binding protein At2g36660-like; K13126 polyadenylate-binding protein (A)	RNA transport (ko03013);; mRNA surveillance pathway (ko03015);; RNA degradation (ko03018)	[AJ]	RNA processing and modification;; Translation, ribosomal structure and biogenesis	RNA recognition motif. (a.k.a. RRM, RBD, or RNP domain);; RNA recognition motif (a.k.a. RRM, RBD, or RNP domain);; RNA recognition motif. (a.k.a. RRM, RBD, or RNP domain);; Poly-adenylate binding protein, unique domain;; Nup53/35/40-type RNA recognition motif;; Nup53/35/40-type RNA recognition motif	Polyadenylate-binding protein 7 GN=PAB7 OS=Arabidopsis thaliana (Mouse-ear cress) PE=2 SV=1	A	RNA processing and modification	PREDICTED: polyadenylate-binding protein 7 [Fragaria vesca subsp. vesca]	--
gene00971	0.524936	26	0.931865	47	0.439782	24	5.1593	224	7.4865	344	7.50621	332	3.90126e-12	3.19269	up	--	--	--	--	--	--	--	No apical meristem (NAM) protein	Protein CUP-SHAPED COTYLEDON 2 GN=K19P17.12 OS=Arabidopsis thaliana (Mouse-ear cress) PE=1 SV=1	K	Transcription	PREDICTED: protein CUP-SHAPED COTYLEDON 1-like [Fragaria vesca subsp. vesca]	--
gene00990	5.96841	198	5.98107	181	3.62862	116	0.955437	29	2.82661	89	1.99755	61	0.00887462	-1.48229	down	--	--	--	--	--	[T]	Signal transduction mechanisms	--	--	S	Function unknown	PREDICTED: uncharacterized protein LOC105349901 [Fragaria vesca subsp. vesca]	--
gene01062	0.883333	55	0.280532	16	0.40745	25	3.27722	180	2.60715	153	2.18657	125	4.24974e-05	2.28386	up	[R]	General function prediction only	Molecular Function: dioxygenase activity (GO:0051213);;	--	--	[QR]	Secondary metabolites biosynthesis, transport and catabolism;; General function prediction only	2OG-Fe(II) oxygenase superfamily;; non-haem dioxygenase in morphine synthesis N-terminal	Probable 2-oxoglutarate-dependent dioxygenase AOP1.2 GN=AOP1.2 OS=Arabidopsis thaliana (Mouse-ear cress) PE=2 SV=1	Q	Secondary metabolites biosynthesis, transport and catabolism	PREDICTED: probable 2-oxoglutarate-dependent dioxygenase AOP1 [Fragaria vesca subsp. vesca]	molecular function: catalytic activity (GO:0003824);; biological process: metabolic process (GO:0008152);; biological process: single-organism process (GO:0044699)
gene01122	1103.04	41722	1365.42	47251	977.13	35511	204.449	6883	167.079	5984	190.111	6640	1.78726e-20	-2.67524	down	--	--	--	--	--	--	--	Glycine rich protein family	--	--	--	PREDICTED: glycine-rich cell wall structural protein-like [Fragaria vesca subsp. vesca]	--
gene01169	20.757	1816	18.9934	1520	25.879	2176	8.51676	669	10.843	898	6.40083	519	4.90649e-07	-1.40559	down	[Q]	Secondary metabolites biosynthesis, transport and catabolism	--	--	--	[QI]	Secondary metabolites biosynthesis, transport and catabolism;; Lipid transport and metabolism	Cytochrome P450	Cytochrome P450 714C2 GN=OsJ_35025 OS=Oryza sativa subsp. japonica (Rice) PE=2 SV=1	Q	Secondary metabolites biosynthesis, transport and catabolism	PREDICTED: cytochrome P450 714C2-like [Fragaria vesca subsp. vesca]	--
gene01183	9.97932	1140	8.55789	911	8.22244	941	19.221	2100	17.1225	1971	18.6985	2075	1.1908e-05	1.04341	up	[T]	Signal transduction mechanisms	--	--	--	[T]	Signal transduction mechanisms	Protein phosphatase 2C	Probable protein phosphatase 2C 66 OS=Oryza sativa subsp. japonica (Rice) PE=2 SV=1	T	Signal transduction mechanisms	PREDICTED: probable protein phosphatase 2C 6 isoform X1 [Fragaria vesca subsp. vesca]	--
gene01184	0.048949	6	0.049663	5	0	0	0.614967	60	0.635264	66	0.638521	65	1.21126e-08	4.12553	up	--	--	Biological Process: transcription, DNA-templated (GO:0006351);;	--	--	--	--	GRAS domain family	Scarecrow-like protein 18 GN=F20N2.1 OS=Arabidopsis thaliana (Mouse-ear cress) PE=2 SV=1	K	Transcription	PREDICTED: scarecrow-like protein 18 isoform X1 [Fragaria vesca subsp. vesca]	biological process: metabolic process (GO:0008152);; biological process: cellular process (GO:0009987)
gene01206	34.8851	2212	8.56541	497	10.7312	654	218.757	12323	158.366	9492	181.265	10612	1.55539e-23	3.30788	up	[I]	Lipid transport and metabolism	--	K00507|0|fve:101291166|palmitoyl-monogalactosyldiacylglycerol delta-7 desaturase, chloroplastic-like; K00507 stearoyl-CoA desaturase (delta-9 desaturase) [EC:1.14.19.1] (A)	Biosynthesis of unsaturated fatty acids (ko01040);; Fatty acid metabolism (ko01212)	[I]	Lipid transport and metabolism	Fatty acid desaturase	Palmitoyl-monogalactosyldiacylglycerol delta-7 desaturase, chloroplastic (Precursor) GN=ADS3 OS=Arabidopsis thaliana (Mouse-ear cress) PE=2 SV=2	I	Lipid transport and metabolism	PREDICTED: palmitoyl-monogalactosyldiacylglycerol delta-7 desaturase, chloroplastic-like [Fragaria vesca subsp. vesca]	--
gene01209	52.9815	2616	57.4685	2521	38.4614	2133	125.177	5856	104.508	5492	92.2718	4675	1.44349e-07	1.14153	up	[I]	Lipid transport and metabolism	--	K00507|0|fve:101300165|palmitoyl-monogalactosyldiacylglycerol delta-7 desaturase, chloroplastic-like isoform 1; K00507 stearoyl-CoA desaturase (delta-9 desaturase) [EC:1.14.19.1] (A)	Biosynthesis of unsaturated fatty acids (ko01040);; Fatty acid metabolism (ko01212)	[I]	Lipid transport and metabolism	Fatty acid desaturase	Palmitoyl-monogalactosyldiacylglycerol delta-7 desaturase, chloroplastic (Precursor) GN=ADS3 OS=Arabidopsis thaliana (Mouse-ear cress) PE=2 SV=2	I	Lipid transport and metabolism	PREDICTED: palmitoyl-monogalactosyldiacylglycerol delta-7 desaturase, chloroplastic-like isoform X2 [Fragaria vesca subsp. vesca]	--
gene01231	1.59798	192	1.76284	169	1.47827	159	0.501756	54	0.660559	65	0.347593	35	0.00109833	-1.75664	down	--	--	--	--	--	--	--	NB-ARC domain	Probable disease resistance protein At5g66900 GN=At5g66900 OS=Arabidopsis thaliana (Mouse-ear cress) PE=3 SV=1	T	Signal transduction mechanisms	PREDICTED: probable disease resistance protein At5g66900 isoform X2 [Fragaria vesca subsp. vesca]	--
gene01267	1.86968	141	2.38785	163	1.82262	135	0.472961	33	0.876169	62	0.648333	46	0.00414405	-1.65317	down	--	--	--	K13947|0|fve:101298619|probable auxin efflux carrier component 1b-like; K13947 auxin efflux carrier family (A)	--	--	--	Membrane transport protein	Putative auxin efflux carrier component 5 GN=PIN5 OS=Arabidopsis thaliana (Mouse-ear cress) PE=3 SV=1	S	Function unknown	PREDICTED: putative auxin efflux carrier component 5 [Fragaria vesca subsp. vesca]	--
gene01309	1.45593	193	1.50141	181	1.96503	249	4.34328	510	5.32421	664	5.46208	666	6.08521e-06	1.55693	up	[RTKL]	General function prediction only;; Signal transduction mechanisms;; Transcription;; Replication, recombination and repair	--	--	--	[R]	General function prediction only	Protein kinase domain;; Protein tyrosine kinase	Serine/threonine-protein kinase D6PKL2 GN=MCA23.7 OS=Arabidopsis thaliana (Mouse-ear cress) PE=1 SV=1	T	Signal transduction mechanisms	PREDICTED: serine/threonine-protein kinase D6PK [Fragaria vesca subsp. vesca]	--
gene01354	3.53064	210	2.38834	130	4.34893	248	18.5873	979	12.5632	704	19.2925	1056	3.59481e-09	2.23071	up	--	--	Cellular Component: nucleus (GO:0005634);; Cellular Component: cytoplasm (GO:0005737);; Molecular Function: electron carrier activity (GO:0009055);; Molecular Function: protein disulfide oxidoreductase activity (GO:0015035);; Molecular Function: transferase activity, transferring acyl groups other than amino-acyl groups (GO:0016747);; Biological Process: cell redox homeostasis (GO:0045454);; Biol…	K03676|1.30321e-88|fve:101295547|glutaredoxin-C7-like; K03676 glutaredoxin 3 (A)	--	[O]	Posttranslational modification, protein turnover, chaperones	Glutaredoxin	Glutaredoxin-C7 OS=Arabidopsis thaliana (Mouse-ear cress) PE=1 SV=2	O	Posttranslational modification, protein turnover, chaperones	PREDICTED: glutaredoxin-C5-like [Fragaria vesca subsp. vesca]	cellular component: cell (GO:0005623);; cellular component: organelle (GO:0043226);; cellular component: cell part (GO:0044464);; molecular function: electron carrier activity (GO:0009055);; molecular function: catalytic activity (GO:0003824);; biological process: metabolic process (GO:0008152);; biological process: single-organism process (GO:0044699);; biological process: cellular process (GO:0…
gene01362	8.02537	577	6.76095	433	7.9706	519	17.3633	1048	15.643	1000	17.1812	1086	0.000434425	1.04075	up	--	--	--	--	--	--	--	Double-stranded RNA binding motif;; double strand RNA binding domain from DEAD END PROTEIN 1	Double-stranded RNA-binding protein 3 GN=DRB3 OS=Arabidopsis thaliana (Mouse-ear cress) PE=2 SV=1	R	General function prediction only	PREDICTED: double-stranded RNA-binding protein 5 [Fragaria vesca subsp. vesca]	--
gene01364	0.428323	31	1.24125	81	1.04088	71	2.28735	144	4.61788	310	4.07707	267	0.0010991	1.94649	up	--	--	--	--	--	--	--	No apical meristem (NAM) protein	NAC domain-containing protein 100 GN=NAC100 OS=Arabidopsis thaliana (Mouse-ear cress) PE=2 SV=1	R	General function prediction only	PREDICTED: protein SOMBRERO-like [Fragaria vesca subsp. vesca]	--
gene01447	3.9718	248	2.93425	166	4.45139	269	8.96148	497	7.20707	409	9.02294	504	0.00933206	1.0543	up	--	--	Biological Process: transition metal ion transport (GO:0000041);; Molecular Function: calcium ion binding (GO:0005509);; Cellular Component: cytoplasm (GO:0005737);; Biological Process: signal transduction (GO:0007165);; Biological Process: toxin catabolic process (GO:0009407);; Biological Process: ethylene biosynthetic process (GO:0009693);; Biological Process: plant-type cell wall modification …	K13448|1.05593e-156|fve:101292979|probable calcium-binding protein CML21-like; K13448 calcium-binding protein CML (A)	Plant-pathogen interaction (ko04626)	[T]	Signal transduction mechanisms	EF-hand domain pair;; EF hand;; EF-hand domain;; EF-hand domain pair;; EF hand;; Secreted protein acidic and rich in cysteine Ca binding region	Probable calcium-binding protein CML21 GN=CML21 OS=Arabidopsis thaliana (Mouse-ear cress) PE=2 SV=1	T	Signal transduction mechanisms	PREDICTED: probable calcium-binding protein CML21 [Fragaria vesca subsp. vesca]	biological process: single-organism process (GO:0044699);; biological process: localization (GO:0051179);; molecular function: binding (GO:0005488);; cellular component: cell (GO:0005623);; cellular component: cell part (GO:0044464);; biological process: cellular process (GO:0009987);; biological process: response to stimulus (GO:0050896);; biological process: biological regulation (GO:0065007);;…
gene01527	4.47035	435	2.03363	181	2.45614	238	11.9877	1047	7.02033	646	9.18549	829	0.00148684	1.58909	up	--	--	Cellular Component: membrane (GO:0016020);;	--	--	[GE]	Carbohydrate transport and metabolism;; Amino acid transport and metabolism	Triose-phosphate Transporter family;; UAA transporter family;; EamA-like transporter family	Uncharacterized membrane protein At1g06890 GN=At1g06890 OS=Arabidopsis thaliana (Mouse-ear cress) PE=1 SV=1	EG	Amino acid transport and metabolism;; Carbohydrate transport and metabolism	PREDICTED: uncharacterized membrane protein At1g06890 [Fragaria vesca subsp. vesca]	cellular component: membrane (GO:0016020)
gene01553	76.0358	8231	55.4469	5615	56.9051	6636	31.0128	3089	33.5825	3461	23.6153	2345	7.10275e-08	-1.1979	down	--	--	--	--	--	--	--	NPH3 family;; BTB/POZ domain	BTB/POZ domain-containing protein At5g67385 GN=At5g67385 OS=Arabidopsis thaliana (Mouse-ear cress) PE=1 SV=2	R	General function prediction only	PREDICTED: BTB/POZ domain-containing protein At5g67385 isoform X1 [Fragaria vesca subsp. vesca]	--
gene01563	18.526	1550	12.7645	977	14.1678	1139	6.46519	483	7.26789	576	6.55194	508	7.70394e-06	-1.22003	down	--	--	Molecular Function: hydrolase activity, hydrolyzing O-glycosyl compounds (GO:0004553);; Biological Process: carbohydrate metabolic process (GO:0005975);;	K01179|0|fve:101302510|endoglucanase 24-like; K01179 endoglucanase [EC:3.2.1.4] (A)	Starch and sucrose metabolism (ko00500)	--	--	Glycosyl hydrolase family 9	Endoglucanase 24 (Precursor) GN=At4g39010 OS=Arabidopsis thaliana (Mouse-ear cress) PE=2 SV=1	G	Carbohydrate transport and metabolism	PREDICTED: endoglucanase 24-like [Fragaria vesca subsp. vesca]	molecular function: catalytic activity (GO:0003824);; biological process: metabolic process (GO:0008152)
gene01573	1.32934	104	0.411309	29	0.692941	50	5.67726	392	3.31834	245	5.38468	388	8.15732e-07	2.51894	up	[R]	General function prediction only	Molecular Function: zinc ion binding (GO:0008270);; Biological Process: response to bacterium (GO:0009617);; Biological Process: plant-type hypersensitive response (GO:0009626);; Biological Process: lignin biosynthetic process (GO:0009809);; Molecular Function: aryl-alcohol dehydrogenase (NAD+) activity (GO:0018456);; Molecular Function: cinnamyl-alcohol dehydrogenase activity (GO:0045551);; Biol…	K00083|0|fve:101301572|probable mannitol dehydrogenase-like; K00083 cinnamyl-alcohol dehydrogenase [EC:1.1.1.195] (A)	Phenylpropanoid biosynthesis (ko00940)	[Q]	Secondary metabolites biosynthesis, transport and catabolism	Alcohol dehydrogenase GroES-like domain;; Zinc-binding dehydrogenase;; D-isomer specific 2-hydroxyacid dehydrogenase, NAD binding domain	Probable mannitol dehydrogenase GN=CAD OS=Fragaria ananassa (Strawberry) PE=2 SV=1	Q	Secondary metabolites biosynthesis, transport and catabolism	PREDICTED: probable mannitol dehydrogenase [Fragaria vesca subsp. vesca]	molecular function: binding (GO:0005488);; biological process: response to stimulus (GO:0050896);; biological process: multi-organism process (GO:0051704);; biological process: immune system process (GO:0002376);; biological process: cellular process (GO:0009987);; biological process: single-organism process (GO:0044699);; biological process: metabolic process (GO:0008152);; molecular function: c…
gene01595	0.122223	16	0.094419	12	0.146909	19	0.606571	63	0.63349	71	0.592732	71	0.00145266	2.12599	up	[O]	Posttranslational modification, protein turnover, chaperones	--	--	--	--	--	Subtilase family;; Peptidase inhibitor I9	Subtilisin-like protease SBT3.3 {ECO:0000303|PubMed:16193095} (Precursor) OS=Arabidopsis thaliana (Mouse-ear cress) PE=2 SV=1	O	Posttranslational modification, protein turnover, chaperones	PREDICTED: subtilisin-like protease SBT3.5, partial [Fragaria vesca subsp. vesca]	--
gene01596	5.85253	522	4.64724	381	5.1071	439	16.4682	1302	10.8512	913	13.5408	1114	1.76876e-05	1.3221	up	[RTKL]	General function prediction only;; Signal transduction mechanisms;; Transcription;; Replication, recombination and repair	Molecular Function: protein serine/threonine kinase activity (GO:0004674);; Molecular Function: ATP binding (GO:0005524);; Biological Process: protein phosphorylation (GO:0006468);; Cellular Component: plasmodesma (GO:0009506);;	--	--	[T]	Signal transduction mechanisms	Protein tyrosine kinase;; Protein kinase domain	Probable receptor-like protein kinase At5g56460 GN=At5g56460 OS=Arabidopsis thaliana (Mouse-ear cress) PE=2 SV=1	T	Signal transduction mechanisms	PREDICTED: probable receptor-like protein kinase At5g56460 [Fragaria vesca subsp. vesca]	molecular function: catalytic activity (GO:0003824);; biological process: metabolic process (GO:0008152);; biological process: cellular process (GO:0009987);; molecular function: binding (GO:0005488);; cellular component: cell junction (GO:0030054)
gene01747	1.62935	140	0.369468	29	1.13687	94	13.7091	953	7.18292	570	6.27755	494	0.000193788	2.97511	up	[V]	Defense mechanisms	--	K03327|0|fve:101295467|protein TRANSPARENT TESTA 12-like; K03327 multidrug resistance protein, MATE family (A)	--	[R]	General function prediction only	MatE	Protein TRANSPARENT TESTA 12 GN=F17J16_80 OS=Arabidopsis thaliana (Mouse-ear cress) PE=2 SV=1	S	Function unknown	PREDICTED: protein TRANSPARENT TESTA 12-like [Fragaria vesca subsp. vesca]	--
gene01752	150.048	2680	169.108	2760	139.032	2386	48.6311	772	79.8507	1349	59.42	980	1.36492e-09	-1.3465	down	--	--	--	--	--	--	--	--	--	--	--	PREDICTED: classical arabinogalactan protein 5-like [Fragaria vesca subsp. vesca]	--
gene01781	5.57837	365	2.23232	134	2.17882	137	23.8583	1384	11.9978	741	15.423	930	0.000925247	2.29887	up	--	--	Molecular Function: hydrolase activity, hydrolyzing O-glycosyl compounds (GO:0004553);; Cellular Component: cell wall (GO:0005618);; Biological Process: cellular glucan metabolic process (GO:0006073);; Molecular Function: xyloglucan:xyloglucosyl transferase activity (GO:0016762);; Cellular Component: apoplast (GO:0048046);;	K08235|0|fve:101307941|probable xyloglucan endotransglucosylase/hydrolase protein 10-like; K08235 xyloglucan:xyloglucosyl transferase [EC:2.4.1.207] (A)	--	--	--	Glycosyl hydrolases family 16;; Xyloglucan endo-transglycosylase (XET) C-terminus	Probable xyloglucan endotransglucosylase/hydrolase protein 10 (Precursor) GN=T6B13.14 OS=Arabidopsis thaliana (Mouse-ear cress) PE=2 SV=1	G	Carbohydrate transport and metabolism	PREDICTED: probable xyloglucan endotransglucosylase/hydrolase protein 10 [Fragaria vesca subsp. vesca]	molecular function: catalytic activity (GO:0003824);; biological process: metabolic process (GO:0008152);; cellular component: cell (GO:0005623);; cellular component: cell part (GO:0044464);; biological process: cellular process (GO:0009987);; cellular component: extracellular region (GO:0005576)
gene01800	27.8971	1986	28.0166	1824	34.3247	2348	8.76168	555	13.2862	895	7.95355	523	1.29238e-12	-1.65069	down	[GC]	Carbohydrate transport and metabolism;; Energy production and conversion	--	K13691|0|fve:101311072|UDP-glycosyltransferase 74F2-like; K13691 pathogen-inducible salicylic acid glucosyltransferase [EC:2.4.1.-] (A)	--	[GC]	Carbohydrate transport and metabolism;; Energy production and conversion	UDP-glucoronosyl and UDP-glucosyl transferase	UDP-glycosyltransferase 74F2 GN=F18O19.7 OS=Arabidopsis thaliana (Mouse-ear cress) PE=1 SV=1	CG	Energy production and conversion;; Carbohydrate transport and metabolism	PREDICTED: UDP-glycosyltransferase 74F2-like [Fragaria vesca subsp. vesca]	--
gene01848	34.1283	1189	28.2594	900	23.4874	786	8.0019	248	9.62675	317	8.44731	272	1.39131e-09	-1.77839	down	--	--	--	--	--	--	--	--	--	S	Function unknown	PREDICTED: uncharacterized protein LOC105353440 [Fragaria vesca subsp. vesca]	--
gene01881	4.0289	329	1.9143	143	2.87367	225	12.6301	914	9.35588	721	9.5824	721	2.32887e-08	1.77759	up	--	--	Molecular Function: DNA binding (GO:0003677);; Biological Process: regulation of transcription, DNA-templated (GO:0006355);; Biological Process: dehiscence (GO:0009900);;	--	--	--	--	No apical meristem (NAM) protein	NAC domain-containing protein 43 GN=F19D11.5 OS=Arabidopsis thaliana (Mouse-ear cress) PE=2 SV=2	K	Transcription	PREDICTED: NAC domain-containing protein 43-like [Fragaria vesca subsp. vesca]	molecular function: binding (GO:0005488);; biological process: biological regulation (GO:0065007);; biological process: reproduction (GO:0000003);; biological process: reproductive process (GO:0022414);; biological process: multicellular organismal process (GO:0032501);; biological process: single-organism process (GO:0044699)
gene01883	2.14256	204	1.75177	152	2.46048	225	8.97639	757	11.0478	991	12.4435	1090	2.22153e-14	2.28745	up	--	--	--	--	--	--	--	Protein of unknown function (DUF4005);; IQ calmodulin-binding motif	Protein IQ-DOMAIN 1 GN=IQD1 OS=Arabidopsis thaliana (Mouse-ear cress) PE=1 SV=1	S	Function unknown	PREDICTED: protein IQ-DOMAIN 1-like [Fragaria vesca subsp. vesca]	--
gene01896	7.53702	673	10.2429	835	10.2549	879	2.85517	227	2.68341	227	2.77149	229	7.85296e-09	-1.81154	down	[Q]	Secondary metabolites biosynthesis, transport and catabolism	Molecular Function: iron ion binding (GO:0005506);; Molecular Function: electron carrier activity (GO:0009055);; Molecular Function: flavonoid 3'-monooxygenase activity (GO:0016711);; Molecular Function: heme binding (GO:0020037);; Biological Process: oxidation-reduction process (GO:0055114);;	--	--	[Q]	Secondary metabolites biosynthesis, transport and catabolism	Cytochrome P450	Cytochrome P450 78A6 GN=T3A4.4 OS=Arabidopsis thaliana (Mouse-ear cress) PE=2 SV=1	Q	Secondary metabolites biosynthesis, transport and catabolism	PREDICTED: cytochrome P450 78A9-like [Fragaria vesca subsp. vesca]	molecular function: binding (GO:0005488);; molecular function: electron carrier activity (GO:0009055);; molecular function: catalytic activity (GO:0003824);; biological process: metabolic process (GO:0008152);; biological process: single-organism process (GO:0044699)
gene01898	61.0777	1254	37.991	713	47.2748	933	365.74	6671	213.152	4137	264.947	5022	3.77542e-07	2.46761	up	--	--	Cellular Component: nucleus (GO:0005634);;	--	--	--	--	Protein of unknown function, DUF538	--	S	Function unknown	PREDICTED: uncharacterized protein LOC101304828 [Fragaria vesca subsp. vesca]	cellular component: cell (GO:0005623);; cellular component: organelle (GO:0043226);; cellular component: cell part (GO:0044464)
gene01910	21.8864	1360	18.7643	1065	21.5034	1284	10.9922	607	10.6177	624	10.394	597	0.000232638	-1.01759	down	--	--	--	--	--	--	--	Plastocyanin-like domain	Early nodulin-like protein 1 (Precursor) GN=At2g25060 OS=Arabidopsis thaliana (Mouse-ear cress) PE=1 SV=2	R	General function prediction only	PREDICTED: mavicyanin [Fragaria vesca subsp. vesca]	--
gene01920	5.66198	333	7.90597	425	7.58922	429	27.4248	1432	30.8342	1713	29.0877	1578	3.09302e-15	1.98257	up	--	--	--	--	--	--	--	ZF-HD protein dimerisation region	Zinc-finger homeodomain protein 1 OS=Oryza sativa subsp. japonica (Rice) PE=2 SV=1	R	General function prediction only	PREDICTED: zinc-finger homeodomain protein 1-like [Fragaria vesca subsp. vesca]	--
gene01950	0.615197	25	0.224388	10	0.442961	17	1.98952	85	1.29469	56	2.03662	83	0.00131683	2.13073	up	[P]	Inorganic ion transport and metabolism	--	K14689|0|fve:101312027|metal tolerance protein B-like; K14689 solute carrier family 30 (zinc transporter), member 2 (A)	--	[P]	Inorganic ion transport and metabolism	Cation efflux family	Metal tolerance protein B GN=F16P2.21 OS=Arabidopsis thaliana (Mouse-ear cress) PE=2 SV=1	P	Inorganic ion transport and metabolism	PREDICTED: metal tolerance protein B [Fragaria vesca subsp. vesca]	--
gene01983	5.88698	98	3.36328	51	5.0164	80	26.829	394	13.2441	207	17.05	261	0.00393197	1.93519	up	--	--	--	--	--	--	--	--	--	R	General function prediction only	PREDICTED: uncharacterized protein LOC105350228 [Fragaria vesca subsp. vesca]	--
gene01996	4.05173	349	3.14943	255	3.79664	318	10.204	775	10.0332	814	10.5334	848	7.04912e-06	1.40644	up	--	--	--	K18812|0|fve:101297411|putative cyclin-D6-1-like; K18812 cyclin D6, plant (A)	--	[D]	Cell cycle control, cell division, chromosome partitioning	Cyclin, N-terminal domain;; Cyclin, C-terminal domain	Putative cyclin-D6-1 GN=CYCD6-1 OS=Arabidopsis thaliana (Mouse-ear cress) PE=3 SV=1	D	Cell cycle control, cell division, chromosome partitioning	PREDICTED: putative cyclin-D6-1 [Fragaria vesca subsp. vesca]	--
gene02063	812.401	74306	789.539	65997	1020.35	89666	281.966	22918	401.648	34735	244.707	20670	2.99371e-05	-1.56094	down	--	--	Molecular Function: magnesium ion binding (GO:0000287);; Cellular Component: cytosol (GO:0005829);; Molecular Function: terpene synthase activity (GO:0010333);; Biological Process: terpenoid biosynthetic process (GO:0016114);;	--	--	--	--	Terpene synthase family, metal binding domain;; Terpene synthase, N-terminal domain	(-)-alpha-pinene synthase OS=Fragaria vesca (Woodland strawberry) PE=1 SV=2	R	General function prediction only	PREDICTED: (-)-alpha-pinene synthase-like [Fragaria vesca subsp. vesca]	molecular function: binding (GO:0005488);; cellular component: cell (GO:0005623);; cellular component: cell part (GO:0044464);; molecular function: catalytic activity (GO:0003824);; biological process: metabolic process (GO:0008152);; biological process: cellular process (GO:0009987);; biological process: single-organism process (GO:0044699)
gene02077	59.0391	3643	43.8177	2470	35.8444	2126	15.6301	857	12.8422	753	10.77	616	1.98416e-06	-1.87637	down	--	--	Molecular Function: copper ion binding (GO:0005507);; Biological Process: copper ion transport (GO:0006825);;	--	--	[P]	Inorganic ion transport and metabolism	Heavy-metal-associated domain	Copper transport protein ATX1 GN=ATX1 OS=Arabidopsis thaliana (Mouse-ear cress) PE=1 SV=1	P	Inorganic ion transport and metabolism	PREDICTED: uncharacterized protein LOC101298054 [Fragaria vesca subsp. vesca]	molecular function: binding (GO:0005488);; biological process: single-organism process (GO:0044699);; biological process: localization (GO:0051179)
gene02111	1.08723	91	1.53776	117	1.83156	146	3.99311	294	6.34237	497	4.94325	378	2.55236e-05	1.70749	up	--	--	--	--	--	--	--	--	--	S	Function unknown	PREDICTED: uncharacterized protein LOC105349960 [Fragaria vesca subsp. vesca]	--
gene02149	0	0	0	0	0	0	2.60636	216	3.0117	265	2.32349	200	1.32942e-30	Inf	up	--	--	--	--	--	[L]	Replication, recombination and repair	DDE superfamily endonuclease	--	L	Replication, recombination and repair	PREDICTED: putative nuclease HARBI1 [Fragaria vesca subsp. vesca]	--
gene02154	1.6261	214	1.89336	231	2.83018	336	7.09203	855	4.86462	630	5.70526	740	2.60006e-06	1.51135	up	[E]	Amino acid transport and metabolism	Molecular Function: serine-type carboxypeptidase activity (GO:0004185);; Biological Process: proteolysis (GO:0006508);;	K16298|0|fve:101302136|serine carboxypeptidase-like 48-like; K16298 serine carboxypeptidase-like clade IV [EC:3.4.16.-] (A)	--	[OE]	Posttranslational modification, protein turnover, chaperones;; Amino acid transport and metabolism	Serine carboxypeptidase	Serine carboxypeptidase-like 48 (Precursor) GN=SCPL48 OS=Arabidopsis thaliana (Mouse-ear cress) PE=2 SV=2	O	Posttranslational modification, protein turnover, chaperones	PREDICTED: serine carboxypeptidase-like [Fragaria vesca subsp. vesca]	molecular function: catalytic activity (GO:0003824);; biological process: metabolic process (GO:0008152)
gene02193	37.643	2261	32.1946	1768	25.9286	1497	12.9126	690	17.3803	987	15.2188	845	8.36474e-06	-1.13235	down	--	--	Cellular Component: plasma membrane (GO:0005886);; Biological Process: aging (GO:0007568);; Biological Process: regulation of cell size (GO:0008361);; Cellular Component: plasmodesma (GO:0009506);; Biological Process: determination of bilateral symmetry (GO:0009855);; Biological Process: auxin polar transport (GO:0009926);; Biological Process: polarity specification of adaxial/abaxial axis (GO:00…	--	--	--	--	Tetraspanin family	Protein TORNADO 2 GN=MZA15.11 OS=Arabidopsis thaliana (Mouse-ear cress) PE=1 SV=1	R	General function prediction only	PREDICTED: protein TORNADO 2 [Fragaria vesca subsp. vesca]	cellular component: cell (GO:0005623);; cellular component: membrane (GO:0016020);; cellular component: cell part (GO:0044464);; biological process: developmental process (GO:0032502);; biological process: single-organism process (GO:0044699);; biological process: cellular process (GO:0009987);; biological process: biological regulation (GO:0065007);; biological process: cellular component organi…
gene02215	31.623	6085	26.3787	4627	28.9285	5353	87.9038	14387	59.6153	10815	65.7997	11680	4.81205e-06	1.20848	up	[V]	Defense mechanisms	Molecular Function: ATP binding (GO:0005524);; Biological Process: ATP catabolic process (GO:0006200);; Cellular Component: integral component of membrane (GO:0016021);; Molecular Function: ATPase activity, coupled to transmembrane movement of substances (GO:0042626);; Biological Process: transmembrane transport (GO:0055085);;	K05658|0|fve:101296580|ABC transporter B family member 2-like; K05658 ATP-binding cassette, subfamily B (MDR/TAP), member 1 [EC:3.6.3.44] (A)	ABC transporters (ko02010)	[Q]	Secondary metabolites biosynthesis, transport and catabolism	ABC transporter transmembrane region;; ABC transporter;; RecF/RecN/SMC N terminal domain;; AAA domain;; Predicted ATPase of the ABC class;; P-loop containing region of AAA domain;; Protein of unknown function, DUF258;; AAA ATPase domain;; Zeta toxin;; Protein of unknown function (DUF1602)	ABC transporter B family member 2 (Precursor) GN=F20B18.70 OS=Arabidopsis thaliana (Mouse-ear cress) PE=1 SV=3	Q	Secondary metabolites biosynthesis, transport and catabolism	PREDICTED: ABC transporter B family member 2-like [Fragaria vesca subsp. vesca]	molecular function: binding (GO:0005488);; biological process: metabolic process (GO:0008152);; biological process: cellular process (GO:0009987);; biological process: single-organism process (GO:0044699);; cellular component: membrane (GO:0016020);; cellular component: membrane part (GO:0044425);; molecular function: catalytic activity (GO:0003824);; molecular function: transporter activity (GO:…
gene02240	4.0846	221	3.27461	162	2.79525	146	0.983785	48	0.67947	35	1.38855	70	0.000807007	-1.7796	down	--	--	--	--	--	--	--	--	--	S	Function unknown	PREDICTED: histone-lysine N-methyltransferase Suv4-20 [Fragaria vesca subsp. vesca]	--
gene02264	8.42097	314	6.05975	206	5.70088	204	1.81962	61	0.614725	22	2.18452	76	5.22372e-06	-2.16655	down	--	--	Molecular Function: calcium ion binding (GO:0005509);;	--	--	[T]	Signal transduction mechanisms	EF hand;; EF-hand domain pair;; EF hand;; EF-hand domain pair;; EF-hand domain;; Secreted protein acidic and rich in cysteine Ca binding region	Probable calcium-binding protein CML25 GN=CML25 OS=Arabidopsis thaliana (Mouse-ear cress) PE=2 SV=1	T	Signal transduction mechanisms	PREDICTED: probable calcium-binding protein CML29 [Fragaria vesca subsp. vesca]	molecular function: binding (GO:0005488)
gene02308	30.7241	1119	49.8449	1660	28.6795	1002	2.22127	73	5.06142	175	19.4702	661	0.00448954	-2.07435	down	[T]	Signal transduction mechanisms	--	--	--	--	--	Universal stress protein family	Universal stress protein A-like protein GN=At3g01520 OS=Arabidopsis thaliana (Mouse-ear cress) PE=1 SV=2	S	Function unknown	PREDICTED: uncharacterized protein LOC101301587 [Fragaria vesca subsp. vesca]	--
gene02311	4.31344	169	3.98722	143	4.52678	171	14.3088	498	10.4487	387	12.3694	447	0.000186522	1.46949	up	[A]	RNA processing and modification	--	--	--	[A]	RNA processing and modification	Protein of unknown function (DUF3675);; RING-variant domain	Probable E3 ubiquitin ligase SUD1 GN=F28A23.140 OS=Arabidopsis thaliana (Mouse-ear cress) PE=1 SV=1	A	RNA processing and modification	PREDICTED: E3 ubiquitin-protein ligase MARCH2-like [Fragaria vesca subsp. vesca]	--
gene02314	7.94005	1088	9.58185	1200	6.49739	855	55.796	6791	50.1052	6489	62.9375	7960	3.75639e-39	2.75415	up	[G]	Carbohydrate transport and metabolism	Biological Process: carbohydrate metabolic process (GO:0005975);; Molecular Function: beta-glucosidase activity (GO:0008422);; Cellular Component: plant-type cell wall (GO:0009505);; Biological Process: response to arsenic-containing substance (GO:0046685);;	--	--	--	--	Glycosyl hydrolase family 3 N terminal domain;; Glycosyl hydrolase family 3 C-terminal domain;; Fibronectin type III-like domain	Probable beta-D-xylosidase 2 (Precursor) GN=BXL2 OS=Arabidopsis thaliana (Mouse-ear cress) PE=2 SV=1	G	Carbohydrate transport and metabolism	PREDICTED: probable beta-D-xylosidase 2 [Fragaria vesca subsp. vesca]	biological process: metabolic process (GO:0008152);; molecular function: catalytic activity (GO:0003824);; cellular component: cell (GO:0005623);; cellular component: cell part (GO:0044464);; biological process: response to stimulus (GO:0050896)
gene02318	2.79881	405	4.23344	559	3.02973	422	9.1904	1176	7.68301	1049	8.80795	1174	3.73804e-06	1.28778	up	--	--	--	--	--	--	--	Lipase (class 3)	--	S	Function unknown	PREDICTED: uncharacterized protein LOC101303332 [Fragaria vesca subsp. vesca]	--
gene02364	0.239869	13	0.158269	9	0	0	2.9625	127	1.38729	56	1.54748	70	0.000961313	3.55311	up	--	--	Cellular Component: membrane (GO:0016020);; Biological Process: response to stimulus (GO:0050896);;	K08472|1.67979e-70|fve:101308015|MLO-like protein 1-like; K08472 mlo protein (A)	--	--	--	Mlo family	MLO-like protein 15 GN=MLO15 OS=Arabidopsis thaliana (Mouse-ear cress) PE=2 SV=1	S	Function unknown	PREDICTED: MLO-like protein 15 [Fragaria vesca subsp. vesca]	cellular component: membrane (GO:0016020);; biological process: response to stimulus (GO:0050896)
gene02435	14.3241	1492	17.8449	1688	13.1298	1315	5.56289	528	5.55837	560	7.15461	704	1.93489e-07	-1.3317	down	--	--	Molecular Function: transferase activity, transferring glycosyl groups (GO:0016757);;	--	--	[S]	Function unknown	Protein of unknown function (DUF563)	--	S	Function unknown	PREDICTED: uncharacterized protein LOC101306071 [Fragaria vesca subsp. vesca]	molecular function: catalytic activity (GO:0003824);; biological process: metabolic process (GO:0008152)
gene02443	0.966948	170	0.600233	93	0.499433	81	10.9403	1644	6.52486	1072	8.0861	1291	7.14916e-14	3.56387	up	[V]	Defense mechanisms	--	--	--	[Q]	Secondary metabolites biosynthesis, transport and catabolism	ABC-2 type transporter;; ABC transporter	ABC transporter G family member 15 GN=MSA6.13 OS=Arabidopsis thaliana (Mouse-ear cress) PE=2 SV=2	Q	Secondary metabolites biosynthesis, transport and catabolism	PREDICTED: ABC transporter G family member 15-like isoform X1 [Fragaria vesca subsp. vesca]	--
gene02555	13.0897	585	8.80522	360	9.94407	427	70.2224	2786	42.3262	1787	53.675	2213	9.12159e-08	2.32332	up	--	--	--	--	--	--	--	--	--	R	General function prediction only	PREDICTED: uncharacterized protein LOC101309210 [Fragaria vesca subsp. vesca]	--
gene02619	8.06065	310	0.68829	25	1.79172	66	48.1373	1640	24.9915	906	34.0717	1207	1.38348e-06	3.2842	up	--	--	--	--	--	--	--	--	--	--	--	hypothetical protein PRUPE_1G419200 [Prunus persica]	--
gene02620	7.33885	1169	7.50305	940	8.08168	1241	15.9552	2269	20.2093	2577	14.3499	2121	4.38251e-06	1.05687	up	--	--	--	--	--	--	--	WRC;; QLQ	Growth-regulating factor 6 OS=Oryza sativa subsp. japonica (Rice) PE=2 SV=2	K	Transcription	PREDICTED: growth-regulating factor 6-like [Fragaria vesca subsp. vesca]	--
gene02623	16.0343	2046	10.2111	1209	15.9598	1936	24.6457	2782	36.3355	4431	30.3634	3529	0.000969648	1.05002	up	--	--	Biological Process: transcription, DNA-templated (GO:0006351);;	K09285|0|fve:101300121|AP2-like ethylene-responsive transcription factor ANT-like; K09285 AP2-like factor, ANT lineage (A)	--	--	--	AP2 domain	AP2-like ethylene-responsive transcription factor ANT GN=T28I19.30 OS=Arabidopsis thaliana (Mouse-ear cress) PE=1 SV=2	K	Transcription	PREDICTED: AP2-like ethylene-responsive transcription factor ANT [Fragaria vesca subsp. vesca]	biological process: metabolic process (GO:0008152);; biological process: cellular process (GO:0009987)
gene02674	1.97151	260	1.50503	217	1.5162	210	7.85392	1008	12.1005	1599	8.04245	1060	5.62772e-10	2.41142	up	--	--	--	--	--	[K]	Transcription	Associated with HOX;; Homeobox KN domain;; Homeobox domain	Homeobox protein ATH1 GN=ATH1 OS=Arabidopsis thaliana (Mouse-ear cress) PE=1 SV=1	K	Transcription	PREDICTED: uncharacterized protein LOC101305635 [Fragaria vesca subsp. vesca]	--
gene02676	0.10638	4	0.13668	5	0.034075	2	4.19682	139	2.00568	71	4.01289	138	2.09024e-09	4.98771	up	--	--	--	--	--	--	--	Myb-like DNA-binding domain	Transcription factor MYB1R1 OS=Solanum tuberosum (Potato) PE=2 SV=1	K	Transcription	PREDICTED: myb-like protein J [Fragaria vesca subsp. vesca]	--
gene03053	19.1113	961	16.4305	755	20.157	973	6.96785	312	8.42832	401	7.87266	367	1.33143e-05	-1.31705	down	--	--	Cellular Component: plasma membrane (GO:0005886);; Biological Process: carbohydrate transport (GO:0008643);; Cellular Component: integral component of membrane (GO:0016021);;	K15382|9.96744e-167|fve:101306564|bidirectional sugar transporter SWEET17-like; K15382 solute carrier family 50 (sugar transporter) (A)	--	[R]	General function prediction only	Sugar efflux transporter for intercellular exchange	Bidirectional sugar transporter SWEET17 OS=Arabidopsis thaliana (Mouse-ear cress) PE=2 SV=2	R	General function prediction only	PREDICTED: bidirectional sugar transporter SWEET17-like [Fragaria vesca subsp. vesca]	cellular component: cell (GO:0005623);; cellular component: membrane (GO:0016020);; cellular component: cell part (GO:0044464);; biological process: single-organism process (GO:0044699);; biological process: localization (GO:0051179);; cellular component: membrane part (GO:0044425)
gene03054	1.77218	189	2.64697	260	3.06602	285	17.521	1292	9.79689	772	12.4801	942	6.06897e-05	2.03438	up	[RTKL]	General function prediction only;; Signal transduction mechanisms;; Transcription;; Replication, recombination and repair	Molecular Function: protein serine/threonine kinase activity (GO:0004674);; Molecular Function: ATP binding (GO:0005524);; Biological Process: protein phosphorylation (GO:0006468);;	--	--	[T]	Signal transduction mechanisms	Protein tyrosine kinase;; Protein kinase domain	Probable receptor-like protein kinase At5g47070 GN=At5g47070 OS=Arabidopsis thaliana (Mouse-ear cress) PE=1 SV=1	T	Signal transduction mechanisms	PREDICTED: probable receptor-like protein kinase At5g47070 [Fragaria vesca subsp. vesca]	molecular function: catalytic activity (GO:0003824);; biological process: metabolic process (GO:0008152);; biological process: cellular process (GO:0009987);; molecular function: binding (GO:0005488)
gene03060	2.01932	321	1.3292	209	1.35009	223	0.300142	49	0.79201	122	0.316278	53	0.000241121	-1.75621	down	--	--	--	--	--	[T]	Signal transduction mechanisms	NB-ARC domain;; AAA domain;; Leucine rich repeat	Probable disease resistance RPP8-like protein 2 GN=RPP8L2 OS=Arabidopsis thaliana (Mouse-ear cress) PE=3 SV=1	T	Signal transduction mechanisms	PREDICTED: putative disease resistance protein At1g50180 [Fragaria vesca subsp. vesca]	--
gene03192	24.8474	1191	17.7694	779	18.9267	872	9.35493	399	9.23511	419	8.8745	393	3.70535e-05	-1.22307	down	--	--	--	--	--	--	--	Plastocyanin-like domain	Early nodulin-like protein 1 (Precursor) GN=At2g25060 OS=Arabidopsis thaliana (Mouse-ear cress) PE=1 SV=2	R	General function prediction only	PREDICTED: early nodulin-like protein 3 [Fragaria vesca subsp. vesca]	--
gene03232	1.06353	75	0.612082	40	0.417175	29	14.9664	932	9.73768	645	11.5892	750	2.39526e-20	4.03692	up	--	--	--	--	--	--	--	U-box domain;; Zinc-finger of the MIZ type in Nse subunit	E3 ubiquitin-protein ligase PUB23 GN=PUB23 OS=Arabidopsis thaliana (Mouse-ear cress) PE=1 SV=1	R	General function prediction only	PREDICTED: E3 ubiquitin-protein ligase PUB23-like [Fragaria vesca subsp. vesca]	--
gene03258	107.008	4578	101.338	3962	81.2454	3340	311.704	11850	197.399	7985	230.654	9112	0.00039391	1.2944	up	[R]	General function prediction only	Cellular Component: cytoplasm (GO:0005737);; Cellular Component: plasma membrane (GO:0005886);; Cellular Component: plasmodesma (GO:0009506);; Molecular Function: FMN binding (GO:0010181);; Molecular Function: oxidoreductase activity (GO:0016491);; Biological Process: negative regulation of transcription, DNA-templated (GO:0045892);; Biological Process: oxidation-reduction process (GO:0055114);;	K03809|8.58382e-136|fve:101312908|flavoprotein WrbA-like; K03809 Trp repressor binding protein (A)	--	[R]	General function prediction only	NADPH-dependent FMN reductase;; Flavodoxin;; Flavodoxin-like fold	Probable NAD(P)H dehydrogenase (quinone) FQR1-like 1 {ECO:0000305} OS=Arabidopsis thaliana (Mouse-ear cress) PE=2 SV=1	R	General function prediction only	PREDICTED: probable NAD(P)H dehydrogenase (quinone) FQR1-like 1 [Fragaria vesca subsp. vesca]	cellular component: cell (GO:0005623);; cellular component: cell part (GO:0044464);; cellular component: membrane (GO:0016020);; cellular component: cell junction (GO:0030054);; molecular function: binding (GO:0005488);; molecular function: catalytic activity (GO:0003824);; biological process: metabolic process (GO:0008152);; biological process: biological regulation (GO:0065007);; biological pro…
gene03265	2.00056	207	2.04385	194	2.86713	285	26.6148	2446	27.3795	2678	25.7618	2461	1.75124e-48	3.46408	up	--	--	--	K14487|0|fve:101313488|indole-3-acetic acid-amido synthetase GH3.6-like; K14487 auxin responsive GH3 gene family (A)	Plant hormone signal transduction (ko04075)	--	--	GH3 auxin-responsive promoter	Indole-3-acetic acid-amido synthetase GH3.6 GN=F24B18.13 OS=Arabidopsis thaliana (Mouse-ear cress) PE=1 SV=1	R	General function prediction only	PREDICTED: indole-3-acetic acid-amido synthetase GH3.6 [Fragaria vesca subsp. vesca]	--
gene03418	7.91075	522	6.96908	420	4.41332	280	1.31406	77	1.71406	107	1.9606	120	9.99036e-06	-2.00699	down	--	--	--	--	--	[T]	Signal transduction mechanisms	Protein of unknown function (DUF568)	Cytochrome b561 and DOMON domain-containing protein At5g35735 (Precursor) GN=At5g35735 OS=Arabidopsis thaliana (Mouse-ear cress) PE=2 SV=1	T	Signal transduction mechanisms	PREDICTED: cytochrome b561 and DOMON domain-containing protein At5g35735-like [Fragaria vesca subsp. vesca]	--
gene03461	15.1955	1185	12.9323	946	25.9688	1890	4.66772	327	3.60909	271	4.55068	328	0.00112597	-2.11499	down	[E]	Amino acid transport and metabolism	--	K01581|0|fve:101303321|ornithine decarboxylase-like; K01581 ornithine decarboxylase [EC:4.1.1.17] (A)	Arginine and proline metabolism (ko00330);; Glutathione metabolism (ko00480)	[E]	Amino acid transport and metabolism	Pyridoxal-dependent decarboxylase, pyridoxal binding domain;; Pyridoxal-dependent decarboxylase, C-terminal sheet domain	Ornithine decarboxylase OS=Datura stramonium (Jimsonweed) PE=2 SV=1	E	Amino acid transport and metabolism	PREDICTED: ornithine decarboxylase-like [Fragaria vesca subsp. vesca]	--
gene03485	2.04799	147	2.05139	134	1.75578	121	7.7097	490	6.93408	469	10.465	691	1.58273e-08	2.03844	up	--	--	--	K18848|0|fve:101295605|indole-3-acetate O-methyltransferase 1-like; K18848 indole-3-acetate O-methyltransferase [EC:2.1.1.278] (A)	--	--	--	SAM dependent carboxyl methyltransferase	Indole-3-acetate O-methyltransferase 1 GN=IAMT1 OS=Arabidopsis thaliana (Mouse-ear cress) PE=1 SV=1	R	General function prediction only	PREDICTED: indole-3-acetate O-methyltransferase 1 [Fragaria vesca subsp. vesca]	--
gene03528	4.03911	678	2.57689	398	3.07985	520	16.1274	2404	10.8112	1728	13.3795	2072	5.62772e-10	1.97436	up	[RTKL]	General function prediction only;; Signal transduction mechanisms;; Transcription;; Replication, recombination and repair	--	--	--	--	--	Protein kinase domain;; Protein tyrosine kinase;; Leucine Rich repeats (2 copies);; Leucine rich repeat;; Leucine Rich Repeat	Probable leucine-rich repeat receptor-like protein kinase At5g49770 (Precursor) GN=At5g49770 OS=Arabidopsis thaliana (Mouse-ear cress) PE=2 SV=1	T	Signal transduction mechanisms	PREDICTED: probable leucine-rich repeat receptor-like protein kinase At5g49770 [Fragaria vesca subsp. vesca]	--
gene03606	2.87589	204	2.60428	177	2.34578	168	11.754	675	16.6093	1008	12.7409	763	6.02195e-12	2.15099	up	--	--	Molecular Function: sequence-specific DNA binding transcription factor activity (GO:0003700);; Cellular Component: nucleus (GO:0005634);; Biological Process: regulation of transcription, DNA-templated (GO:0006355);; Molecular Function: sequence-specific DNA binding (GO:0043565);;	--	--	[K]	Transcription	KNOX2 domain;; KNOX1 domain;; ELK domain	Homeobox protein knotted-1-like 6 GN=KNAT6 OS=Arabidopsis thaliana (Mouse-ear cress) PE=1 SV=1	K	Transcription	PREDICTED: homeobox protein knotted-1-like 6 [Fragaria vesca subsp. vesca]	molecular function: nucleic acid binding transcription factor activity (GO:0001071);; biological process: biological regulation (GO:0065007);; cellular component: cell (GO:0005623);; cellular component: organelle (GO:0043226);; cellular component: cell part (GO:0044464);; molecular function: binding (GO:0005488)
gene03666	21.8952	1706	17.484	1250	16.3487	1230	10.1093	694	8.09603	598	8.05422	581	1.02846e-05	-1.15125	down	[I]	Lipid transport and metabolism	Molecular Function: catalytic activity (GO:0003824);; Cellular Component: plasma membrane (GO:0005886);; Biological Process: response to stress (GO:0006950);; Biological Process: metabolic process (GO:0008152);;	--	--	[I]	Lipid transport and metabolism	PAP2 superfamily	Putative lipid phosphate phosphatase 3, chloroplastic (Precursor) GN=LPP3 OS=Arabidopsis thaliana (Mouse-ear cress) PE=2 SV=1	I	Lipid transport and metabolism	PREDICTED: lipid phosphate phosphatase 2-like [Fragaria vesca subsp. vesca]	molecular function: catalytic activity (GO:0003824);; cellular component: cell (GO:0005623);; cellular component: membrane (GO:0016020);; cellular component: cell part (GO:0044464);; biological process: response to stimulus (GO:0050896);; biological process: metabolic process (GO:0008152)
gene03731	0	0	0	0	0.039745	5	3.66261	307	3.59309	292	3.90398	303	9.62194e-32	7.48527	up	--	--	--	--	--	--	--	--	Zinc finger protein STAMENLESS 1 OS=Oryza sativa subsp. japonica (Rice) PE=2 SV=1	R	General function prediction only	PREDICTED: zinc finger protein JAGGED [Fragaria vesca subsp. vesca]	--
gene03732	89.6026	3117	89.5447	2847	97.5215	3259	41.1148	1271	54.9491	1808	46.0785	1481	4.4248e-06	-1.02186	down	[J]	Translation, ribosomal structure and biogenesis	--	K02876|2.73472e-116|fve:101314752|50S ribosomal protein L15, chloroplastic-like; K02876 large subunit ribosomal protein L15 (A)	Ribosome (ko03010)	[J]	Translation, ribosomal structure and biogenesis	Ribosomal protein L18e/L15	50S ribosomal protein L15, chloroplastic (Precursor; Fragment) GN=RPL15 OS=Pisum sativum (Garden pea) PE=2 SV=1	J	Translation, ribosomal structure and biogenesis	PREDICTED: 50S ribosomal protein L15, chloroplastic [Fragaria vesca subsp. vesca]	--
gene03739	4.14209	61	5.49701	73	3.88175	55	13.6695	177	12.2599	169	14.3696	193	0.00530787	1.50755	up	--	--	--	--	--	--	--	--	CLE43p (Precursor) GN=CLE43 OS=Arabidopsis thaliana (Mouse-ear cress) PE=2 SV=1	R	General function prediction only	CLAVATA3/ESR (CLE)-related protein 27-like [Manihot esculenta]	--
gene03746	78.9201	5249	82.6242	5022	76.6532	4898	245.979	14536	200.951	12635	237.786	14603	7.76333e-10	1.46338	up	--	--	--	K15397|0|fve:101293199|3-ketoacyl-CoA synthase 6-like; K15397 3-ketoacyl-CoA synthase [EC:2.3.1.199] (A)	Fatty acid elongation (ko00062)	--	--	FAE1/Type III polyketide synthase-like protein;; 3-Oxoacyl-[acyl-carrier-protein (ACP)] synthase III C terminal;; Chalcone and stilbene synthases, C-terminal domain;; Chalcone and stilbene synthases, N-terminal domain	3-ketoacyl-CoA synthase 6 GN=T26J14.10 OS=Arabidopsis thaliana (Mouse-ear cress) PE=1 SV=1	M	Cell wall/membrane/envelope biogenesis	PREDICTED: 3-ketoacyl-CoA synthase 6 [Fragaria vesca subsp. vesca]	--
gene03747	1.86301	107	2.05934	108	2.64909	145	17.9919	910	12.3436	665	12.5961	662	7.78834e-12	2.6387	up	[MG]	Cell wall/membrane/envelope biogenesis;; Carbohydrate transport and metabolism	Biological Process: cellular metabolic process (GO:0044237);; Molecular Function: dihydrokaempferol 4-reductase activity (GO:0045552);; Molecular Function: coenzyme binding (GO:0050662);; Biological Process: oxidation-reduction process (GO:0055114);;	--	--	[V]	Defense mechanisms	NAD dependent epimerase/dehydratase family;; 3-beta hydroxysteroid dehydrogenase/isomerase family;; NADH(P)-binding;; Male sterility protein;; NmrA-like family;; Polysaccharide biosynthesis protein;; short chain dehydrogenase;; KR domain	Tetraketide alpha-pyrone reductase 2 GN=T26J14.11 OS=Arabidopsis thaliana (Mouse-ear cress) PE=1 SV=1	Q	Secondary metabolites biosynthesis, transport and catabolism	PREDICTED: tetraketide alpha-pyrone reductase 2-like [Fragaria vesca subsp. vesca]	biological process: metabolic process (GO:0008152);; biological process: cellular process (GO:0009987);; molecular function: catalytic activity (GO:0003824);; biological process: single-organism process (GO:0044699);; molecular function: binding (GO:0005488)
gene03796	14.3523	1074	10.5381	721	9.79291	704	4.33031	288	5.10779	362	4.18337	289	4.95914e-06	-1.40744	down	--	--	--	--	--	--	--	GDSL/SGNH-like Acyl-Esterase family found in Pmr5 and Cas1p;; PMR5 N terminal Domain	Protein trichome birefringence-like 19 GN=TBL19 OS=Arabidopsis thaliana (Mouse-ear cress) PE=3 SV=1	S	Function unknown	PREDICTED: protein trichome birefringence-like 19 [Fragaria vesca subsp. vesca]	--
gene03800	3.52904	326	1.34967	119	2.45056	222	7.35733	602	5.71308	484	5.1517	434	0.00372001	1.21143	up	--	--	--	K06001|0|fve:101298443|tryptophan synthase beta chain 2-like; K06001 tryptophan synthase beta chain [EC:4.2.1.20] (A)	Glycine, serine and threonine metabolism (ko00260);; Phenylalanine, tyrosine and tryptophan biosynthesis (ko00400);; Biosynthesis of amino acids (ko01230)	[E]	Amino acid transport and metabolism	Pyridoxal-phosphate dependent enzyme	Tryptophan synthase beta chain 2, chloroplastic (Precursor) GN=TSB2 OS=Arabidopsis thaliana (Mouse-ear cress) PE=2 SV=2	E	Amino acid transport and metabolism	PREDICTED: tryptophan synthase beta chain 1 [Fragaria vesca subsp. vesca]	--
gene03817	9.0143	821	10.6027	860	11.2994	973	28.1553	2203	19.7834	1690	24.0838	2010	1.1415e-06	1.15479	up	[KAD]	Transcription;; RNA processing and modification;; Cell cycle control, cell division, chromosome partitioning	--	K09422|0|fve:101315453|myb-related protein 306-like; K09422 myb proto-oncogene protein, plant (A)	--	[K]	Transcription	Myb-like DNA-binding domain;; Myb-like DNA-binding domain	Myb-related protein 306 OS=Antirrhinum majus (Garden snapdragon) PE=2 SV=1	K	Transcription	PREDICTED: myb-related protein 306 [Fragaria vesca subsp. vesca]	--
gene03825	8.89055	719	8.22024	679	9.28424	707	24.2159	1629	15.2124	1247	20.4309	1505	5.15703e-05	1.06156	up	--	--	Biological Process: proteolysis (GO:0006508);; Molecular Function: serine-type peptidase activity (GO:0008236);;	K01285|0|fve:101299893|lysosomal Pro-X carboxypeptidase-like; K01285 lysosomal Pro-X carboxypeptidase [EC:3.4.16.2] (A)	--	[OR]	Posttranslational modification, protein turnover, chaperones;; General function prediction only	Serine carboxypeptidase S28;; Alpha/beta hydrolase family	Probable serine protease EDA2 (Precursor) GN=EDA2 OS=Arabidopsis thaliana (Mouse-ear cress) PE=2 SV=2	O	Posttranslational modification, protein turnover, chaperones	PREDICTED: lysosomal Pro-X carboxypeptidase-like [Fragaria vesca subsp. vesca]	biological process: metabolic process (GO:0008152);; molecular function: catalytic activity (GO:0003824)
gene03839	0.486465	78	0.49735	80	0.366022	54	1.37201	197	1.22823	202	1.18202	185	0.00591966	1.46066	up	[R]	General function prediction only	--	--	--	[R]	General function prediction only	Ankyrin repeats (3 copies);; Ankyrin repeats (many copies);; Ankyrin repeats (many copies);; Ankyrin repeat;; RNA recognition motif. (a.k.a. RRM, RBD, or RNP domain);; RNA recognition motif (a.k.a. RRM, RBD, or RNP domain);; Ankyrin repeat;; OST-HTH/LOTUS domain	Heterogeneous nuclear ribonucleoprotein 1 GN=RNP1 OS=Arabidopsis thaliana (Mouse-ear cress) PE=1 SV=1	R	General function prediction only	PREDICTED: uncharacterized protein LOC101301323 [Fragaria vesca subsp. vesca]	--
gene03867	0.053197	4	0.098094	7	0.202273	15	1.07282	72	1.44209	103	1.75106	122	3.04905e-08	3.49589	up	--	--	Molecular Function: nucleic acid binding (GO:0003676);; Molecular Function: sequence-specific DNA binding transcription factor activity (GO:0003700);; Cellular Component: intracellular (GO:0005622);; Biological Process: regulation of transcription, DNA-templated (GO:0006355);; Molecular Function: zinc ion binding (GO:0008270);; Biological Process: phloem or xylem histogenesis (GO:0010087);; Biolo…	--	--	[R]	General function prediction only	C2H2-type zinc finger;; Zinc finger, C2H2 type	Zinc finger protein WIP6 OS=Arabidopsis thaliana (Mouse-ear cress) PE=2 SV=1	R	General function prediction only	PREDICTED: zinc finger protein WIP6 [Fragaria vesca subsp. vesca]	molecular function: binding (GO:0005488);; molecular function: nucleic acid binding transcription factor activity (GO:0001071);; biological process: biological regulation (GO:0065007);; cellular component: cell (GO:0005623);; cellular component: cell part (GO:0044464);; biological process: developmental process (GO:0032502);; biological process: multicellular organismal process (GO:0032501);; bio…
gene03871	27.9885	1433	45.2161	2115	35.2478	1734	11.2962	514	17.3148	838	20.8492	986	0.00356924	-1.19307	down	--	--	Molecular Function: DNA binding (GO:0003677);; Molecular Function: sequence-specific DNA binding transcription factor activity (GO:0003700);; Cellular Component: nucleus (GO:0005634);; Biological Process: regulation of transcription, DNA-templated (GO:0006355);;	K09287|0|fve:101305654|AP2/ERF and B3 domain-containing transcription repressor TEM1-like; K09287 RAV-like factor (A)	--	--	--	B3 DNA binding domain;; AP2 domain	AP2/ERF and B3 domain-containing transcription repressor TEM1 GN=TEM1 OS=Arabidopsis thaliana (Mouse-ear cress) PE=1 SV=1	K	Transcription	PREDICTED: AP2/ERF and B3 domain-containing transcription repressor TEM1-like [Fragaria vesca subsp. vesca]	molecular function: binding (GO:0005488);; molecular function: nucleic acid binding transcription factor activity (GO:0001071);; biological process: biological regulation (GO:0065007);; cellular component: cell (GO:0005623);; cellular component: organelle (GO:0043226);; cellular component: cell part (GO:0044464)
gene03938	1.39926	82	2.87093	152	2.11565	118	64.2847	3230	61.6057	3324	78.9512	4168	1.31157e-66	4.91377	up	--	--	Molecular Function: sequence-specific DNA binding transcription factor activity (GO:0003700);; Biological Process: chromatin assembly or disassembly (GO:0006333);; Biological Process: regulation of transcription, DNA-templated (GO:0006355);; Biological Process: response to abscisic acid (GO:0009737);; Biological Process: embryo development ending in seed dormancy (GO:0009793);; Biological Process…	--	--	--	--	YABBY protein;; HMG-box domain	Axial regulator YABBY 1 GN=F4L23.30 OS=Arabidopsis thaliana (Mouse-ear cress) PE=1 SV=1	R	General function prediction only	PREDICTED: axial regulator YABBY 1 isoform X1 [Fragaria vesca subsp. vesca]	molecular function: nucleic acid binding transcription factor activity (GO:0001071);; biological process: biological regulation (GO:0065007);; biological process: cellular process (GO:0009987);; biological process: cellular component organization or biogenesis (GO:0071840);; biological process: response to stimulus (GO:0050896);; biological process: reproductive process (GO:0022414);; biological …
gene03944	0.615413	40	0.947819	56	0.124908	8	2.23849	127	2.3193	140	2.0922	107	0.00173367	1.83718	up	--	--	--	--	--	--	--	PLATZ transcription factor	--	S	Function unknown	PREDICTED: uncharacterized protein LOC101304144 [Fragaria vesca subsp. vesca]	--
gene03973	0.672441	46	0.032543	3	0.074808	5	1.2024	73	0.922254	60	1.10808	70	0.00479175	1.96833	up	--	--	--	--	--	[R]	General function prediction only	C2H2-type zinc finger;; Zinc-finger double-stranded RNA-binding;; Zinc-finger of C2H2 type	Zinc finger protein ZAT3 GN=F23E12.160 OS=Arabidopsis thaliana (Mouse-ear cress) PE=2 SV=1	R	General function prediction only	PREDICTED: zinc finger protein ZAT1-like [Fragaria vesca subsp. vesca]	--
gene03981	37.7406	4233	11.4828	1168	20.7898	2228	97.4849	9719	61.9093	6570	68.4769	7094	0.00127298	1.64837	up	[I]	Lipid transport and metabolism	Biological Process: pentacyclic triterpenoid biosynthetic process (GO:0019745);; Molecular Function: lupeol synthase activity (GO:0042299);;	K01853|0|fve:101308521|lupeol synthase-like; K01853 cycloartenol synthase [EC:5.4.99.8] (A)	Steroid biosynthesis (ko00100)	[I]	Lipid transport and metabolism	Prenyltransferase and squalene oxidase repeat;; Prenyltransferase-like;; Prenyltransferase-like;; Pectic acid lyase	Lupeol synthase GN=OSCBPW OS=Betula platyphylla (Asian white birch) PE=1 SV=1	I	Lipid transport and metabolism	PREDICTED: lupeol synthase-like [Fragaria vesca subsp. vesca]	biological process: metabolic process (GO:0008152);; biological process: cellular process (GO:0009987);; biological process: single-organism process (GO:0044699);; molecular function: catalytic activity (GO:0003824)
gene04024	0.209367	19	0.153128	13	0.097238	9	2.1934	168	2.60947	213	1.8917	151	2.77543e-11	3.70351	up	--	--	--	--	--	--	--	Glyoxal oxidase N-terminus;; Domain of unknown function (DUF1929);; Galactose oxidase, central domain	--	S	Function unknown	PREDICTED: galactose oxidase-like [Fragaria vesca subsp. vesca]	--
gene04067	17.0529	593	9.1928	292	13.2298	442	41.5743	1284	26.3839	867	28.2501	907	0.00692507	1.22492	up	--	--	--	--	--	--	--	--	--	--	--	PREDICTED: protein trichome birefringence-like 32 [Fragaria vesca subsp. vesca]	--
gene04068	12.2536	203	10.5298	160	8.38631	134	30.2298	444	17.5679	275	25.7047	393	0.00752561	1.17446	up	--	--	--	--	--	--	--	--	--	--	--	--	--
gene04096	18.8824	953	14.5431	671	14.8147	718	5.8967	265	5.63912	269	7.66935	358	1.0926e-05	-1.38647	down	--	--	Biological Process: response to stimulus (GO:0050896);;	--	--	--	--	Pathogenesis-related protein Bet v I family;; Polyketide cyclase / dehydrase and lipid transport	Kirola {ECO:0000303|PubMed:21309790} OS=Actinidia deliciosa (Kiwi) PE=1 SV=1	S	Function unknown	PREDICTED: kirola-like [Fragaria vesca subsp. vesca]	biological process: response to stimulus (GO:0050896)
gene04120	1.23957	83	1.22266	75	0.771429	50	3.47148	207	3.70319	235	3.08186	191	0.00164488	1.60599	up	--	--	--	--	--	--	--	Kelch motif;; Kelch motif	F-box/kelch-repeat protein At1g23390 GN=At1g23390 OS=Arabidopsis thaliana (Mouse-ear cress) PE=2 SV=1	R	General function prediction only	PREDICTED: F-box/kelch-repeat protein At1g23390 [Fragaria vesca subsp. vesca]	--
gene04124	114.987	7780	115.916	7167	88.5336	5755	32.0623	1928	32.9097	2106	28.0099	1750	2.05983e-18	-1.83969	down	[R]	General function prediction only	Molecular Function: acid phosphatase activity (GO:0003993);;	--	--	[O]	Posttranslational modification, protein turnover, chaperones	Calcineurin-like phosphoesterase	Purple acid phosphatase 3 (Precursor) GN=PAP3 OS=Arabidopsis thaliana (Mouse-ear cress) PE=2 SV=1	O	Posttranslational modification, protein turnover, chaperones	PREDICTED: purple acid phosphatase 7-like [Fragaria vesca subsp. vesca]	molecular function: catalytic activity (GO:0003824);; biological process: metabolic process (GO:0008152);; biological process: cellular process (GO:0009987)
gene04131	26.6854	1506	21.8706	1128	19.4698	1056	5.05871	255	5.87349	314	5.07297	265	5.14095e-15	-2.14304	down	--	--	Cellular Component: integral component of membrane (GO:0016021);;	K08360|5.8477e-43|fve:101298888|probable transmembrane ascorbate ferrireductase 3-like; K08360 cytochrome b-561 (A)	--	[C]	Energy production and conversion	Eukaryotic cytochrome b561	Probable transmembrane ascorbate ferrireductase 3 GN=CYB561C OS=Arabidopsis thaliana (Mouse-ear cress) PE=2 SV=1	C	Energy production and conversion	PREDICTED: probable transmembrane ascorbate ferrireductase 3 [Fragaria vesca subsp. vesca]	cellular component: membrane (GO:0016020);; cellular component: membrane part (GO:0044425)
gene04187	1.64681	49	1.28699	35	1.52033	43	7.75488	203	8.52215	237	6.98763	190	4.20863e-06	2.31371	up	--	--	--	--	--	--	--	bZIP transcription factor;; Basic region leucine zipper	Basic leucine zipper 43 GN=BZIP43 OS=Arabidopsis thaliana (Mouse-ear cress) PE=1 SV=1	K	Transcription	PREDICTED: basic leucine zipper 43 [Fragaria vesca subsp. vesca]	--
gene04204	5.58224	522	6.23499	495	4.45414	385	12.5789	996	10.4095	900	11.645	988	0.000584134	1.04287	up	[RTKL]	General function prediction only;; Signal transduction mechanisms;; Transcription;; Replication, recombination and repair	Biological Process: activation of MAPKK activity (GO:0000186);; Molecular Function: MAP kinase kinase kinase activity (GO:0004709);; Molecular Function: ATP binding (GO:0005524);; Biological Process: protein targeting to membrane (GO:0006612);; Biological Process: membrane fusion (GO:0006944);; Biological Process: regulation of plant-type hypersensitive response (GO:0010363);; Biological Process:…	--	--	[T]	Signal transduction mechanisms	Protein tyrosine kinase;; Protein kinase domain	Probable leucine-rich repeat receptor-like serine/threonine-protein kinase At5g15730 GN=At5g15730 OS=Arabidopsis thaliana (Mouse-ear cress) PE=2 SV=1	T	Signal transduction mechanisms	PREDICTED: probable leucine-rich repeat receptor-like serine/threonine-protein kinase At5g15730 [Fragaria vesca subsp. vesca]	biological process: biological regulation (GO:0065007);; molecular function: catalytic activity (GO:0003824);; molecular function: molecular transducer activity (GO:0060089);; biological process: metabolic process (GO:0008152);; biological process: cellular process (GO:0009987);; biological process: signaling (GO:0023052);; biological process: single-organism process (GO:0044699);; biological pro…
gene04255	8.08563	869	7.513	738	6.94724	718	23.4217	2237	19.461	1977	21.6264	2146	2.68636e-10	1.45643	up	--	--	--	--	--	--	--	TCP family transcription factor	Transcription factor TCP13 OS=Arabidopsis thaliana (Mouse-ear cress) PE=1 SV=1	K	Transcription	PREDICTED: transcription factor TCP13 [Fragaria vesca subsp. vesca]	--
gene04257	26.9159	2564	7.18023	625	22.0984	2023	61.1177	5173	48.7945	4394	52.1047	4583	2.66936e-05	1.46592	up	--	--	--	--	--	--	--	Transferase family	Phenolic glucoside malonyltransferase 2 GN=PMAT2 OS=Arabidopsis thaliana (Mouse-ear cress) PE=1 SV=1	S	Function unknown	PREDICTED: phenolic glucoside malonyltransferase 1-like [Fragaria vesca subsp. vesca]	--
gene04264	3.76645	302	4.84388	355	4.18421	322	1.52394	109	2.09075	159	1.72596	128	0.00358188	-1.31697	down	--	--	--	--	--	--	--	Transferase family	Agmatine coumaroyltransferase {ECO:0000303|PubMed:19521717} GN=MAF19.17 OS=Arabidopsis thaliana (Mouse-ear cress) PE=1 SV=1	S	Function unknown	PREDICTED: phenolic glucoside malonyltransferase 1-like [Fragaria vesca subsp. vesca]	--
gene04295	24.8353	689	25.3101	642	19.7817	527	7.77478	192	9.0156	237	9.45784	243	2.03391e-05	-1.46984	down	--	--	--	--	--	--	--	--	--	S	Function unknown	PREDICTED: uncharacterized protein LOC105352447 [Fragaria vesca subsp. vesca]	--
gene04348	45.6179	5402	46.7332	5092	63.0601	7234	21.0168	2227	30.1432	3410	23.7618	2601	0.000301831	-1.1141	down	--	--	--	K05391|0|fve:101309282|cyclic nucleotide-gated ion channel 2-like; K05391 cyclic nucleotide gated channel, other eukaryote (A)	Plant-pathogen interaction (ko04626)	[PT]	Inorganic ion transport and metabolism;; Signal transduction mechanisms	Cyclic nucleotide-binding domain	Cyclic nucleotide-gated ion channel 2 GN=T20K14_20 OS=Arabidopsis thaliana (Mouse-ear cress) PE=1 SV=1	P	Inorganic ion transport and metabolism	PREDICTED: cyclic nucleotide-gated ion channel 2 [Fragaria vesca subsp. vesca]	--
gene04382	2.83286	457	2.91932	411	2.29323	340	6.50442	883	4.92114	801	6.282	929	0.000332245	1.11632	up	--	--	--	--	--	--	--	Plant protein of unknown function (DUF863)	--	S	Function unknown	PREDICTED: uncharacterized protein LOC101312757 [Fragaria vesca subsp. vesca]	--
gene04394	13.6314	1519	13.2648	1355	12.1908	1311	37.9526	3937	29.1216	3092	29.592	3067	3.58062e-07	1.27631	up	--	--	--	--	--	--	--	Protein of unknown function (DUF1336)	Protein ENHANCED DISEASE RESISTANCE 2 GN=EDR2 OS=Arabidopsis thaliana (Mouse-ear cress) PE=2 SV=1	S	Function unknown	PREDICTED: protein ENHANCED DISEASE RESISTANCE 2 [Fragaria vesca subsp. vesca]	--
gene04417	1.91494	254	1.99963	220	1.51166	181	6.2197	755	3.61784	465	5.0464	635	0.00034728	1.51241	up	[T]	Signal transduction mechanisms	--	--	--	[U]	Intracellular trafficking, secretion, and vesicular transport	EXS family;; SPX domain	Phosphate transporter PHO1 homolog 9 GN=PHO1-H9 OS=Arabidopsis thaliana (Mouse-ear cress) PE=2 SV=1	P	Inorganic ion transport and metabolism	PREDICTED: phosphate transporter PHO1 homolog 9 [Fragaria vesca subsp. vesca]	--
gene04460	15.2819	1248	9.50555	713	12.1235	944	4.80473	349	5.27722	403	5.72748	421	0.000103381	-1.30009	down	--	--	--	K15015|0|fve:101291549|vacuolar amino acid transporter 1-like; K15015 solute carrier family 32 (vesicular inhibitory amino acid transporter) (A)	--	[E]	Amino acid transport and metabolism	Transmembrane amino acid transporter protein	Lysine histidine transporter-like 3 GN=At1g61270 OS=Arabidopsis thaliana (Mouse-ear cress) PE=3 SV=2	E	Amino acid transport and metabolism	PREDICTED: vacuolar amino acid transporter 1 [Fragaria vesca subsp. vesca]	--
gene04463	11.06	648	5.90057	308	10.5802	584	4.1699	214	2.99029	173	1.80524	98	0.00337681	-1.64941	down	[G]	Carbohydrate transport and metabolism	Molecular Function: transporter activity (GO:0005215);; Biological Process: transport (GO:0006810);; Cellular Component: integral component of membrane (GO:0016021);;	K09874|0|fve:101297574|aquaporin NIP2-1-like; K09874 aquaporin NIP (A)	--	[G]	Carbohydrate transport and metabolism	Major intrinsic protein	Aquaporin NIP2-1 OS=Oryza sativa subsp. japonica (Rice) PE=1 SV=1	G	Carbohydrate transport and metabolism	PREDICTED: aquaporin NIP2-1-like isoform X2 [Fragaria vesca subsp. vesca]	molecular function: transporter activity (GO:0005215);; biological process: localization (GO:0051179);; cellular component: membrane (GO:0016020);; cellular component: membrane part (GO:0044425)
gene04467	29.0046	3440	28.8328	3126	28.8022	3282	11.1346	1174	14.6639	1645	11.8614	1302	4.87482e-09	-1.26182	down	[V]	Defense mechanisms	Molecular Function: ATP binding (GO:0005524);; Biological Process: ATP catabolic process (GO:0006200);; Cellular Component: membrane (GO:0016020);; Molecular Function: ATPase activity, coupled to transmembrane movement of substances (GO:0042626);;	--	--	[Q]	Secondary metabolites biosynthesis, transport and catabolism	ABC-2 type transporter;; ABC transporter;; AAA domain	ABC transporter G family member 21 GN=T5M7.6 OS=Arabidopsis thaliana (Mouse-ear cress) PE=2 SV=2	Q	Secondary metabolites biosynthesis, transport and catabolism	PREDICTED: ABC transporter G family member 21 [Fragaria vesca subsp. vesca]	molecular function: binding (GO:0005488);; biological process: metabolic process (GO:0008152);; biological process: cellular process (GO:0009987);; biological process: single-organism process (GO:0044699);; cellular component: membrane (GO:0016020);; molecular function: catalytic activity (GO:0003824);; molecular function: transporter activity (GO:0005215);; biological process: localization (GO:0…
gene04469	19.91	731	16.9187	568	17.7231	625	8.21253	268	7.05495	245	7.51192	255	0.000104177	-1.31918	down	--	--	--	--	--	--	--	--	--	--	--	--	--
gene04470	116.018	2632	96.9054	2002	67.9887	1482	54.0804	1097	34.3599	736	46.1561	958	0.00507735	-1.1188	down	--	--	--	--	--	--	--	--	--	--	--	--	--
gene04516	1.1508	167	0.815407	108	0.604375	85	0.24052	31	0.098974	14	0.186904	25	5.512e-05	-2.3399	down	--	--	--	--	--	[S]	Function unknown	Armadillo/beta-catenin-like repeat;; HEAT repeats;; HEAT repeat;; U-box domain;; HEAT-like repeat;; Zinc-finger of the MIZ type in Nse subunit	Putative U-box domain-containing protein 42 GN=PUB42 OS=Arabidopsis thaliana (Mouse-ear cress) PE=2 SV=1	S	Function unknown	PREDICTED: putative U-box domain-containing protein 42 [Fragaria vesca subsp. vesca]	--
gene04522	3.88649	274	3.42308	221	3.31225	224	0.954526	60	0.92061	62	0.664022	44	1.0926e-05	-2.11128	down	[R]	General function prediction only	--	--	--	[R]	General function prediction only	Alpha/beta hydrolase family;; Alpha/beta hydrolase family;; alpha/beta hydrolase fold;; Prolyl oligopeptidase family;; Dienelactone hydrolase family	--	R	General function prediction only	PREDICTED: alpha/beta hydrolase domain-containing protein 17B [Fragaria vesca subsp. vesca]	--
gene04545	0.644638	47	0.679026	48	0.879173	64	6.50188	419	6.54084	439	5.01916	336	2.77836e-12	2.90543	up	[Q]	Secondary metabolites biosynthesis, transport and catabolism	--	K15639|0|fve:101301577|cytochrome P450 734A1-like; K15639 PHYB activation tagged suppressor 1 [EC:1.14.-.-] (A)	Brassinosteroid biosynthesis (ko00905)	[QI]	Secondary metabolites biosynthesis, transport and catabolism;; Lipid transport and metabolism	Cytochrome P450	Cytochrome P450 CYP749A22 OS=Panax ginseng (Korean ginseng) PE=2 SV=1	Q	Secondary metabolites biosynthesis, transport and catabolism	PREDICTED: uncharacterized protein LOC101301286 [Fragaria vesca subsp. vesca]	--
gene04547	0.046109	5	0.208047	17	0.047991	5	1.40263	108	0.70019	57	1.57193	125	1.77295e-05	3.40525	up	[Q]	Secondary metabolites biosynthesis, transport and catabolism	--	K15639|0|fve:101301286|cytochrome P450 734A1-like; K15639 PHYB activation tagged suppressor 1 [EC:1.14.-.-] (A)	Brassinosteroid biosynthesis (ko00905)	[QI]	Secondary metabolites biosynthesis, transport and catabolism;; Lipid transport and metabolism	Cytochrome P450	Cytochrome P450 CYP749A22 OS=Panax ginseng (Korean ginseng) PE=2 SV=1	Q	Secondary metabolites biosynthesis, transport and catabolism	PREDICTED: uncharacterized protein LOC101301286 [Fragaria vesca subsp. vesca]	--
gene04560	17.0197	784	16.3682	692	8.91095	394	6.12127	263	4.66739	197	6.48255	269	0.00803621	-1.35122	down	--	--	--	--	--	--	--	Universal stress protein family	--	S	Function unknown	PREDICTED: uncharacterized protein LOC101303795 [Fragaria vesca subsp. vesca]	--
gene04564	27.7649	1915	15.9378	1005	13.4813	893	5.28015	324	6.23337	407	4.31927	275	0.00629505	-1.9105	down	--	--	--	--	--	--	--	--	--	S	Function unknown	PREDICTED: uncharacterized protein LOC105351132 [Fragaria vesca subsp. vesca]	--
gene04641	0.3616	41	0.223511	24	0.259771	29	1.37938	139	1.06015	113	0.977497	102	0.00131792	1.92774	up	--	--	--	--	--	[R]	General function prediction only	C2H2-type zinc finger;; Zinc-finger double-stranded RNA-binding	Zinc finger protein ZAT4 GN=ZAT4 OS=Arabidopsis thaliana (Mouse-ear cress) PE=2 SV=1	R	General function prediction only	PREDICTED: zinc finger protein 91-like [Fragaria vesca subsp. vesca]	--
gene04710	1.96713	152	2.34119	166	1.52411	114	73.206	5014	45.5846	3324	52.6966	3751	1.25309e-20	4.81115	up	[KAD]	Transcription;; RNA processing and modification;; Cell cycle control, cell division, chromosome partitioning	--	K09422|0|fve:101300142|uncharacterized protein LOC101300142; K09422 myb proto-oncogene protein, plant (A)	--	[K]	Transcription	Myb-like DNA-binding domain;; Myb-like DNA-binding domain	Transcription factor MYB29 GN=MBK20.15 OS=Arabidopsis thaliana (Mouse-ear cress) PE=1 SV=1	K	Transcription	PREDICTED: uncharacterized protein LOC101300142 [Fragaria vesca subsp. vesca]	--
gene04711	0.400151	18	0.242587	10	0.159098	8	2.93166	116	1.55348	65	1.75941	72	7.6505e-05	2.83816	up	--	--	Molecular Function: transporter activity (GO:0005215);; Cellular Component: mitochondrial inner membrane (GO:0005743);; Biological Process: mitochondrial transport (GO:0006839);; Cellular Component: integral component of membrane (GO:0016021);; Biological Process: transmembrane transport (GO:0055085);;	K15112|0|fve:101300438|mitochondrial uncoupling protein 3-like; K15112 solute carrier family 25 (mitochondrial uncoupling protein), member 27 (A)	--	[C]	Energy production and conversion	Mitochondrial carrier protein	Mitochondrial uncoupling protein 3 GN=F7A19.22 OS=Arabidopsis thaliana (Mouse-ear cress) PE=2 SV=1	C	Energy production and conversion	PREDICTED: mitochondrial uncoupling protein 3-like [Fragaria vesca subsp. vesca]	molecular function: transporter activity (GO:0005215);; cellular component: cell (GO:0005623);; cellular component: membrane (GO:0016020);; cellular component: organelle (GO:0043226);; cellular component: organelle part (GO:0044422);; cellular component: cell part (GO:0044464);; biological process: single-organism process (GO:0044699);; biological process: localization (GO:0051179);; cellular com…
gene04728	0.780568	87	1.86123	188	1.85539	197	3.14242	308	3.52956	368	3.69774	377	0.00932111	1.13823	up	[KAD]	Transcription;; RNA processing and modification;; Cell cycle control, cell division, chromosome partitioning	--	K09422|4.0064e-179|fve:101303034|uncharacterized protein LOC101303034; K09422 myb proto-oncogene protein, plant (A)	--	[K]	Transcription	Myb-like DNA-binding domain;; Myb-like DNA-binding domain	Transcription factor MYB44 GN=K8K14.2 OS=Arabidopsis thaliana (Mouse-ear cress) PE=2 SV=1	K	Transcription	PREDICTED: myb-like protein Q [Fragaria vesca subsp. vesca]	--
gene04739	53.6344	2425	17.6184	725	32.1903	1400	170.625	6864	90.0949	3851	107.092	4474	0.00879939	1.77273	up	[J]	Translation, ribosomal structure and biogenesis	Molecular Function: RNA binding (GO:0003723);; Molecular Function: ribonuclease T2 activity (GO:0033897);;	K01166|2.26427e-170|fve:101303991|ribonuclease 3-like; K01166 ribonuclease T2 [EC:3.1.27.1] (A)	--	[A]	RNA processing and modification	Ribonuclease T2 family	Ribonuclease 3 (Precursor) GN=RNS3 OS=Arabidopsis thaliana (Mouse-ear cress) PE=2 SV=1	A	RNA processing and modification	PREDICTED: ribonuclease 3-like [Fragaria vesca subsp. vesca]	molecular function: binding (GO:0005488);; molecular function: catalytic activity (GO:0003824);; biological process: metabolic process (GO:0008152);; biological process: cellular process (GO:0009987)
gene04814	55.6282	3144	15.6624	809	34.859	1893	164.574	8264	116.195	6208	122.478	6391	3.19872e-06	1.86547	up	--	--	--	--	--	--	--	Fasciclin domain	Fasciclin-like arabinogalactan protein 12 (Precursor) GN=FLA12 OS=Arabidopsis thaliana (Mouse-ear cress) PE=2 SV=2	R	General function prediction only	PREDICTED: fasciclin-like arabinogalactan protein 12 [Fragaria vesca subsp. vesca]	--
gene04917	0.183528	9	0.159987	8	0.173049	9	3.68586	158	1.69068	78	1.71445	77	0.000590917	3.60387	up	--	--	--	K09286|9.73771e-66|pmum:103331609|ethylene-responsive transcription factor 2-like; K09286 EREBP-like factor (A)	--	--	--	AP2 domain	Ethylene-responsive transcription factor 13 GN=T13E15.15 OS=Arabidopsis thaliana (Mouse-ear cress) PE=2 SV=2	K	Transcription	PREDICTED: ethylene-responsive transcription factor 2-like [Prunus mume]	--
gene04965	3.3757	506	2.97667	409	1.75235	253	1.20602	161	1.22338	170	0.938966	130	0.0059364	-1.33623	down	[G]	Carbohydrate transport and metabolism	--	K16055|0|fve:101291489|probable alpha,alpha-trehalose-phosphate synthase [UDP-forming] 11-like; K16055 trehalose 6-phosphate synthase/phosphatase [EC:2.4.1.15 3.1.3.12] (A)	Starch and sucrose metabolism (ko00500)	[G]	Carbohydrate transport and metabolism	Glycosyltransferase family 20;; Trehalose-phosphatase;; haloacid dehalogenase-like hydrolase	Probable alpha,alpha-trehalose-phosphate synthase [UDP-forming] 11 GN=MSF3.8 OS=Arabidopsis thaliana (Mouse-ear cress) PE=2 SV=1	G	Carbohydrate transport and metabolism	PREDICTED: probable alpha,alpha-trehalose-phosphate synthase [UDP-forming] 11 [Fragaria vesca subsp. vesca]	--
gene05064	130.261	9629	141.915	9587	130.923	9299	54.5455	3583	56.7005	3963	49.2738	3364	6.43747e-10	-1.38887	down	--	--	--	--	--	--	--	--	Transcription factor bHLH148 GN=F5E6.8 OS=Arabidopsis thaliana (Mouse-ear cress) PE=1 SV=1	K	Transcription	PREDICTED: transcription factor bHLH148-like [Fragaria vesca subsp. vesca]	--
gene05089	67.6367	1389	58.2552	1093	78.127	1541	36.2595	662	39.4893	767	25.8108	490	6.92837e-05	-1.06748	down	--	--	--	K02183|6.33527e-106|fve:101303402|calmodulin-like; K02183 calmodulin (A)	Phosphatidylinositol signaling system (ko04070);; Plant-pathogen interaction (ko04626)	[T]	Signal transduction mechanisms	EF hand;; EF hand;; EF-hand domain pair;; EF-hand domain;; EF-hand domain pair	Putative calmodulin-like protein 2 (Precursor) GN=OsJ_031538 OS=Oryza sativa subsp. japonica (Rice) PE=3 SV=2	T	Signal transduction mechanisms	PREDICTED: putative calmodulin-like protein 2 [Fragaria vesca subsp. vesca]	--
gene05102	0.125294	9	0.136955	9	0.34397	22	2.9151	167	2.30111	140	3.27909	195	8.22868e-11	3.64757	up	--	--	Biological Process: lipid metabolic process (GO:0006629);; Molecular Function: hydrolase activity, acting on ester bonds (GO:0016788);;	--	--	--	--	GDSL-like Lipase/Acylhydrolase	GDSL esterase/lipase At4g16230 (Precursor) GN=At4g16230 OS=Arabidopsis thaliana (Mouse-ear cress) PE=3 SV=2	R	General function prediction only	PREDICTED: GDSL esterase/lipase At4g16230-like [Fragaria vesca subsp. vesca]	biological process: metabolic process (GO:0008152);; biological process: single-organism process (GO:0044699);; molecular function: catalytic activity (GO:0003824)
gene05131	10.6776	1020	7.49473	659	8.27236	758	21.4535	1861	25.0269	2316	14.6331	1313	0.00389145	1.17669	up	[R]	General function prediction only	Molecular Function: transferase activity (GO:0016740);;	--	--	--	--	Acetyltransferase (GNAT) family;; FR47-like protein	Probable N-acetyltransferase HLS1-like GN=At2g23060 OS=Arabidopsis thaliana (Mouse-ear cress) PE=2 SV=1	R	General function prediction only	PREDICTED: probable N-acetyltransferase HLS1-like isoform X2 [Fragaria vesca subsp. vesca]	molecular function: catalytic activity (GO:0003824);; biological process: metabolic process (GO:0008152)
gene05138	4.69412	69	2.86605	39	5.44947	77	0.882033	12	0.544255	8	1.40204	19	0.000914365	-2.23379	down	--	--	--	--	--	--	--	--	--	--	--	uncharacterized protein LOC110747602 [Prunus avium]	--
gene05185	23.5821	985	16.8888	645	14.034	564	3.57255	133	4.73523	187	2.38914	93	1.29641e-07	-2.40549	down	--	--	Biological Process: defense response (GO:0006952);; Biological Process: response to biotic stimulus (GO:0009607);;	--	--	--	--	Pathogenesis-related protein Bet v I family	Major allergen Pru av 1 GN=PRUA1 OS=Prunus avium (Cherry) PE=1 SV=1	S	Function unknown	PREDICTED: major allergen Mal d 1-like [Fragaria vesca subsp. vesca]	biological process: response to stimulus (GO:0050896)
gene05397	7.47523	886	2.86735	320	4.85009	567	16.1961	1786	11.4711	1356	15.8997	1568	5.07847e-05	1.4338	up	--	--	Molecular Function: binding (GO:0005488);;	--	--	--	--	Plant protein of unknown function (DUF936)	--	S	Function unknown	PREDICTED: uncharacterized protein LOC101315368 [Fragaria vesca subsp. vesca]	molecular function: binding (GO:0005488)
gene05424	44.1644	2826	73.6542	4306	40.9476	2517	11.6891	665	17.0416	1031	25.895	1530	0.00888947	-1.5976	down	--	--	Molecular Function: hydrolase activity (GO:0016787);;	--	--	--	--	GDSL-like Lipase/Acylhydrolase	GDSL esterase/lipase 1 (Precursor) GN=GLIP1 OS=Arabidopsis thaliana (Mouse-ear cress) PE=1 SV=1	R	General function prediction only	PREDICTED: GDSL esterase/lipase 1-like [Fragaria vesca subsp. vesca]	molecular function: catalytic activity (GO:0003824);; biological process: metabolic process (GO:0008152)
gene05429	15.9064	1101	9.3362	593	15.9396	1065	43.4801	2677	31.5633	2075	29.4713	1886	0.000450124	1.28135	up	--	--	--	--	--	--	--	GDSL-like Lipase/Acylhydrolase	GDSL esterase/lipase 5 (Precursor) GN=GLIP5 OS=Arabidopsis thaliana (Mouse-ear cress) PE=2 SV=2	R	General function prediction only	PREDICTED: GDSL esterase/lipase 4-like [Fragaria vesca subsp. vesca]	--
gene05436	1.05862	76	1.66806	94	1.37853	95	11.6936	662	10.8496	590	11.9812	638	1.11671e-15	2.83006	up	--	--	--	--	--	--	--	B3 DNA binding domain	B3 domain-containing protein Os04g0386900 GN=OSJNBa0044M19.12 OS=Oryza sativa subsp. japonica (Rice) PE=2 SV=3	R	General function prediction only	PREDICTED: B3 domain-containing protein Os04g0386900-like [Fragaria vesca subsp. vesca]	--
gene05461	2.59428	269	3.08296	268	1.95313	187	8.4157	761	8.52941	823	8.18457	757	8.06573e-08	1.69152	up	--	--	--	--	--	--	--	Remorin, C-terminal region	Uncharacterized protein At3g61260 GN=At3g61260 OS=Arabidopsis thaliana (Mouse-ear cress) PE=1 SV=1	S	Function unknown	PREDICTED: uncharacterized protein LOC101297280 [Fragaria vesca subsp. vesca]	--
gene05477	1.85755	65	0.661915	21	0.235474	8	14.591	450	5.02356	165	8.20726	263	0.00543754	3.2728	up	--	--	--	--	--	--	--	--	--	S	Function unknown	PREDICTED: uncharacterized protein LOC101297753 [Fragaria vesca subsp. vesca]	--
gene05511	36.2088	2187	15.715	869	36.0249	2095	69.0207	3711	68.7803	3935	60.5236	3380	6.4273e-05	1.11142	up	--	--	Molecular Function: transferase activity, transferring acyl groups other than amino-acyl groups (GO:0016747);;	--	--	--	--	Transferase family	Shikimate O-hydroxycinnamoyltransferase GN=K19E20.4 OS=Arabidopsis thaliana (Mouse-ear cress) PE=2 SV=1	S	Function unknown	PREDICTED: shikimate O-hydroxycinnamoyltransferase-like [Fragaria vesca subsp. vesca]	molecular function: catalytic activity (GO:0003824);; biological process: metabolic process (GO:0008152)
gene05580	8.96722	576	3.18407	187	1.87397	116	0.05154	3	0	0	0.033943	3	0.00208773	-7.14037	down	[E]	Amino acid transport and metabolism	Biological Process: ethylene biosynthetic process (GO:0009693);; Biological Process: fruit ripening (GO:0009835);; Molecular Function: 1-aminocyclopropane-1-carboxylate synthase activity (GO:0016847);; Molecular Function: pyridoxal phosphate binding (GO:0030170);; Biological Process: 1-aminocyclopropane-1-carboxylate biosynthetic process (GO:0042218);; Molecular Function: protein homodimerization…	K01762|0|fve:101297773|1-aminocyclopropane-1-carboxylate synthase-like; K01762 1-aminocyclopropane-1-carboxylate synthase [EC:4.4.1.14] (A)	Cysteine and methionine metabolism (ko00270)	[T]	Signal transduction mechanisms	Aminotransferase class I and II	1-aminocyclopropane-1-carboxylate synthase GN=ACS-1 OS=Malus domestica (Apple) PE=1 SV=2	H	Coenzyme transport and metabolism	PREDICTED: 1-aminocyclopropane-1-carboxylate synthase [Fragaria vesca subsp. vesca]	biological process: metabolic process (GO:0008152);; biological process: cellular process (GO:0009987);; biological process: reproductive process (GO:0022414);; biological process: developmental process (GO:0032502);; biological process: single-organism process (GO:0044699);; molecular function: catalytic activity (GO:0003824);; molecular function: binding (GO:0005488)
gene05581	3.97751	270	4.74446	294	3.81465	251	1.07589	67	2.08403	134	1.25749	80	0.00105479	-1.55093	down	[KAD]	Transcription;; RNA processing and modification;; Cell cycle control, cell division, chromosome partitioning	--	K09422|0|fve:101298063|transcription factor RAX3-like; K09422 myb proto-oncogene protein, plant (A)	--	[K]	Transcription	Myb-like DNA-binding domain;; Myb-like DNA-binding domain	Transcription factor RAX3 GN=T16K5.40 OS=Arabidopsis thaliana (Mouse-ear cress) PE=2 SV=1	K	Transcription	PREDICTED: transcription factor RAX3 [Fragaria vesca subsp. vesca]	--
gene05671	27.7723	1511	38.7926	1928	38.3923	2006	18.7934	909	12.2196	629	19.7186	991	0.000208417	-1.10803	down	--	--	--	--	--	--	--	Glycosyl hydrolases family 17	Glucan endo-1,3-beta-glucosidase, basic isoform (Precursor) GN=GNS1 OS=Prunus persica (Peach) PE=3 SV=1	R	General function prediction only	PREDICTED: glucan endo-1,3-beta-glucosidase, basic isoform-like [Fragaria vesca subsp. vesca]	--
gene05685	47.1058	6017	39.943	4662	41.647	5111	19.8631	2255	20.0047	2416	14.7475	1740	9.35822e-10	-1.29694	down	[M]	Cell wall/membrane/envelope biogenesis	Cellular Component: nucleus (GO:0005634);;	--	--	--	--	Glycosyltransferase like family 2;; Glycosyl transferase family group 2;; Glycosyl transferase family 21;; Glycosyl transferase family 2;; Chitin synthase	Probable xyloglucan glycosyltransferase 5 GN=CSLC5 OS=Arabidopsis thaliana (Mouse-ear cress) PE=1 SV=1	R	General function prediction only	PREDICTED: probable xyloglucan glycosyltransferase 5 [Fragaria vesca subsp. vesca]	cellular component: cell (GO:0005623);; cellular component: organelle (GO:0043226);; cellular component: cell part (GO:0044464)
gene05720	0.025536	3	0.112051	9	0.197786	15	6.14611	430	5.65165	420	8.77191	637	5.33481e-25	5.76422	up	--	--	Biological Process: regulation of transcription, DNA-templated (GO:0006355);;	--	--	--	--	GRAS domain family	Scarecrow-like protein 32 GN=SCL32 OS=Arabidopsis thaliana (Mouse-ear cress) PE=2 SV=1	S	Function unknown	PREDICTED: scarecrow-like protein 32 [Fragaria vesca subsp. vesca]	biological process: biological regulation (GO:0065007)
gene05728	0.583176	58	0.486714	45	0.560195	54	1.99039	176	1.8713	176	1.84642	170	0.00128309	1.73718	up	--	--	Molecular Function: N-acetyltransferase activity (GO:0008080);;	--	--	--	--	Acetyltransferase (GNAT) family;; FR47-like protein	Probable N-acetyltransferase HLS1-like GN=At2g23060 OS=Arabidopsis thaliana (Mouse-ear cress) PE=2 SV=1	R	General function prediction only	PREDICTED: probable N-acetyltransferase HLS1 [Fragaria vesca subsp. vesca]	molecular function: catalytic activity (GO:0003824);; biological process: metabolic process (GO:0008152)
gene05752	7.57371	618	7.67665	572	8.26632	648	21.4679	1555	18.1835	1401	24.1095	1814	3.68872e-08	1.37714	up	--	--	--	--	--	--	--	BTB/POZ domain;; NPH3 family	BTB/POZ domain-containing protein At3g49900 GN=At3g49900 OS=Arabidopsis thaliana (Mouse-ear cress) PE=2 SV=1	R	General function prediction only	PREDICTED: BTB/POZ domain-containing protein At3g49900 [Fragaria vesca subsp. vesca]	--
gene05781	0.436005	41	0.90922	77	0.388113	35	5.66749	467	6.23067	546	5.85232	501	3.66271e-17	3.28898	up	--	--	--	--	--	--	--	Domain of unknown function (DUF4228)	--	S	Function unknown	PREDICTED: uncharacterized protein LOC101291177 [Fragaria vesca subsp. vesca]	--
gene05832	27.5904	2444	25.2851	2047	20.7019	1762	10.168	797	13.247	1114	12.828	1052	4.56718e-06	-1.07958	down	[GEPR]	Carbohydrate transport and metabolism;; Amino acid transport and metabolism;; Inorganic ion transport and metabolism;; General function prediction only	Cellular Component: integral component of membrane (GO:0016021);; Molecular Function: substrate-specific transmembrane transporter activity (GO:0022891);; Biological Process: transmembrane transport (GO:0055085);;	--	--	[R]	General function prediction only	Sugar (and other) transporter;; Major Facilitator Superfamily	Sugar transport protein 13 GN=F9D12.17 OS=Arabidopsis thaliana (Mouse-ear cress) PE=1 SV=2	R	General function prediction only	PREDICTED: sugar transport protein 13-like [Fragaria vesca subsp. vesca]	cellular component: membrane (GO:0016020);; cellular component: membrane part (GO:0044425);; molecular function: transporter activity (GO:0005215);; biological process: cellular process (GO:0009987);; biological process: single-organism process (GO:0044699);; biological process: localization (GO:0051179)
gene05882	122.785	6766	123.011	6190	95.8254	5038	52.1518	2562	51.1517	2677	42.6377	2167	2.42347e-09	-1.27985	down	[E]	Amino acid transport and metabolism	Molecular Function: lyase activity (GO:0016829);;	--	--	--	--	Glyoxalase-like domain;; Glyoxalase/Bleomycin resistance protein/Dioxygenase superfamily	--	S	Function unknown	PREDICTED: uncharacterized protein LOC101313430 [Fragaria vesca subsp. vesca]	molecular function: catalytic activity (GO:0003824);; biological process: metabolic process (GO:0008152)
gene05892	3.788	387	3.93201	367	4.26918	419	10.4625	950	10.1495	981	10.3341	975	8.95646e-06	1.30766	up	--	--	Biological Process: signal transduction (GO:0007165);;	--	--	[R]	General function prediction only	Carbohydrate-binding protein of the ER;; Leucine Rich repeats (2 copies);; Leucine rich repeat;; Leucine rich repeat N-terminal domain;; Di-glucose binding within endoplasmic reticulum;; Leucine Rich Repeat	Leucine-rich repeat receptor-like serine/threonine-protein kinase At2g14510 (Precursor) GN=At2g14510 OS=Arabidopsis thaliana (Mouse-ear cress) PE=2 SV=1	R	General function prediction only	PREDICTED: leucine-rich repeat receptor-like serine/threonine-protein kinase At2g14510 [Fragaria vesca subsp. vesca]	biological process: cellular process (GO:0009987);; biological process: response to stimulus (GO:0050896);; biological process: biological regulation (GO:0065007)
gene05920	41.683	1571	47.4439	1634	23.3277	845	7.41403	249	7.27065	259	8.55487	298	4.9386e-05	-2.33061	down	--	--	--	--	--	--	--	--	--	S	Function unknown	PREDICTED: uncharacterized protein LOC101310110 [Fragaria vesca subsp. vesca]	--
gene05980	3.30937	154	1.43816	61	1.11913	50	0.123279	6	0.091834	5	0.195573	9	0.0082987	-3.70254	down	--	--	--	--	--	[R]	General function prediction only	Kelch motif;; Kelch motif;; Galactose oxidase, central domain;; Kelch motif;; Galactose oxidase, central domain	F-box/kelch-repeat protein At1g80440 GN=At1g80440 OS=Arabidopsis thaliana (Mouse-ear cress) PE=2 SV=1	R	General function prediction only	PREDICTED: F-box/kelch-repeat protein At1g80440-like [Fragaria vesca subsp. vesca]	--
gene05990	33.3933	1543	28.7472	1214	22.5104	1000	10.8785	447	9.7794	428	14.2663	609	2.59928e-06	-1.33471	down	--	--	Biological Process: transcription, DNA-templated (GO:0006351);; Biological Process: regulation of cellular process (GO:0050794);;	K14484|5.19443e-114|fve:101309560|auxin-induced protein AUX22-like; K14484 auxin-responsive protein IAA (A)	Plant hormone signal transduction (ko04075)	--	--	AUX/IAA family	Auxin-induced protein 22A GN=AUX22A OS=Vigna radiata var. radiata (Mung bean) PE=2 SV=1	K	Transcription	PREDICTED: auxin-induced protein IAA6 [Fragaria vesca subsp. vesca]	biological process: metabolic process (GO:0008152);; biological process: cellular process (GO:0009987);; biological process: biological regulation (GO:0065007)
gene06023	0.730989	68	0.395052	34	0.579741	52	1.59087	131	1.99453	175	1.9042	163	0.00433408	1.61479	up	--	--	--	--	--	--	--	NPH3 family	Root phototropism protein 3 GN=MSJ1.17 OS=Arabidopsis thaliana (Mouse-ear cress) PE=1 SV=2	S	Function unknown	PREDICTED: root phototropism protein 3-like [Fragaria vesca subsp. vesca]	--
gene06067	2.28175	224	1.33573	120	1.96496	185	0.605957	53	0.395934	38	0.266663	25	3.50667e-05	-2.17069	down	--	--	--	--	--	[PT]	Inorganic ion transport and metabolism;; Signal transduction mechanisms	Cyclic nucleotide-binding domain	Cyclic nucleotide-gated ion channel 1 GN=CNGC1 OS=Arabidopsis thaliana (Mouse-ear cress) PE=1 SV=1	P	Inorganic ion transport and metabolism	PREDICTED: cyclic nucleotide-gated ion channel 1-like [Fragaria vesca subsp. vesca]	--
gene06102	8.59386	316	7.14274	240	6.01681	213	3.24967	107	3.52563	123	2.48749	85	0.00890377	-1.28396	down	--	--	--	--	--	[O]	Posttranslational modification, protein turnover, chaperones	--	--	O	Posttranslational modification, protein turnover, chaperones	PREDICTED: uncharacterized protein LOC105351070 [Fragaria vesca subsp. vesca]	--
gene06111	15.2076	756	10.9303	497	6.11158	292	1.4077	63	0.940464	45	1.51074	70	0.000151589	-3.10141	down	--	--	--	--	--	--	--	--	--	--	--	--	--
gene06282	31.2057	2763	16.6696	1349	17.4923	1488	70.6011	5555	42.0212	3518	52.1044	4260	0.00953517	1.27531	up	--	--	--	--	--	--	--	Salt stress response/antifungal	Cysteine-rich repeat secretory protein 12 (Precursor) GN=CRRSP12 OS=Arabidopsis thaliana (Mouse-ear cress) PE=1 SV=2	R	General function prediction only	PREDICTED: cysteine-rich repeat secretory protein 12-like [Fragaria vesca subsp. vesca]	--
gene06287	8.95031	635	8.48646	550	5.85576	399	3.48777	220	3.3003	222	2.61849	172	0.000200546	-1.36386	down	--	--	--	--	--	--	--	Domain of unknown function (DUF4408)	--	S	Function unknown	PREDICTED: uncharacterized protein LOC105351186 [Fragaria vesca subsp. vesca]	--
gene06291	0.719176	68	0.513511	45	0.937948	86	0.218387	19	0.088959	8	0.023239	3	4.24974e-05	-2.70516	down	--	--	Molecular Function: glycogenin glucosyltransferase activity (GO:0008466);; Molecular Function: intramolecular transferase activity (GO:0016866);; Biological Process: cellulose biosynthetic process (GO:0030244);;	K13379|0|fve:101295043|UDP-arabinopyranose mutase 1-like; K13379 reversibly glycosylated polypeptide / UDP-arabinopyranose mutase [EC:2.4.1.- 5.4.99.30] (A)	--	--	--	Reversibly glycosylated polypeptide	UDP-arabinopyranose mutase 1 OS=Oryza sativa subsp. japonica (Rice) PE=1 SV=1	S	Function unknown	PREDICTED: UDP-arabinopyranose mutase 1-like [Fragaria vesca subsp. vesca]	molecular function: catalytic activity (GO:0003824);; biological process: metabolic process (GO:0008152);; biological process: cellular process (GO:0009987);; biological process: single-organism process (GO:0044699)
gene06301	3.58231	172	2.55179	107	1.85585	88	0.914576	45	1.04743	50	0.4678	24	0.00703858	-1.61463	down	--	--	--	--	--	[K]	Transcription	SRF-type transcription factor (DNA-binding and dimerisation domain);; K-box region	Agamous-like MADS-box protein AGL8 homolog GN=TDR4 OS=Solanum lycopersicum (Tomato) PE=2 SV=1	K	Transcription	PREDICTED: MADS-box transcription factor 23-like isoform X1 [Fragaria vesca subsp. vesca]	--
gene06305	41.0494	3522	32.8892	2579	34.7003	2860	16.7306	1276	18.1261	1471	13.5955	1077	1.55093e-08	-1.22517	down	[M]	Cell wall/membrane/envelope biogenesis	Molecular Function: phosphatidylcholine phospholipase C activity (GO:0034480);;	K01114|0|pmum:103338080|non-specific phospholipase C6; K01114 phospholipase C [EC:3.1.4.3] (A)	Inositol phosphate metabolism (ko00562);; Glycerophospholipid metabolism (ko00564);; Ether lipid metabolism (ko00565)	--	--	Phosphoesterase family	Non-specific phospholipase C6 (Precursor) GN=NPC6 OS=Arabidopsis thaliana (Mouse-ear cress) PE=2 SV=1	I	Lipid transport and metabolism	PREDICTED: non-specific phospholipase C6 [Fragaria vesca subsp. vesca]	molecular function: catalytic activity (GO:0003824);; biological process: metabolic process (GO:0008152)
gene06314	2.20814	129	0.609847	33	0.972066	55	7.03327	363	4.61004	253	3.62725	195	0.00541168	1.93817	up	--	--	--	K18801|1.42094e-153|pper:PRUPE_ppa023358mg|hypothetical protein; K18801 glucuronoxylan 4-O-methyltransferase [EC:2.1.1.112] (A)	--	--	--	Polysaccharide biosynthesis	Glucuronoxylan 4-O-methyltransferase 1 GN=GXM1 OS=Arabidopsis thaliana (Mouse-ear cress) PE=1 SV=1	S	Function unknown	PREDICTED: glucuronoxylan 4-O-methyltransferase 1 [Fragaria vesca subsp. vesca]	--
gene06317	33.8974	1729	35.9204	1675	26.3006	1289	7.85104	356	7.24429	350	7.50869	354	2.98716e-17	-2.146	down	--	--	--	--	--	--	--	--	Protein SHOOT GRAVITROPISM 5 GN=At2g01940 OS=Arabidopsis thaliana (Mouse-ear cress) PE=1 SV=1	S	Function unknown	PREDICTED: protein SHOOT GRAVITROPISM 5 [Fragaria vesca subsp. vesca]	--
gene06395	8.23221	314	8.28934	289	6.14583	225	2.6941	92	4.05797	147	2.54436	90	0.00514201	-1.33818	down	--	--	--	--	--	--	--	--	--	S	Function unknown	PREDICTED: uncharacterized protein LOC105351175 [Fragaria vesca subsp. vesca]	--
gene06442	108.796	3471	100.566	2932	118.58	3634	44.413	1259	49.303	1487	42.2171	1244	4.48865e-10	-1.33192	down	[IQ]	Lipid transport and metabolism;; Secondary metabolites biosynthesis, transport and catabolism	Molecular Function: ACP phosphopantetheine attachment site binding involved in fatty acid biosynthetic process (GO:0000036);; Biological Process: rRNA processing (GO:0006364);; Biological Process: fatty acid biosynthetic process (GO:0006633);; Cellular Component: chloroplast stroma (GO:0009570);; Biological Process: systemic acquired resistance (GO:0009627);; Biological Process: response to blue …	--	--	[CIQ]	Energy production and conversion;; Lipid transport and metabolism;; Secondary metabolites biosynthesis, transport and catabolism	Phosphopantetheine attachment site	Acyl carrier protein 1, chloroplastic (Precursor) GN=ACP1 OS=Casuarina glauca (Swamp oak) PE=2 SV=1	I	Lipid transport and metabolism	PREDICTED: acyl carrier protein 1, chloroplastic-like [Fragaria vesca subsp. vesca]	molecular function: binding (GO:0005488);; biological process: metabolic process (GO:0008152);; biological process: cellular process (GO:0009987);; biological process: single-organism process (GO:0044699);; cellular component: cell (GO:0005623);; cellular component: organelle (GO:0043226);; cellular component: organelle part (GO:0044422);; cellular component: cell part (GO:0044464);; biological p…
gene06549	57.3636	4116	77.5955	5088	57.2504	3947	146.018	9309	103.832	7044	153.367	10161	0.00100462	1.00982	up	--	--	--	--	--	--	--	Transferase family	Protein ECERIFERUM 26 GN=CER26 OS=Arabidopsis thaliana (Mouse-ear cress) PE=2 SV=1	S	Function unknown	PREDICTED: protein ECERIFERUM 26-like [Fragaria vesca subsp. vesca]	--
gene06649	0.574921	90	0.250145	40	0.127656	21	0.933423	135	1.13118	181	0.834926	121	0.00815029	1.55114	up	[F]	Nucleotide transport and metabolism	--	--	--	[F]	Nucleotide transport and metabolism	Inosine-uridine preferring nucleoside hydrolase	--	F	Nucleotide transport and metabolism	PREDICTED: uncharacterized protein LOC101313205 isoform X1 [Fragaria vesca subsp. vesca]	--
gene06678	2.18354	134	1.68683	95	2.3602	139	4.45166	243	5.92898	344	5.04685	286	0.00837818	1.24536	up	--	--	--	--	--	--	--	X8 domain	PLASMODESMATA CALLOSE-BINDING PROTEIN 3 (Precursor) GN=PDCB3 OS=Arabidopsis thaliana (Mouse-ear cress) PE=1 SV=1	R	General function prediction only	PREDICTED: PLASMODESMATA CALLOSE-BINDING PROTEIN 3 [Fragaria vesca subsp. vesca]	--
gene06708	4.99099	180	5.2487	173	4.86569	168	1.24589	40	1.63607	56	2.09936	70	0.00230186	-1.65591	down	--	--	--	--	--	--	--	--	--	--	--	PREDICTED: classical arabinogalactan protein 25 [Fragaria vesca subsp. vesca]	--
gene06786	1.58307	162	3.48027	271	2.52066	235	6.34153	541	5.8963	495	8.62149	739	0.000125873	1.39846	up	[RTKL]	General function prediction only;; Signal transduction mechanisms;; Transcription;; Replication, recombination and repair	--	K04730|0|fve:101300612|receptor-like protein kinase THESEUS 1-like; K04730 interleukin-1 receptor-associated kinase 1 [EC:2.7.11.1] (A)	--	[T]	Signal transduction mechanisms	Protein tyrosine kinase;; Protein kinase domain	Protein kinase 2B, chloroplastic (Precursor) GN=APK2B OS=Arabidopsis thaliana (Mouse-ear cress) PE=2 SV=1	T	Signal transduction mechanisms	PREDICTED: proline-rich receptor-like protein kinase PERK3 [Fragaria vesca subsp. vesca]	--
gene06837	6.75781	277	4.2064	158	3.48749	137	14.7956	538	14.0005	541	14.7254	556	2.82471e-05	1.52856	up	--	--	--	--	--	--	--	Late embryogenesis abundant protein	Late embryogenesis abundant protein Lea5 GN=LEA5 OS=Citrus sinensis (Sweet orange) PE=2 SV=1	S	Function unknown	PREDICTED: late embryogenesis abundant protein Lea5 [Fragaria vesca subsp. vesca]	--
gene06838	2.60433	104	3.62036	132	3.42074	131	9.4928	335	20.7351	777	17.3618	636	0.000427613	2.23219	up	--	--	--	--	--	--	--	Pollen proteins Ole e I like	Phylloplanin (Precursor) OS=Nicotiana tabacum (Common tobacco) PE=1 SV=1	R	General function prediction only	PREDICTED: phylloplanin-like [Fragaria vesca subsp. vesca]	--
gene06851	9.65539	577	11.0411	636	13.3726	812	20.6474	1131	30.7715	1806	26.2923	1483	0.000178969	1.11417	up	[R]	General function prediction only	Molecular Function: oxidoreductase activity, acting on paired donors, with incorporation or reduction of molecular oxygen, 2-oxoglutarate as one donor, and incorporation of one atom each of oxygen into both donors (GO:0016706);; Biological Process: oxidation-reduction process (GO:0055114);;	--	--	[QR]	Secondary metabolites biosynthesis, transport and catabolism;; General function prediction only	non-haem dioxygenase in morphine synthesis N-terminal;; 2OG-Fe(II) oxygenase superfamily	Protein SRG1 GN=SRG1 OS=Arabidopsis thaliana (Mouse-ear cress) PE=2 SV=1	Q	Secondary metabolites biosynthesis, transport and catabolism	PREDICTED: protein SRG1 [Fragaria vesca subsp. vesca]	molecular function: catalytic activity (GO:0003824);; biological process: metabolic process (GO:0008152);; biological process: single-organism process (GO:0044699)
gene06880	0.082811	7	0.103602	7	0.258191	19	1.51609	93	1.37482	91	1.4827	91	1.28057e-06	3.05452	up	--	--	--	--	--	[P]	Inorganic ion transport and metabolism	Heavy-metal-associated domain	Heavy metal-associated isoprenylated plant protein 26 (Precursor) GN=F20M13.140 OS=Arabidopsis thaliana (Mouse-ear cress) PE=1 SV=1	P	Inorganic ion transport and metabolism	PREDICTED: uncharacterized protein LOC105351048 [Fragaria vesca subsp. vesca]	--
gene06890	9.89457	612	8.71397	493	8.88357	528	22.9111	1259	17.6129	1030	19.7841	1130	0.000173391	1.07292	up	--	--	Molecular Function: signal transducer activity (GO:0004871);; Biological Process: polyamine catabolic process (GO:0006598);; Biological Process: signal transduction (GO:0007165);; Biological Process: cell-cell signaling (GO:0007267);; Cellular Component: plant-type cell wall (GO:0009505);; Cellular Component: plasmodesma (GO:0009506);; Biological Process: phenylpropanoid metabolic process (GO:000…	--	--	--	--	Rapid ALkalinization Factor (RALF)	Protein RALF-like 33 (Precursor) OS=Arabidopsis thaliana (Mouse-ear cress) PE=2 SV=1	R	General function prediction only	PREDICTED: rapid alkalinization factor [Fragaria vesca subsp. vesca]	molecular function: molecular transducer activity (GO:0060089);; biological process: metabolic process (GO:0008152);; biological process: cellular process (GO:0009987);; biological process: response to stimulus (GO:0050896);; biological process: biological regulation (GO:0065007);; biological process: signaling (GO:0023052);; biological process: single-organism process (GO:0044699);; cellular com…
gene06930	6.08619	379	6.67243	380	8.01454	479	17.9499	992	15.5489	915	13.9606	802	0.000214325	1.12922	up	[R]	General function prediction only	Molecular Function: estradiol 17-beta-dehydrogenase activity (GO:0004303);; Cellular Component: endoplasmic reticulum (GO:0005783);; Molecular Function: ketoreductase activity (GO:0045703);; Biological Process: oxidation-reduction process (GO:0055114);;	K10251|0|fve:101312312|very-long-chain 3-oxoacyl-CoA reductase-like protein At1g24470-like; K10251 17beta-estradiol 17-dehydrogenase / very-long-chain 3-oxoacyl-CoA reductase [EC:1.1.1.62 1.1.1.330] (A)	Fatty acid elongation (ko00062);; Biosynthesis of unsaturated fatty acids (ko01040);; Fatty acid metabolism (ko01212)	--	--	short chain dehydrogenase;; KR domain;; Enoyl-(Acyl carrier protein) reductase;; Polysaccharide biosynthesis protein	Very-long-chain 3-oxoacyl-CoA reductase-like protein At1g24470 GN=KCR2 OS=Arabidopsis thaliana (Mouse-ear cress) PE=2 SV=1	Q	Secondary metabolites biosynthesis, transport and catabolism	PREDICTED: very-long-chain 3-oxoacyl-CoA reductase-like protein At1g24470 [Fragaria vesca subsp. vesca]	molecular function: catalytic activity (GO:0003824);; biological process: metabolic process (GO:0008152);; biological process: single-organism process (GO:0044699);; cellular component: cell (GO:0005623);; cellular component: organelle (GO:0043226);; cellular component: cell part (GO:0044464)
gene06956	1.27378	144	2.96157	306	1.14309	124	0.039611	4	0	0	0.028974	4	2.00477e-05	-6.15901	down	[E]	Amino acid transport and metabolism	--	--	--	[E]	Amino acid transport and metabolism	Transferase family;; Pyridoxal-dependent decarboxylase, pyridoxal binding domain;; Pyridoxal-dependent decarboxylase, C-terminal sheet domain	Ornithine decarboxylase OS=Datura stramonium (Jimsonweed) PE=2 SV=1	E	Amino acid transport and metabolism	PREDICTED: vinorine synthase-like [Fragaria vesca subsp. vesca]	--
gene06961	1.42788	179	1.26592	144	1.49771	182	4.89114	548	7.46032	897	4.80631	563	2.62182e-06	1.9857	up	--	--	--	--	--	[D]	Cell cycle control, cell division, chromosome partitioning	RNA recognition motif 2;; RNA recognition motif. (a.k.a. RRM, RBD, or RNP domain);; RNA recognition motif (a.k.a. RRM, RBD, or RNP domain);; RNA recognition motif. (a.k.a. RRM, RBD, or RNP domain)	Protein terminal ear1 GN=TE1 OS=Zea mays (Maize) PE=2 SV=1	D	Cell cycle control, cell division, chromosome partitioning	PREDICTED: protein terminal ear1-like [Fragaria vesca subsp. vesca]	--
gene06982	0.187639	9	0.158539	7	0.20134	9	1.33507	51	1.12982	46	1.64581	66	8.8977e-05	2.70939	up	[R]	General function prediction only	Biological Process: metabolic process (GO:0008152);; Molecular Function: oxidoreductase activity (GO:0016491);;	K10251|0|fve:101312600|very-long-chain 3-oxoacyl-CoA reductase 1-like; K10251 17beta-estradiol 17-dehydrogenase / very-long-chain 3-oxoacyl-CoA reductase [EC:1.1.1.62 1.1.1.330] (A)	Fatty acid elongation (ko00062);; Biosynthesis of unsaturated fatty acids (ko01040);; Fatty acid metabolism (ko01212)	--	--	short chain dehydrogenase;; Enoyl-(Acyl carrier protein) reductase;; KR domain	Very-long-chain 3-oxoacyl-CoA reductase 1 GN=F12A21.31 OS=Arabidopsis thaliana (Mouse-ear cress) PE=1 SV=1	Q	Secondary metabolites biosynthesis, transport and catabolism	PREDICTED: very-long-chain 3-oxoacyl-CoA reductase 1-like [Fragaria vesca subsp. vesca]	biological process: metabolic process (GO:0008152);; molecular function: catalytic activity (GO:0003824)
gene06995	6.3874	172	8.35929	206	5.04372	131	2.15328	52	1.39118	36	2.39521	60	0.000969648	-1.78178	down	--	--	--	--	--	--	--	PB1 domain	--	S	Function unknown	PREDICTED: uncharacterized protein LOC101302228 [Fragaria vesca subsp. vesca]	--
gene07000	1.41857	46	0.249531	8	0.004458	1	459.557	13080	516.161	15631	0.657703	20	0.000524438	9.07533	up	[J]	Translation, ribosomal structure and biogenesis	Molecular Function: structural constituent of ribosome (GO:0003735);; Cellular Component: ribosome (GO:0005840);; Biological Process: translation (GO:0006412);;	K02900|3.17646e-80|fve:101303386|60S ribosomal protein L27a-3-like; K02900 large subunit ribosomal protein L27Ae (A)	Ribosome (ko03010)	[J]	Translation, ribosomal structure and biogenesis	Ribosomal protein L18e/L15	60S ribosomal protein L27a-3 OS=Arabidopsis thaliana (Mouse-ear cress) PE=2 SV=2	J	Translation, ribosomal structure and biogenesis	PREDICTED: 60S ribosomal protein L27a-3 [Fragaria vesca subsp. vesca]	molecular function: structural molecule activity (GO:0005198);; cellular component: cell (GO:0005623);; cellular component: macromolecular complex (GO:0032991);; cellular component: organelle (GO:0043226);; cellular component: cell part (GO:0044464);; biological process: metabolic process (GO:0008152);; biological process: cellular process (GO:0009987)
gene07022	1.5109	156	1.28342	122	0.92848	93	0.447697	42	0.216126	22	0.555879	53	0.00541134	-1.65138	down	--	--	--	--	--	--	--	Sieve element occlusion N-terminus;; Sieve element occlusion C-terminus	--	S	Function unknown	PREDICTED: uncharacterized protein LOC101308835 [Fragaria vesca subsp. vesca]	--
gene07023	27.0464	3266	26.5142	2926	22.537	2615	6.62776	712	9.82999	1123	9.04957	1010	3.07069e-14	-1.63604	down	--	--	--	--	--	--	--	Sieve element occlusion C-terminus;; Sieve element occlusion N-terminus	--	S	Function unknown	PREDICTED: uncharacterized protein LOC101309120 [Fragaria vesca subsp. vesca]	--
gene07024	2.19654	263	2.20365	242	1.87141	216	0.668741	72	0.718857	82	0.751532	83	0.000993001	-1.60639	down	--	--	--	--	--	--	--	Sieve element occlusion C-terminus;; Sieve element occlusion N-terminus	--	S	Function unknown	PREDICTED: uncharacterized protein LOC101309418 [Fragaria vesca subsp. vesca]	--
gene07025	46.0522	8450	35.253	5918	32.9099	5804	12.9497	2115	14.3019	2491	15.9233	2713	1.00302e-08	-1.45805	down	--	--	--	--	--	--	--	Sieve element occlusion C-terminus;; Sieve element occlusion N-terminus	--	S	Function unknown	PREDICTED: uncharacterized protein LOC101307854 [Fragaria vesca subsp. vesca]	--
gene07072	20.7147	2195	17.3604	1683	19.7588	2023	10.2569	943	11.859	1199	8.29645	791	2.70331e-05	-1.00846	down	[M]	Cell wall/membrane/envelope biogenesis	--	--	--	--	--	Glycosyl hydrolases family 28;; Pectate lyase superfamily protein	Probable polygalacturonase OS=Vitis vinifera (Grape) PE=1 SV=1	R	General function prediction only	PREDICTED: probable polygalacturonase [Fragaria vesca subsp. vesca]	--
gene07106	19.8928	1755	16.1255	1301	14.3235	1215	54.1819	4248	36.3721	3034	39.4053	3211	0.000110073	1.30897	up	[R]	General function prediction only	--	--	--	[R]	General function prediction only	Ankyrin repeats (many copies);; Ankyrin repeats (3 copies);; Ankyrin repeat;; Ankyrin repeats (many copies);; Ankyrin repeat	Ankyrin repeat-containing protein At5g02620 GN=At5g02620 OS=Arabidopsis thaliana (Mouse-ear cress) PE=1 SV=1	R	General function prediction only	PREDICTED: ankyrin-3-like [Fragaria vesca subsp. vesca]	--
gene07107	0.361893	22	0.379743	21	0.150566	9	3.5414	185	2.40476	134	3.18076	173	4.76638e-09	3.24924	up	--	--	Cellular Component: integral component of membrane (GO:0016021);;	--	--	[E]	Amino acid transport and metabolism	Transmembrane amino acid transporter protein;; Tryptophan/tyrosine permease family	Lysine histidine transporter 2 GN=F21J9.6 OS=Arabidopsis thaliana (Mouse-ear cress) PE=1 SV=1	E	Amino acid transport and metabolism	PREDICTED: lysine histidine transporter 2-like [Fragaria vesca subsp. vesca]	cellular component: membrane (GO:0016020);; cellular component: membrane part (GO:0044425)
gene07163	192.94	9382	188.381	8504	258.626	12115	86.2101	3753	121.701	5640	79.4899	3590	6.35226e-05	-1.21583	down	[R]	General function prediction only	--	K00588|6.22467e-176|fve:101307171|putative caffeoyl-CoA O-methyltransferase At1g67980-like; K00588 caffeoyl-CoA O-methyltransferase [EC:2.1.1.104] (A)	Phenylalanine metabolism (ko00360);; Phenylpropanoid biosynthesis (ko00940);; Flavonoid biosynthesis (ko00941);; Stilbenoid, diarylheptanoid and gingerol biosynthesis (ko00945)	[Q]	Secondary metabolites biosynthesis, transport and catabolism	O-methyltransferase;; Methyltransferase domain	Flavonoid 3&apos;,5&apos;-methyltransferase GN=FAOMT OS=Vitis vinifera (Grape) PE=1 SV=1	Q	Secondary metabolites biosynthesis, transport and catabolism	PREDICTED: flavonoid 3&apos;,5&apos;-methyltransferase-like isoform X1 [Fragaria vesca subsp. vesca]	--
gene07165	1.25312	100	1.24276	92	1.12611	84	5.37654	376	5.04745	382	5.62279	415	3.16202e-07	2.08796	up	--	--	Cellular Component: cytoskeleton (GO:0005856);; Biological Process: phagocytosis (GO:0006909);;	--	--	[S]	Function unknown	ELMO/CED-12 family	--	S	Function unknown	PREDICTED: ELMO domain-containing protein A isoform X1 [Fragaria vesca subsp. vesca]	cellular component: cell (GO:0005623);; cellular component: organelle (GO:0043226);; cellular component: cell part (GO:0044464);; biological process: single-organism process (GO:0044699);; biological process: localization (GO:0051179)
gene07185	146.953	6320	151.847	5968	121.893	5036	893.476	34142	625.49	25431	691.805	27472	4.21063e-14	2.33464	up	--	--	--	--	--	--	--	Probable lipid transfer;; Protease inhibitor/seed storage/LTP family	Non-specific lipid transfer protein GPI-anchored 1 (Precursor) GN=LTPG1 OS=Arabidopsis thaliana (Mouse-ear cress) PE=1 SV=1	R	General function prediction only	PREDICTED: non-specific lipid transfer protein GPI-anchored 1 [Fragaria vesca subsp. vesca]	--
gene07204	0.407417	25	0.204754	20	0.183773	17	1.60329	112	1.86401	121	0.753704	64	0.00022759	2.26402	up	--	--	--	--	--	--	--	SBP domain	Squamosa promoter-binding-like protein 16 GN=P0702E04.9 OS=Oryza sativa subsp. japonica (Rice) PE=2 SV=1	K	Transcription	PREDICTED: squamosa promoter-binding-like protein 16 [Fragaria vesca subsp. vesca]	--
gene07306	0.58364	70	0.959745	105	0.716971	82	2.32798	247	1.98687	227	1.69823	188	0.0078861	1.35688	up	[V]	Defense mechanisms	Molecular Function: nucleotide binding (GO:0000166);; Molecular Function: DNA binding (GO:0003677);; Biological Process: DNA metabolic process (GO:0006259);; Biological Process: chromatin organization (GO:0006325);; Cellular Component: intracellular organelle (GO:0043229);; Biological Process: macromolecule modification (GO:0043412);; Molecular Function: metal ion binding (GO:0046872);;	K10638|0|fve:101291494|E3 ubiquitin-protein ligase ORTHRUS 2-like; K10638 E3 ubiquitin-protein ligase UHRF1 [EC:6.3.2.19] (A)	--	--	--	SAD/SRA domain;; Zinc finger, C3HC4 type (RING finger);; Ring finger domain;; zinc finger of C3HC4-type, RING;; Zinc finger, C3HC4 type (RING finger)	E3 ubiquitin-protein ligase ORTHRUS 2 GN=F12K22.14 OS=Arabidopsis thaliana (Mouse-ear cress) PE=1 SV=1	K	Transcription	PREDICTED: E3 ubiquitin-protein ligase ORTHRUS 2-like isoform X1 [Fragaria vesca subsp. vesca]	molecular function: binding (GO:0005488);; biological process: metabolic process (GO:0008152);; biological process: cellular process (GO:0009987);; biological process: cellular component organization or biogenesis (GO:0071840);; cellular component: cell (GO:0005623);; cellular component: organelle (GO:0043226);; cellular component: cell part (GO:0044464)
gene07311	35.688	3783	8.74082	847	24.743	2520	98.4997	9278	59.4108	5954	61.1665	5987	0.00993203	1.60279	up	--	--	--	--	--	[GMW]	Carbohydrate transport and metabolism;; Cell wall/membrane/envelope biogenesis;; Extracellular structures	Exostosin family	Probable beta-1,4-xylosyltransferase IRX10 GN=F17L21.23 OS=Arabidopsis thaliana (Mouse-ear cress) PE=2 SV=1	GMW	Carbohydrate transport and metabolism;; Cell wall/membrane/envelope biogenesis;; Extracellular structures	PREDICTED: probable beta-1,4-xylosyltransferase IRX10 [Fragaria vesca subsp. vesca]	--
gene07319	2.69528	111	0.501512	19	1.22377	49	5.29027	193	4.44141	173	5.44006	206	0.00142398	1.71087	up	--	--	--	--	--	--	--	--	Transcription factor IBH1 GN=MFL8.8 OS=Arabidopsis thaliana (Mouse-ear cress) PE=1 SV=1	K	Transcription	PREDICTED: transcription factor IBH1-like [Fragaria vesca subsp. vesca]	--
gene07357	10.4018	143	10.5072	132	9.15416	121	1.1395	14	1.10664	15	0.780428	10	1.31532e-08	-3.34396	down	--	--	--	K14488|5.43722e-70|fve:101300007|indole-3-acetic acid-induced protein ARG7-like; K14488 SAUR family protein (A)	Plant hormone signal transduction (ko04075)	--	--	Auxin responsive protein	Indole-3-acetic acid-induced protein ARG7 GN=ARG7 OS=Vigna radiata var. radiata (Mung bean) PE=2 SV=1	R	General function prediction only	PREDICTED: auxin-induced protein 15A [Fragaria vesca subsp. vesca]	--
gene07393	124.158	10630	74.3519	5802	106.505	8750	564.931	42858	427.402	34490	486.495	38350	1.67072e-14	2.21446	up	--	--	--	--	--	--	--	Pollen proteins Ole e I like	Proline-rich protein 4 (Precursor) GN=PRP4 OS=Arabidopsis thaliana (Mouse-ear cress) PE=2 SV=1	S	Function unknown	PREDICTED: proline-rich protein 4-like isoform X1 [Fragaria vesca subsp. vesca]	--
gene07424	0.654907	75	0.812663	86	0.735836	82	12.5752	1239	15.6426	1644	16.9702	1732	1.21662e-49	4.23821	up	--	--	--	K09285|0|fve:101297461|AP2-like ethylene-responsive transcription factor AIL1-like; K09285 AP2-like factor, ANT lineage (A)	--	--	--	AP2 domain	AP2-like ethylene-responsive transcription factor AIL1 GN=AIL1 OS=Arabidopsis thaliana (Mouse-ear cress) PE=2 SV=1	K	Transcription	PREDICTED: AP2-like ethylene-responsive transcription factor AIL1 [Fragaria vesca subsp. vesca]	--
gene07457	1.74807	322	1.46106	245	1.60218	265	4.56852	730	4.09907	685	4.25047	717	3.59507e-05	1.36343	up	--	--	--	--	--	--	--	--	B3 domain-containing protein Os04g0386900 GN=OSJNBa0044M19.12 OS=Oryza sativa subsp. japonica (Rice) PE=2 SV=3	R	General function prediction only	PREDICTED: B3 domain-containing protein Os04g0386900-like [Fragaria vesca subsp. vesca]	--
gene07458	1.82787	37	1.86529	34	0.436948	9	24.7773	438	16.7313	315	12.4775	229	2.55532e-07	3.62869	up	--	--	--	--	--	--	--	B3 DNA binding domain	B3 domain-containing protein Os04g0386900 GN=OSJNBa0044M19.12 OS=Oryza sativa subsp. japonica (Rice) PE=2 SV=3	R	General function prediction only	PREDICTED: B3 domain-containing protein Os04g0386900-like [Fragaria vesca subsp. vesca]	--
gene07465	9.45769	879	1.54143	131	2.35414	210	64.6077	5331	41.1413	3612	63.0965	5410	2.30978e-14	3.60342	up	[Q]	Secondary metabolites biosynthesis, transport and catabolism	Molecular Function: copper ion binding (GO:0005507);; Biological Process: lignin catabolic process (GO:0046274);; Biological Process: response to copper ion (GO:0046688);; Cellular Component: apoplast (GO:0048046);; Molecular Function: hydroquinone:oxygen oxidoreductase activity (GO:0052716);; Biological Process: oxidation-reduction process (GO:0055114);;	--	--	[Q]	Secondary metabolites biosynthesis, transport and catabolism	Multicopper oxidase;; Multicopper oxidase;; Multicopper oxidase	Laccase-12 (Precursor) GN=LAC12 OS=Arabidopsis thaliana (Mouse-ear cress) PE=2 SV=1	Q	Secondary metabolites biosynthesis, transport and catabolism	PREDICTED: laccase-12-like [Fragaria vesca subsp. vesca]	molecular function: binding (GO:0005488);; biological process: metabolic process (GO:0008152);; biological process: cellular process (GO:0009987);; biological process: single-organism process (GO:0044699);; biological process: response to stimulus (GO:0050896);; cellular component: extracellular region (GO:0005576);; molecular function: catalytic activity (GO:0003824)
gene07472	0.300245	33	0.040719	5	0.047479	5	1.1368	110	1.54946	137	1.59389	160	2.53593e-08	3.28352	up	[Q]	Secondary metabolites biosynthesis, transport and catabolism	Molecular Function: copper ion binding (GO:0005507);; Biological Process: lignin catabolic process (GO:0046274);; Biological Process: response to copper ion (GO:0046688);; Cellular Component: apoplast (GO:0048046);; Molecular Function: hydroquinone:oxygen oxidoreductase activity (GO:0052716);; Biological Process: oxidation-reduction process (GO:0055114);;	--	--	[Q]	Secondary metabolites biosynthesis, transport and catabolism	Multicopper oxidase;; Multicopper oxidase;; Multicopper oxidase	Laccase-12 (Precursor) GN=LAC12 OS=Arabidopsis thaliana (Mouse-ear cress) PE=2 SV=1	Q	Secondary metabolites biosynthesis, transport and catabolism	PREDICTED: laccase-12-like [Fragaria vesca subsp. vesca]	molecular function: binding (GO:0005488);; biological process: metabolic process (GO:0008152);; biological process: cellular process (GO:0009987);; biological process: single-organism process (GO:0044699);; biological process: response to stimulus (GO:0050896);; cellular component: extracellular region (GO:0005576);; molecular function: catalytic activity (GO:0003824)
gene07599	124.521	11456	103.046	8664	118.94	10514	44.4235	3632	53.6824	4670	34.7669	2954	1.46085e-10	-1.44424	down	[J]	Translation, ribosomal structure and biogenesis	--	--	--	[J]	Translation, ribosomal structure and biogenesis	Amidase	Glutamyl-tRNA(Gln) amidotransferase subunit A, chloroplastic/mitochondrial {ECO:0000255|HAMAP-Rule:MF_03150} (Precursor) GN=At3g25660 OS=Arabidopsis thaliana (Mouse-ear cress) PE=2 SV=1	J	Translation, ribosomal structure and biogenesis	PREDICTED: uncharacterized protein LOC101306479 isoform X2 [Fragaria vesca subsp. vesca]	--
gene07619	23.0742	2087	29.5044	2439	23.4557	2039	46.3006	3722	55.3975	4738	63.4337	5299	1.61816e-06	1.05889	up	--	--	Cellular Component: integral component of membrane (GO:0016021);;	K13946|0|fve:101308526|auxin transporter-like protein 2-like; K13946 auxin influx carrier (AUX1 LAX family) (A)	Plant hormone signal transduction (ko04075)	[E]	Amino acid transport and metabolism	Transmembrane amino acid transporter protein	Auxin transporter-like protein 2 GN=LAX2 OS=Arabidopsis thaliana (Mouse-ear cress) PE=2 SV=1	E	Amino acid transport and metabolism	PREDICTED: auxin transporter-like protein 2 [Fragaria vesca subsp. vesca]	cellular component: membrane (GO:0016020);; cellular component: membrane part (GO:0044425)
gene07646	8.67318	666	8.78217	616	6.90888	509	21.2349	1447	19.6539	1426	19.5472	1385	1.59561e-06	1.25081	up	[KAD]	Transcription;; RNA processing and modification;; Cell cycle control, cell division, chromosome partitioning	Molecular Function: DNA binding (GO:0003677);; Molecular Function: chromatin binding (GO:0003682);; Biological Process: response to salicylic acid (GO:0009751);; Biological Process: response to jasmonic acid (GO:0009753);; Biological Process: response to UV-B (GO:0010224);;	K09422|2.91399e-175|fve:101312499|myb-related protein 308-like; K09422 myb proto-oncogene protein, plant (A)	--	[K]	Transcription	Myb-like DNA-binding domain;; Myb-like DNA-binding domain	Myb-related protein 308 OS=Antirrhinum majus (Garden snapdragon) PE=2 SV=1	K	Transcription	PREDICTED: myb-related protein 308 [Fragaria vesca subsp. vesca]	molecular function: binding (GO:0005488);; biological process: response to stimulus (GO:0050896)
gene07651	0.378685	55	0.104279	14	0.072577	11	1.66594	214	1.2322	169	2.09139	279	4.13902e-09	3.08667	up	[G]	Carbohydrate transport and metabolism	--	--	--	[G]	Carbohydrate transport and metabolism	Glycosyl hydrolases family 35;; Galactose binding lectin domain;; Beta-galactosidase;; Beta-galactosidase jelly roll domain;; Glycosyl hydrolases family 2, sugar binding domain	Beta-galactosidase 13 (Precursor) GN=BGAL13 OS=Arabidopsis thaliana (Mouse-ear cress) PE=2 SV=1	G	Carbohydrate transport and metabolism	PREDICTED: beta-galactosidase 13-like [Fragaria vesca subsp. vesca]	--
gene07654	5.75001	238	5.2647	195	6.09667	243	1.91953	73	2.93782	117	1.85665	73	0.0076182	-1.36767	down	--	--	Molecular Function: ubiquitin-protein transferase activity (GO:0004842);; Biological Process: protein ubiquitination (GO:0016567);; Biological Process: DNA endoreduplication (GO:0042023);; Biological Process: proteasome-mediated ubiquitin-dependent protein catabolic process (GO:0043161);; Biological Process: proteasome assembly (GO:0043248);; Biological Process: regulation of unidimensional cell …	K06689|4.2647e-107|fve:101313942|ubiquitin-conjugating enzyme E2 28-like; K06689 ubiquitin-conjugating enzyme E2 D/E [EC:6.3.2.19] (A)	Ubiquitin mediated proteolysis (ko04120);; Protein processing in endoplasmic reticulum (ko04141)	[O]	Posttranslational modification, protein turnover, chaperones	Ubiquitin-conjugating enzyme;; Prokaryotic E2 family B;; RWD domain	Ubiquitin-conjugating enzyme E2 28 GN=F22C12.2 OS=Arabidopsis thaliana (Mouse-ear cress) PE=2 SV=1	O	Posttranslational modification, protein turnover, chaperones	PREDICTED: ubiquitin-conjugating enzyme E2 28-like [Fragaria vesca subsp. vesca]	molecular function: catalytic activity (GO:0003824);; biological process: metabolic process (GO:0008152);; biological process: cellular process (GO:0009987);; biological process: single-organism process (GO:0044699);; biological process: cellular component organization or biogenesis (GO:0071840);; biological process: biological regulation (GO:0065007);; biological process: response to stimulus (G…
gene07676	159.876	3985	148.206	3376	142.133	3404	396.134	8773	264.965	6244	308.703	7105	0.000367576	1.04747	up	--	--	--	--	--	--	--	Probable lipid transfer;; Protease inhibitor/seed storage/LTP family	Non-specific lipid transfer protein GPI-anchored 2 (Precursor) GN=T28A8.10 OS=Arabidopsis thaliana (Mouse-ear cress) PE=2 SV=1	R	General function prediction only	PREDICTED: non-specific lipid transfer protein GPI-anchored 2 [Fragaria vesca subsp. vesca]	--
gene07683	8.50918	561	5.83748	352	6.01584	381	3.11604	183	3.83992	240	3.04692	186	0.00867348	-1.08219	down	--	--	--	--	--	[O]	Posttranslational modification, protein turnover, chaperones	Hsp20/alpha crystallin family	Inactive protein RESTRICTED TEV MOVEMENT 2 GN=RTM2 OS=Arabidopsis thaliana (Mouse-ear cress) PE=3 SV=1	O	Posttranslational modification, protein turnover, chaperones	PREDICTED: uncharacterized protein LOC101297630 [Fragaria vesca subsp. vesca]	--
gene07695	5.91735	349	6.03336	325	4.98635	282	18.7521	981	14.7918	824	17.8843	973	2.20387e-07	1.54246	up	[I]	Lipid transport and metabolism	Molecular Function: carboxylic ester hydrolase activity (GO:0004091);; Biological Process: metabolic process (GO:0008152);; Molecular Function: retinyl-palmitate esterase activity (GO:0050253);; Molecular Function: methyl indole-3-acetate esterase activity (GO:0080030);; Molecular Function: methyl salicylate esterase activity (GO:0080031);; Molecular Function: methyl jasmonate esterase activity (…	--	--	[V]	Defense mechanisms	alpha/beta hydrolase fold;; Alpha/beta hydrolase family;; Carboxylesterase family;; Alpha/beta hydrolase family;; Protein of unknown function (DUF2424)	Probable carboxylesterase 15 GN=CXE15 OS=Arabidopsis thaliana (Mouse-ear cress) PE=2 SV=1	V	Defense mechanisms	PREDICTED: probable carboxylesterase 15 [Fragaria vesca subsp. vesca]	biological process: metabolic process (GO:0008152);; molecular function: catalytic activity (GO:0003824)
gene07712	0.649079	113	0.866132	138	0.964944	162	1.88668	292	2.2132	364	2.7624	444	0.000877905	1.4034	up	--	--	--	--	--	--	--	Plant mobile domain;; zinc-binding in reverse transcriptase	Putative ribonuclease H protein At1g65750 GN=At1g65750 OS=Arabidopsis thaliana (Mouse-ear cress) PE=3 SV=1	S	Function unknown	PREDICTED: uncharacterized protein LOC101301378 [Fragaria vesca subsp. vesca]	--
gene07907	16.2082	1596	15.3379	1380	13.3125	1267	4.48754	397	5.17574	483	4.5713	422	4.61657e-11	-1.70523	down	--	--	--	K05857|0|fve:101303890|phosphoinositide phospholipase C 2-like; K05857 phosphatidylinositol phospholipase C, delta [EC:3.1.4.11] (A)	Inositol phosphate metabolism (ko00562);; Phosphatidylinositol signaling system (ko04070)	[T]	Signal transduction mechanisms	Phosphatidylinositol-specific phospholipase C, X domain;; Phosphatidylinositol-specific phospholipase C, Y domain;; Phosphoinositide-specific phospholipase C, efhand-like;; C2 domain	Phosphoinositide phospholipase C 2 GN=PLC2 OS=Arabidopsis thaliana (Mouse-ear cress) PE=1 SV=1	I	Lipid transport and metabolism	PREDICTED: phosphoinositide phospholipase C 2 [Fragaria vesca subsp. vesca]	--
gene07915	0.996408	87	0.804789	64	0.437878	37	2.27977	176	2.33272	192	1.85482	149	0.00835788	1.46663	up	--	--	--	--	--	--	--	DUF761-associated sequence motif	--	S	Function unknown	PREDICTED: uncharacterized protein LOC105350503 isoform X2 [Fragaria vesca subsp. vesca]	--
gene07935	4.67582	313	5.81203	327	3.73278	244	1.67511	101	1.18486	76	0.912006	55	1.71566e-05	-1.92552	down	[R]	General function prediction only	Molecular Function: oxidoreductase activity (GO:0016491);;	K06892|0|fve:101307675|gibberellin 2-beta-dioxygenase 8-like (A)	--	[QR]	Secondary metabolites biosynthesis, transport and catabolism;; General function prediction only	2OG-Fe(II) oxygenase superfamily;; non-haem dioxygenase in morphine synthesis N-terminal	Gibberellin 2-beta-dioxygenase 8 GN=GA2OX8 OS=Arabidopsis thaliana (Mouse-ear cress) PE=1 SV=2	Q	Secondary metabolites biosynthesis, transport and catabolism	PREDICTED: gibberellin 2-beta-dioxygenase 8 [Fragaria vesca subsp. vesca]	molecular function: catalytic activity (GO:0003824);; biological process: metabolic process (GO:0008152)
gene07942	1.46153	218	1.65904	227	2.76648	399	0.243999	34	0.199088	29	0.238976	34	1.42819e-05	-3.12272	down	[P]	Inorganic ion transport and metabolism	--	K03549|0|fve:101310009|potassium transporter 1-like; K03549 KUP system potassium uptake protein (A)	--	--	--	K+ potassium transporter	Potassium transporter 1 OS=Arabidopsis thaliana (Mouse-ear cress) PE=1 SV=2	P	Inorganic ion transport and metabolism	PREDICTED: potassium transporter 1 [Fragaria vesca subsp. vesca]	--
gene07960	36.5134	2704	24.2961	1645	23.6433	1683	6.36155	419	8.29453	581	3.94985	271	2.02236e-07	-2.24152	down	--	--	--	--	--	--	--	Plant protein of unknown function (DUF641)	--	S	Function unknown	PREDICTED: uncharacterized protein LOC101294642 [Fragaria vesca subsp. vesca]	--
gene07983	5.91498	677	1.73143	181	2.50936	276	21.337	2169	16.4038	1774	18.5952	1964	4.04542e-16	2.41294	up	[Q]	Secondary metabolites biosynthesis, transport and catabolism	--	--	--	[Q]	Secondary metabolites biosynthesis, transport and catabolism	Multicopper oxidase;; Multicopper oxidase;; Multicopper oxidase	Laccase-4 (Precursor) GN=F16M14.1 OS=Arabidopsis thaliana (Mouse-ear cress) PE=2 SV=2	Q	Secondary metabolites biosynthesis, transport and catabolism	PREDICTED: laccase-4 [Fragaria vesca subsp. vesca]	--
gene07998	0.553457	44	0.971384	70	0.842795	64	0.058126	5	0.081944	7	0.284182	21	0.00033896	-2.44757	down	[Q]	Secondary metabolites biosynthesis, transport and catabolism	Biological Process: transition metal ion transport (GO:0000041);; Molecular Function: iron ion binding (GO:0005506);; Cellular Component: vacuole (GO:0005773);; Biological Process: fatty acid metabolic process (GO:0006631);; Molecular Function: electron carrier activity (GO:0009055);; Biological Process: suberin biosynthetic process (GO:0010345);; Molecular Function: alkane 1-monooxygenase activi…	K15401|0|fve:101294542|cytochrome P450 86A1-like; K15401 fatty acid omega-hydroxylase [EC:1.14.-.-] (A)	Cutin, suberine and wax biosynthesis (ko00073)	[QI]	Secondary metabolites biosynthesis, transport and catabolism;; Lipid transport and metabolism	Cytochrome P450	Cytochrome P450 86A1 GN=K19M22.6 OS=Arabidopsis thaliana (Mouse-ear cress) PE=1 SV=2	Q	Secondary metabolites biosynthesis, transport and catabolism	PREDICTED: cytochrome P450 86A1 [Fragaria vesca subsp. vesca]	biological process: single-organism process (GO:0044699);; biological process: localization (GO:0051179);; molecular function: binding (GO:0005488);; cellular component: cell (GO:0005623);; cellular component: organelle (GO:0043226);; cellular component: cell part (GO:0044464);; biological process: metabolic process (GO:0008152);; biological process: cellular process (GO:0009987);; molecular func…
gene08104	46.3347	3662	44.0401	3181	48.0618	3650	19.0756	1340	24.8408	1857	21.1778	1546	1.15685e-07	-1.14963	down	[J]	Translation, ribosomal structure and biogenesis	Cellular Component: chloroplast stroma (GO:0009570);; Cellular Component: cytosolic ribosome (GO:0022626);; Biological Process: ribosome biogenesis (GO:0042254);;	K02864|1.43487e-151|fve:101314422|50S ribosomal protein L10, chloroplastic-like; K02864 large subunit ribosomal protein L10 (A)	Ribosome (ko03010)	--	--	Ribosomal protein L10	50S ribosomal protein L10, chloroplastic (Precursor) GN=RPL10 OS=Nicotiana tabacum (Common tobacco) PE=2 SV=1	J	Translation, ribosomal structure and biogenesis	PREDICTED: 50S ribosomal protein L10, chloroplastic [Fragaria vesca subsp. vesca]	cellular component: cell (GO:0005623);; cellular component: organelle (GO:0043226);; cellular component: organelle part (GO:0044422);; cellular component: cell part (GO:0044464);; cellular component: macromolecular complex (GO:0032991);; biological process: cellular component organization or biogenesis (GO:0071840)
gene08106	4.17974	120	3.82502	100	6.60774	182	11.4979	292	14.2689	385	15.1051	398	0.000928651	1.41465	up	--	--	--	--	--	--	--	Protein of unknown function (DUF640)	Protein LIGHT-DEPENDENT SHORT HYPOCOTYLS 3 GN=T16B12.3 OS=Arabidopsis thaliana (Mouse-ear cress) PE=1 SV=1	S	Function unknown	PREDICTED: protein LIGHT-DEPENDENT SHORT HYPOCOTYLS 4-like [Fragaria vesca subsp. vesca]	--
gene08191	22.4147	1277	22.9839	1197	21.3975	1171	9.34834	474	8.5241	459	9.85555	519	1.13943e-06	-1.32732	down	--	--	Biological Process: transcription, DNA-templated (GO:0006351);; Biological Process: response to auxin (GO:0009733);; Biological Process: regulation of gene expression (GO:0010468);; Cellular Component: intracellular membrane-bounded organelle (GO:0043231);; Biological Process: regulation of primary metabolic process (GO:0080090);; Biological Process: regulation of cellular macromolecule biosynthe…	K14484|1.92581e-137|fve:101298952|auxin-induced protein 22D-like; K14484 auxin-responsive protein IAA (A)	Plant hormone signal transduction (ko04075)	--	--	AUX/IAA family	Auxin-induced protein 22D GN=AUX22D OS=Vigna radiata var. radiata (Mung bean) PE=2 SV=1	K	Transcription	PREDICTED: auxin-induced protein 22D-like [Fragaria vesca subsp. vesca]	biological process: metabolic process (GO:0008152);; biological process: cellular process (GO:0009987);; biological process: response to stimulus (GO:0050896);; biological process: biological regulation (GO:0065007);; cellular component: cell (GO:0005623);; cellular component: organelle (GO:0043226);; cellular component: cell part (GO:0044464)
gene08194	234.066	13911	250.965	14449	181.879	12265	75.0478	4681	95.8797	5740	83.2993	5400	1.21456e-08	-1.36578	down	--	--	Biological Process: transcription, DNA-templated (GO:0006351);; Biological Process: response to auxin (GO:0009733);; Biological Process: regulation of gene expression (GO:0010468);; Cellular Component: intracellular membrane-bounded organelle (GO:0043231);; Biological Process: regulation of primary metabolic process (GO:0080090);; Biological Process: regulation of cellular macromolecule biosynthe…	K14484|1.37613e-158|fve:101298379|auxin-induced protein AUX28-like; K14484 auxin-responsive protein IAA (A)	Plant hormone signal transduction (ko04075)	--	--	AUX/IAA family	Auxin-induced protein AUX28 GN=AUX28 OS=Glycine max (Soybean) PE=2 SV=1	K	Transcription	PREDICTED: auxin-induced protein AUX28-like [Fragaria vesca subsp. vesca]	biological process: metabolic process (GO:0008152);; biological process: cellular process (GO:0009987);; biological process: response to stimulus (GO:0050896);; biological process: biological regulation (GO:0065007);; cellular component: cell (GO:0005623);; cellular component: organelle (GO:0043226);; cellular component: cell part (GO:0044464)
gene08225	5.05413	916	3.80997	604	4.57956	777	11.4939	1779	9.29382	1514	8.06361	1315	0.000139058	1.01497	up	--	--	--	--	--	--	--	Zein-binding	--	S	Function unknown	PREDICTED: probable myosin-binding protein 4 [Fragaria vesca subsp. vesca]	--
gene08229	5.91959	397	4.76371	292	7.66144	494	13.1321	783	13.03	826	15.4623	958	0.00034326	1.11974	up	[Q]	Secondary metabolites biosynthesis, transport and catabolism	Molecular Function: iron ion binding (GO:0005506);; Molecular Function: electron carrier activity (GO:0009055);; Molecular Function: heme binding (GO:0020037);; Biological Process: oxidation-reduction process (GO:0055114);; Molecular Function: aromatase activity (GO:0070330);;	K13407|0|fve:101302507|cytochrome P450 94A1-like; K13407 fatty acid omega-hydroxylase [EC:1.14.-.-] (A)	Cutin, suberine and wax biosynthesis (ko00073)	[QI]	Secondary metabolites biosynthesis, transport and catabolism;; Lipid transport and metabolism	Cytochrome P450	Cytochrome P450 94A1 GN=CYP94A1 OS=Vicia sativa (Spring vetch) PE=2 SV=2	Q	Secondary metabolites biosynthesis, transport and catabolism	PREDICTED: cytochrome P450 94A1-like [Fragaria vesca subsp. vesca]	molecular function: binding (GO:0005488);; molecular function: electron carrier activity (GO:0009055);; biological process: metabolic process (GO:0008152);; biological process: single-organism process (GO:0044699);; molecular function: catalytic activity (GO:0003824)
gene08245	1.12362	48	1.09271	42	1.52189	62	3.38906	128	4.66938	186	3.92683	154	0.00390919	1.61634	up	--	--	Biological Process: transport (GO:0006810);; Cellular Component: membrane (GO:0016020);;	K15382|3.65366e-33|fve:101293542|bidirectional sugar transporter SWEET1-like; K15382 solute carrier family 50 (sugar transporter) (A)	--	[R]	General function prediction only	Sugar efflux transporter for intercellular exchange	Bidirectional sugar transporter SWEET1 GN=SWEET1 OS=Arabidopsis thaliana (Mouse-ear cress) PE=1 SV=1	P	Inorganic ion transport and metabolism	PREDICTED: bidirectional sugar transporter SWEET1-like [Fragaria vesca subsp. vesca]	biological process: localization (GO:0051179);; cellular component: membrane (GO:0016020)
gene08269	11.0828	1187	13.7157	1342	7.98081	823	2.99869	287	4.1331	403	4.16944	412	5.7634e-05	-1.61366	down	[RTKL]	General function prediction only;; Signal transduction mechanisms;; Transcription;; Replication, recombination and repair	Molecular Function: protein kinase C activity (GO:0004697);; Molecular Function: ATP binding (GO:0005524);; Biological Process: protein phosphorylation (GO:0006468);;	--	--	[R]	General function prediction only	Protein kinase domain;; Protein tyrosine kinase;; Protein kinase C terminal domain	Probable serine/threonine protein kinase IRE4 {ECO:0000305} OS=Arabidopsis thaliana (Mouse-ear cress) PE=2 SV=1	T	Signal transduction mechanisms	PREDICTED: serine/threonine-protein kinase 38-like [Fragaria vesca subsp. vesca]	molecular function: catalytic activity (GO:0003824);; biological process: metabolic process (GO:0008152);; biological process: cellular process (GO:0009987);; molecular function: binding (GO:0005488)
gene08288	10.3929	781	6.94663	493	9.08886	666	23.9264	1629	21.84	1609	20.1386	1436	4.98568e-07	1.27712	up	[E]	Amino acid transport and metabolism	Molecular Function: long-chain-alcohol oxidase activity (GO:0046577);; Molecular Function: flavin adenine dinucleotide binding (GO:0050660);; Biological Process: oxidation-reduction process (GO:0055114);;	K17756|0|fve:101295185|long-chain-alcohol oxidase FAO2-like isoform 1; K17756 long-chain-alcohol oxidase [EC:1.1.3.20] (A)	--	--	--	GMC oxidoreductase;; GMC oxidoreductase;; NAD(P)-binding Rossmann-like domain;; FAD binding domain;; FAD binding domain;; Thi4 family	Long-chain-alcohol oxidase FAO2 GN=FAO2 OS=Lotus japonicus (Lotus corniculatus var. japonicus) PE=2 SV=1	R	General function prediction only	PREDICTED: long-chain-alcohol oxidase FAO2-like [Fragaria vesca subsp. vesca]	molecular function: catalytic activity (GO:0003824);; biological process: metabolic process (GO:0008152);; biological process: single-organism process (GO:0044699);; molecular function: binding (GO:0005488)
gene08316	59.8186	9250	18.55	2622	42.2452	6277	129.593	17808	104.278	15247	120.862	17259	2.24083e-06	1.49591	up	[M]	Cell wall/membrane/envelope biogenesis	Molecular Function: zinc ion binding (GO:0008270);; Biological Process: plant-type secondary cell wall biogenesis (GO:0009834);; Biological Process: glucuronoxylan metabolic process (GO:0010413);; Cellular Component: integral component of membrane (GO:0016021);; Molecular Function: cellulose synthase (UDP-forming) activity (GO:0016760);; Biological Process: cellulose biosynthetic process (GO:0030…	K10999|0|fve:101299045|cellulose synthase A catalytic subunit 4 [UDP-forming]-like; K10999 cellulose synthase A [EC:2.4.1.12] (A)	--	--	--	Cellulose synthase;; Zinc-binding RING-finger;; Glycosyltransferase like family 2;; Glycosyl transferase family group 2	Cellulose synthase A catalytic subunit 4 [UDP-forming] GN=MRH10.14 OS=Arabidopsis thaliana (Mouse-ear cress) PE=1 SV=1	O	Posttranslational modification, protein turnover, chaperones	PREDICTED: cellulose synthase A catalytic subunit 4 [UDP-forming] [Fragaria vesca subsp. vesca]	molecular function: binding (GO:0005488);; biological process: cellular process (GO:0009987);; biological process: cellular component organization or biogenesis (GO:0071840);; biological process: metabolic process (GO:0008152);; cellular component: membrane (GO:0016020);; cellular component: membrane part (GO:0044425);; molecular function: catalytic activity (GO:0003824);; biological process: sin…
gene08318	3.36963	203	5.77244	312	1.80624	109	0.361492	21	0.488777	31	0.170699	11	0.00318773	-3.32563	down	--	--	Molecular Function: acid phosphatase activity (GO:0003993);;	--	--	--	--	HAD superfamily, subfamily IIIB (Acid phosphatase)	Acid phosphatase 1 (Precursor) GN=APS1 OS=Solanum lycopersicum (Tomato) PE=2 SV=1	R	General function prediction only	PREDICTED: LOW QUALITY PROTEIN: acid phosphatase 1 [Fragaria vesca subsp. vesca]	molecular function: catalytic activity (GO:0003824);; biological process: metabolic process (GO:0008152);; biological process: cellular process (GO:0009987)
gene08337	23.667	3685	24.8224	3533	25.6768	3842	5.08749	704	7.5034	1105	5.47455	788	1.67818e-23	-2.09874	down	[S]	Function unknown	Biological Process: MAPK cascade (GO:0000165);; Biological Process: response to molecule of bacterial origin (GO:0002237);; Molecular Function: MAP kinase activity (GO:0004707);; Molecular Function: ATP binding (GO:0005524);; Biological Process: protein phosphorylation (GO:0006468);; Biological Process: transmembrane receptor protein tyrosine kinase signaling pathway (GO:0007169);; Biological Pro…	--	--	--	--	Protein kinase domain;; Leucine Rich repeats (2 copies);; Protein tyrosine kinase;; Leucine rich repeat;; Leucine Rich Repeat;; Leucine Rich repeat;; Leucine rich repeat;; Leucine rich repeat N-terminal domain	Leucine-rich repeat receptor-like protein kinase PXL2 (Precursor) GN=PXL2 OS=Arabidopsis thaliana (Mouse-ear cress) PE=2 SV=1	T	Signal transduction mechanisms	PREDICTED: leucine-rich repeat receptor-like protein kinase PXL2 [Fragaria vesca subsp. vesca]	biological process: metabolic process (GO:0008152);; biological process: cellular process (GO:0009987);; biological process: signaling (GO:0023052);; biological process: single-organism process (GO:0044699);; biological process: response to stimulus (GO:0050896);; biological process: biological regulation (GO:0065007);; molecular function: catalytic activity (GO:0003824);; molecular function: mol…
gene08377	0.732285	58	1.99014	145	0.834499	64	0	0	0.092878	7	0.191131	14	0.00795173	-3.70857	down	[P]	Inorganic ion transport and metabolism	Molecular Function: N,N-dimethylaniline monooxygenase activity (GO:0004499);; Biological Process: brassinosteroid mediated signaling pathway (GO:0009742);; Biological Process: auxin biosynthetic process (GO:0009851);; Molecular Function: flavin adenine dinucleotide binding (GO:0050660);; Molecular Function: NADP binding (GO:0050661);; Biological Process: oxidation-reduction process (GO:0055114);;	K11816|0|mdm:103435781|probable indole-3-pyruvate monooxygenase YUCCA8; K11816 indole-3-pyruvate monooxygenase [EC:1.14.13.168] (A)	Tryptophan metabolism (ko00380)	[Q]	Secondary metabolites biosynthesis, transport and catabolism	Flavin-binding monooxygenase-like;; Pyridine nucleotide-disulphide oxidoreductase;; L-lysine 6-monooxygenase (NADPH-requiring);; Pyridine nucleotide-disulphide oxidoreductase;; Pyridine nucleotide-disulphide oxidoreductase;; NAD(P)-binding Rossmann-like domain;; FAD-NAD(P)-binding;; FAD binding domain	Probable indole-3-pyruvate monooxygenase YUCCA8 GN=F16A16.170 OS=Arabidopsis thaliana (Mouse-ear cress) PE=2 SV=1	Q	Secondary metabolites biosynthesis, transport and catabolism	uncharacterized protein LOC101308331 [Fragaria vesca]	molecular function: catalytic activity (GO:0003824);; biological process: metabolic process (GO:0008152);; biological process: single-organism process (GO:0044699);; biological process: cellular process (GO:0009987);; biological process: signaling (GO:0023052);; biological process: response to stimulus (GO:0050896);; biological process: biological regulation (GO:0065007);; molecular function: bin…
gene08451	28.4666	3588	26.609	3065	33.3799	4042	11.453	1283	14.559	1735	12.1358	1413	2.559e-09	-1.27512	down	--	--	--	--	--	--	--	--	Uncharacterized protein At5g41620 GN=At5g41620 OS=Arabidopsis thaliana (Mouse-ear cress) PE=2 SV=2	S	Function unknown	PREDICTED: uncharacterized protein At5g41620 [Fragaria vesca subsp. vesca]	--
gene08456	7.40543	519	7.33383	474	7.99058	563	14.3275	992	15.9991	1166	21.403	1200	9.62841e-05	1.10708	up	[S]	Function unknown	--	--	--	[T]	Signal transduction mechanisms	Leucine Rich repeats (2 copies);; Leucine rich repeat;; Leucine Rich repeat;; Leucine Rich Repeat;; Leucine rich repeat	--	T	Signal transduction mechanisms	PREDICTED: LOW QUALITY PROTEIN: leucine-rich repeat-containing protein ODA7 [Fragaria vesca subsp. vesca]	--
gene08472	5.27075	501	4.46333	388	6.71385	613	12.2013	1030	13.7151	1232	12.526	1099	4.20006e-05	1.16147	up	--	--	--	--	--	--	--	Domain of unknown function (DUF702)	Protein SHI RELATED SEQUENCE 7 GN=SRS7 OS=Arabidopsis thaliana (Mouse-ear cress) PE=2 SV=1	S	Function unknown	PREDICTED: protein SHI RELATED SEQUENCE 1-like [Fragaria vesca subsp. vesca]	--
gene08492	8.89118	1469	9.30373	1405	6.68198	1061	28.4516	4180	33.6479	5257	39.9865	6100	4.87193e-14	1.97794	up	--	--	Molecular Function: DNA binding (GO:0003677);; Cellular Component: nucleus (GO:0005634);; Biological Process: regulation of transcription, DNA-templated (GO:0006355);; Biological Process: auxin-activated signaling pathway (GO:0009734);; Molecular Function: protein dimerization activity (GO:0046983);;	K14486|0|fve:101313952|auxin response factor 5-like; K14486 auxin response factor (A)	Plant hormone signal transduction (ko04075)	--	--	Auxin response factor;; AUX/IAA family;; B3 DNA binding domain	Auxin response factor 5 GN=F6F9.10 OS=Arabidopsis thaliana (Mouse-ear cress) PE=1 SV=3	K	Transcription	PREDICTED: auxin response factor 5 [Fragaria vesca subsp. vesca]	molecular function: binding (GO:0005488);; cellular component: cell (GO:0005623);; cellular component: organelle (GO:0043226);; cellular component: cell part (GO:0044464);; biological process: biological regulation (GO:0065007);; biological process: cellular process (GO:0009987);; biological process: signaling (GO:0023052);; biological process: single-organism process (GO:0044699);; biological pr…
gene08551	1.39269	117	0.842542	75	1.91474	133	5.54236	372	5.11149	336	4.06421	285	0.000207681	1.61944	up	[V]	Defense mechanisms	Molecular Function: ATP binding (GO:0005524);; Biological Process: ATP catabolic process (GO:0006200);; Molecular Function: xenobiotic-transporting ATPase activity (GO:0008559);; Molecular Function: peptide-transporting ATPase activity (GO:0015440);; Cellular Component: integral component of membrane (GO:0016021);; Biological Process: transmembrane transport (GO:0055085);;	K05658|0|fve:101306304|ABC transporter B family member 13-like; K05658 ATP-binding cassette, subfamily B (MDR/TAP), member 1 [EC:3.6.3.44] (A)	ABC transporters (ko02010)	[Q]	Secondary metabolites biosynthesis, transport and catabolism	ABC transporter;; ABC transporter transmembrane region;; P-loop containing region of AAA domain;; AAA domain;; AAA ATPase domain;; AAA domain;; AAA domain;; Molybdopterin guanine dinucleotide synthesis protein B;; Protein of unknown function, DUF258;; AAA domain;; Part of AAA domain;; Domain of unknown function DUF87;; Zeta toxin;; ATPase family associated with various cellular activities (AAA)	ABC transporter B family member 14 GN=F13K9.11 OS=Arabidopsis thaliana (Mouse-ear cress) PE=3 SV=1	Q	Secondary metabolites biosynthesis, transport and catabolism	PREDICTED: LOW QUALITY PROTEIN: ABC transporter B family member 13-like, partial [Fragaria vesca subsp. vesca]	molecular function: binding (GO:0005488);; biological process: metabolic process (GO:0008152);; biological process: cellular process (GO:0009987);; biological process: single-organism process (GO:0044699);; molecular function: catalytic activity (GO:0003824);; molecular function: transporter activity (GO:0005215);; biological process: response to stimulus (GO:0050896);; biological process: locali…
gene08560	59.6732	4385	49.8926	3351	58.6213	4139	704.442	45994	422.327	29340	509.574	34576	4.38709e-11	3.22211	up	--	--	--	--	--	--	--	GDSL-like Lipase/Acylhydrolase	GDSL esterase/lipase EXL3 (Precursor) GN=EXL3 OS=Arabidopsis thaliana (Mouse-ear cress) PE=2 SV=1	I	Lipid transport and metabolism	PREDICTED: GDSL esterase/lipase EXL3-like [Fragaria vesca subsp. vesca]	--
gene08561	6.52408	481	4.04066	271	4.10214	292	48.6033	3194	25.0155	1747	32.616	2229	1.1908e-05	2.8026	up	--	--	--	--	--	--	--	GDSL-like Lipase/Acylhydrolase	GDSL esterase/lipase EXL3 (Precursor) GN=EXL3 OS=Arabidopsis thaliana (Mouse-ear cress) PE=2 SV=1	I	Lipid transport and metabolism	PREDICTED: GDSL esterase/lipase EXL3-like [Fragaria vesca subsp. vesca]	--
gene08570	0.186388	13	0.1443	9	0.014698	1	1.59852	92	0.881208	54	0.830052	50	0.000146039	3.11537	up	--	--	--	--	--	--	--	Protein of unknown function (DUF677)	UPF0496 protein At1g20180 GN=At1g20180 OS=Arabidopsis thaliana (Mouse-ear cress) PE=2 SV=2	S	Function unknown	PREDICTED: UPF0496 protein At1g20180 [Fragaria vesca subsp. vesca]	--
gene08583	7.43353	273	2.92299	98	5.00418	176	26.0484	848	14.3487	497	14.7349	499	0.00936329	1.78287	up	--	--	--	--	--	--	--	--	Uncharacterized protein At1g76070 GN=At1g76070 OS=Arabidopsis thaliana (Mouse-ear cress) PE=1 SV=1	S	Function unknown	PREDICTED: uncharacterized protein At1g76070-like [Fragaria vesca subsp. vesca]	--
gene08596	0.162753	8	0.164853	7	0	0	3.05199	124	3.44713	149	3.12657	132	1.1785e-13	4.7594	up	--	--	Cellular Component: intracellular (GO:0005622);;	--	--	[K]	Transcription	ARID/BRIGHT DNA binding domain;; HMG (high mobility group) box;; HMG-box domain	High mobility group B protein 9 GN=T23E18.4 OS=Arabidopsis thaliana (Mouse-ear cress) PE=2 SV=1	K	Transcription	PREDICTED: high mobility group B protein 9 [Fragaria vesca subsp. vesca]	cellular component: cell (GO:0005623);; cellular component: cell part (GO:0044464)
gene08603	8.51151	759	7.47349	609	6.69734	574	27.9272	2211	18.2205	1535	21.9786	1808	3.48724e-06	1.5263	up	--	--	Molecular Function: Rho guanyl-nucleotide exchange factor activity (GO:0005089);;	--	--	--	--	PRONE (Plant-specific Rop nucleotide exchanger)	Rop guanine nucleotide exchange factor 1 GN=ROPGEF1 OS=Arabidopsis thaliana (Mouse-ear cress) PE=1 SV=2	T	Signal transduction mechanisms	PREDICTED: rop guanine nucleotide exchange factor 1-like [Fragaria vesca subsp. vesca]	molecular function: guanyl-nucleotide exchange factor activity (GO:0005085);; biological process: biological regulation (GO:0065007)
gene08679	2.09105	190	1.96695	163	1.98671	173	4.69825	378	3.86893	331	5.19036	434	0.00978206	1.12346	up	--	--	--	--	--	--	--	F-box domain;; Kelch motif;; F-box-like	F-box only protein 13 GN=FBX13 OS=Arabidopsis thaliana (Mouse-ear cress) PE=2 SV=2	R	General function prediction only	PREDICTED: F-box only protein 13 [Fragaria vesca subsp. vesca]	--
gene08810	1.62401	153	1.43602	124	1.31935	120	7.80952	654	5.02405	448	6.07303	529	1.71279e-08	2.04873	up	--	--	Molecular Function: D-arabinono-1,4-lactone oxidase activity (GO:0003885);; Molecular Function: UDP-N-acetylmuramate dehydrogenase activity (GO:0008762);; Cellular Component: membrane (GO:0016020);; Biological Process: L-ascorbic acid biosynthetic process (GO:0019853);; Molecular Function: L-gulonolactone oxidase activity (GO:0050105);; Molecular Function: flavin adenine dinucleotide binding (GO:…	--	--	[V]	Defense mechanisms	FAD binding domain;; D-arabinono-1,4-lactone oxidase	--	V	Defense mechanisms	PREDICTED: L-gulonolactone oxidase [Fragaria vesca subsp. vesca]	molecular function: catalytic activity (GO:0003824);; biological process: metabolic process (GO:0008152);; biological process: single-organism process (GO:0044699);; cellular component: membrane (GO:0016020);; biological process: cellular process (GO:0009987);; molecular function: binding (GO:0005488)
gene08828	77.1009	5244	66.1574	4112	55.7352	3642	28.3621	1715	24.2427	1559	24.0942	1514	2.7486e-11	-1.43404	down	[G]	Carbohydrate transport and metabolism	Molecular Function: transporter activity (GO:0005215);; Biological Process: transport (GO:0006810);; Cellular Component: integral component of membrane (GO:0016021);;	K09873|1.51404e-164|fve:101303768|aquaporin TIP4-1-like; K09873 aquaporin TIP (A)	--	[G]	Carbohydrate transport and metabolism	Major intrinsic protein	Aquaporin TIP4-1, N-terminally processed GN=TIP4-1 OS=Arabidopsis thaliana (Mouse-ear cress) PE=2 SV=1	G	Carbohydrate transport and metabolism	PREDICTED: aquaporin TIP4-1 [Fragaria vesca subsp. vesca]	molecular function: transporter activity (GO:0005215);; biological process: localization (GO:0051179);; cellular component: membrane (GO:0016020);; cellular component: membrane part (GO:0044425)
gene08829	0.101854	7	0.106994	6	0.110724	7	4.25325	225	3.73933	210	3.29708	181	1.48407e-17	4.94796	up	[R]	General function prediction only	--	--	--	[R]	General function prediction only	WD domain, G-beta repeat;; Nup133 N terminal like;; CRT10	Zinc finger CCCH domain-containing protein 62 GN=ZFWD4 OS=Arabidopsis thaliana (Mouse-ear cress) PE=2 SV=1	R	General function prediction only	PREDICTED: myosin heavy chain kinase B-like [Fragaria vesca subsp. vesca]	--
gene08913	20.8396	1221	21.2351	1128	16.6502	934	3.35594	174	4.78813	257	4.06888	221	3.32713e-16	-2.33741	down	--	--	--	--	--	--	--	Auxin canalisation;; Plant pleckstrin homology-like region	--	R	General function prediction only	PREDICTED: uncharacterized protein LOC101300624 [Fragaria vesca subsp. vesca]	--
gene08926	3.79097	826	4.84673	973	5.76746	1199	1.87775	366	2.46196	504	1.86529	370	4.82438e-05	-1.28455	down	--	--	--	--	--	[T]	Signal transduction mechanisms	Leucine rich repeat;; Leucine Rich repeats (2 copies)	Disease resistance protein RPS2 GN=RPS2 OS=Arabidopsis thaliana (Mouse-ear cress) PE=1 SV=1	T	Signal transduction mechanisms	PREDICTED: uncharacterized protein LOC101300352 [Fragaria vesca subsp. vesca]	--
gene08953	2.86556	239	2.3498	180	2.12704	171	1.34647	100	0.715609	57	0.762759	59	0.00619649	-1.43359	down	--	--	--	--	--	[I]	Lipid transport and metabolism	CRAL/TRIO domain;; Divergent CRAL/TRIO domain;; CRAL/TRIO, N-terminal domain	Phosphatidylinositol/phosphatidylcholine transfer protein SFH11 GN=SFH11 OS=Arabidopsis thaliana (Mouse-ear cress) PE=3 SV=1	I	Lipid transport and metabolism	PREDICTED: phosphatidylinositol/phosphatidylcholine transfer protein SFH11 [Fragaria vesca subsp. vesca]	--
gene08998	0.93456	146	1.47925	204	1.36067	204	3.02894	419	4.34747	629	4.03708	571	2.00744e-05	1.53181	up	--	--	Molecular Function: protein serine/threonine kinase activity (GO:0004674);; Molecular Function: ATP binding (GO:0005524);; Cellular Component: endoplasmic reticulum (GO:0005783);; Biological Process: protein phosphorylation (GO:0006468);; Biological Process: transmembrane receptor protein tyrosine kinase signaling pathway (GO:0007169);; Biological Process: response to auxin (GO:0009733);; Biologi…	--	--	--	--	Leucine Rich repeats (2 copies);; Leucine rich repeat;; Leucine Rich Repeat;; Leucine Rich repeat;; Protein tyrosine kinase;; Protein kinase domain;; Leucine rich repeat N-terminal domain;; Leucine rich repeat	Probably inactive leucine-rich repeat receptor-like protein kinase At2g25790 (Precursor) GN=At2g25790 OS=Arabidopsis thaliana (Mouse-ear cress) PE=2 SV=1	T	Signal transduction mechanisms	PREDICTED: probably inactive leucine-rich repeat receptor-like protein kinase At2g25790 [Fragaria vesca subsp. vesca]	molecular function: catalytic activity (GO:0003824);; biological process: metabolic process (GO:0008152);; biological process: cellular process (GO:0009987);; molecular function: binding (GO:0005488);; cellular component: cell (GO:0005623);; cellular component: organelle (GO:0043226);; cellular component: cell part (GO:0044464);; biological process: signaling (GO:0023052);; biological process: si…
gene09008	1.71064	123	2.36049	155	1.97953	136	31.3671	1992	16.1062	1088	22.4617	1482	6.37794e-08	3.46562	up	--	--	Cellular Component: membrane (GO:0016020);;	--	--	[E]	Amino acid transport and metabolism	Transmembrane amino acid transporter protein	Amino acid permease 1 OS=Arabidopsis thaliana (Mouse-ear cress) PE=1 SV=1	E	Amino acid transport and metabolism	PREDICTED: amino acid permease 1-like [Fragaria vesca subsp. vesca]	cellular component: membrane (GO:0016020)
gene09010	0.956226	142	1.51919	205	1.13168	161	0.206891	28	0.272301	38	0.409147	56	0.000114865	-2.0721	down	[RTKL]	General function prediction only;; Signal transduction mechanisms;; Transcription;; Replication, recombination and repair	Biological Process: activation of MAPKK activity (GO:0000186);; Molecular Function: MAP kinase kinase kinase activity (GO:0004709);; Molecular Function: ATP binding (GO:0005524);; Cellular Component: plasma membrane (GO:0005886);; Cellular Component: integral component of membrane (GO:0016021);; Molecular Function: 2-alkenal reductase [NAD(P)] activity (GO:0032440);; Biological Process: oxidation…	--	--	--	--	Protein kinase domain;; Protein tyrosine kinase;; Leucine Rich repeats (2 copies);; Leucine Rich Repeat;; Leucine rich repeat;; Leucine Rich repeat;; Leucine rich repeat;; Leucine rich repeat N-terminal domain	Receptor-like protein kinase HSL1 (Precursor) GN=HSL1 OS=Arabidopsis thaliana (Mouse-ear cress) PE=2 SV=1	T	Signal transduction mechanisms	PREDICTED: receptor-like protein kinase 5 [Fragaria vesca subsp. vesca]	biological process: biological regulation (GO:0065007);; molecular function: catalytic activity (GO:0003824);; molecular function: molecular transducer activity (GO:0060089);; biological process: metabolic process (GO:0008152);; biological process: cellular process (GO:0009987);; biological process: signaling (GO:0023052);; biological process: single-organism process (GO:0044699);; biological pro…
gene09034	99.4869	5151	86.0201	4039	96.5476	4813	20.1736	949	38.2813	1881	20.0454	973	9.90377e-20	-1.88879	down	[R]	General function prediction only	Molecular Function: oxidoreductase activity (GO:0016491);;	--	--	[QR]	Secondary metabolites biosynthesis, transport and catabolism;; General function prediction only	2OG-Fe(II) oxygenase superfamily;; non-haem dioxygenase in morphine synthesis N-terminal	Gibberellin 20 oxidase 3 GN=T28J14_140 OS=Arabidopsis thaliana (Mouse-ear cress) PE=2 SV=1	Q	Secondary metabolites biosynthesis, transport and catabolism	PREDICTED: gibberellin 20 oxidase 2-like [Fragaria vesca subsp. vesca]	molecular function: catalytic activity (GO:0003824);; biological process: metabolic process (GO:0008152)
gene09043	33.5515	1397	30.4908	1160	24.3781	975	11.1631	413	13.2953	524	11.8258	455	1.11576e-06	-1.34354	down	--	--	--	--	--	--	--	Protein of unknown function, DUF617	Protein MIZU-KUSSEI 1 GN=MIZ1 OS=Arabidopsis thaliana (Mouse-ear cress) PE=1 SV=1	S	Function unknown	PREDICTED: protein MIZU-KUSSEI 1 [Fragaria vesca subsp. vesca]	--
gene09052	1.7933	28	2.34323	33	1.7562	26	8.31265	114	8.81301	128	9.55068	136	0.000258366	2.11261	up	--	--	--	--	--	--	--	--	--	R	General function prediction only	hypothetical protein PRUPE_1G440600 [Prunus persica]	--
gene09093	9.93746	889	3.578	290	7.03743	589	20.4832	1844	15.6368	1533	15.0103	1419	4.84445e-05	1.46399	up	[M]	Cell wall/membrane/envelope biogenesis	--	--	--	[G]	Carbohydrate transport and metabolism	Glycosyl transferase family 8	UDP-glucuronate:xylan alpha-glucuronosyltransferase 2 GN=F17M5.90/F17M5.100 OS=Arabidopsis thaliana (Mouse-ear cress) PE=2 SV=1	G	Carbohydrate transport and metabolism	PREDICTED: UDP-glucuronate:xylan alpha-glucuronosyltransferase 2 isoform X1 [Fragaria vesca subsp. vesca]	--
gene09115	7.27294	362	15.0756	685	19.5268	933	1.14515	51	2.35473	111	3.95939	182	0.00509837	-2.54895	down	--	--	--	--	--	--	--	Helix-loop-helix DNA-binding domain	Transcription factor HEC2 GN=F11C1.170 OS=Arabidopsis thaliana (Mouse-ear cress) PE=1 SV=1	K	Transcription	PREDICTED: transcription factor HEC2-like [Fragaria vesca subsp. vesca]	--
gene09165	2.18879	169	1.8567	131	1.16604	87	0.176595	13	0.303436	23	0.141689	11	1.96714e-07	-3.04521	down	--	--	--	--	--	--	--	Agglutinin;; Clostridium epsilon toxin ETX/Bacillus mosquitocidal toxin MTX2;; Aerolysin toxin	--	S	Function unknown	PREDICTED: uncharacterized protein LOC101312396 [Fragaria vesca subsp. vesca]	--
gene09177	10.6988	355	7.2313	220	7.04385	225	3.70826	110	3.95192	124	2.80912	86	0.00622758	-1.31339	down	--	--	--	--	--	[O]	Posttranslational modification, protein turnover, chaperones	Hsp20/alpha crystallin family	Inactive protein RESTRICTED TEV MOVEMENT 2 GN=RTM2 OS=Arabidopsis thaliana (Mouse-ear cress) PE=3 SV=1	O	Posttranslational modification, protein turnover, chaperones	PREDICTED: inactive protein RESTRICTED TEV MOVEMENT 2-like [Fragaria vesca subsp. vesca]	--
gene09178	1.77259	101	2.97087	155	1.37909	76	14.7154	744	30.1095	946	29.7293	951	4.03478e-21	2.97731	up	--	--	Biological Process: lipid transport (GO:0006869);; Molecular Function: lipid binding (GO:0008289);;	--	--	--	--	Hydrophobic seed protein;; Protease inhibitor/seed storage/LTP family	14 kDa proline-rich protein DC2.15 (Precursor) OS=Daucus carota (Wild carrot) PE=2 SV=1	R	General function prediction only	HyPRP [Fragaria x ananassa]	biological process: single-organism process (GO:0044699);; biological process: localization (GO:0051179);; molecular function: binding (GO:0005488)
gene09293	3.54199	201	3.32494	173	1.95263	107	1.03224	52	0.633647	34	0.823923	44	0.000553604	-1.87668	down	--	--	--	--	--	--	--	No apical meristem (NAM) protein	NAC domain-containing protein 86 {ECO:0000312|EMBL:AED92405.1} OS=Arabidopsis thaliana (Mouse-ear cress) PE=2 SV=1	S	Function unknown	PREDICTED: NAC domain-containing protein 86 [Fragaria vesca subsp. vesca]	--
gene09297	2.39678	394	1.97664	297	2.10445	333	49.671	7249	33.3146	5174	39.7013	6022	1.66665e-26	4.18152	up	[K]	Transcription	Molecular Function: sequence-specific DNA binding transcription factor activity (GO:0003700);; Cellular Component: nucleus (GO:0005634);; Biological Process: regulation of transcription, DNA-templated (GO:0006355);; Molecular Function: sequence-specific DNA binding (GO:0043565);;	K09338|0|fve:101292999|homeobox-leucine zipper protein HDG11-like; K09338 homeobox-leucine zipper protein (A)	--	--	--	START domain;; Homeobox domain	Homeobox-leucine zipper protein HDG11 GN=T9L24.43 OS=Arabidopsis thaliana (Mouse-ear cress) PE=1 SV=1	K	Transcription	PREDICTED: homeobox-leucine zipper protein HDG11 [Fragaria vesca subsp. vesca]	molecular function: nucleic acid binding transcription factor activity (GO:0001071);; biological process: biological regulation (GO:0065007);; cellular component: cell (GO:0005623);; cellular component: organelle (GO:0043226);; cellular component: cell part (GO:0044464);; molecular function: binding (GO:0005488)
gene09344	0.372029	22	1.023	56	0.175459	10	6.22501	323	9.45826	529	6.04585	330	1.29785e-12	3.71584	up	--	--	--	--	--	[K]	Transcription	KNOX2 domain;; KNOX1 domain	Homeobox protein knotted-1-like 1 GN=F9M13.2 OS=Arabidopsis thaliana (Mouse-ear cress) PE=1 SV=1	S	Function unknown	PREDICTED: homeobox protein knotted-1-like 1 [Fragaria vesca subsp. vesca]	--
gene09367	13.5901	2807	13.4651	2543	12.1445	2408	31.5033	5789	43.3192	8450	30.3537	5790	1.16247e-06	1.36304	up	[S]	Function unknown	--	--	--	[R]	General function prediction only	Fructose-bisphosphate aldolase class-II;; NAD-binding of NADP-dependent 3-hydroxyisobutyrate dehydrogenase;; NAD binding domain of 6-phosphogluconate dehydrogenase;; Protein of unknown function, DUF1537;; NADP oxidoreductase coenzyme F420-dependent	Probable 3-hydroxyisobutyrate dehydrogenase, mitochondrial (Precursor) GN=At4g20930 OS=Arabidopsis thaliana (Mouse-ear cress) PE=2 SV=3	G	Carbohydrate transport and metabolism	PREDICTED: uncharacterized protein LOC101292421 [Fragaria vesca subsp. vesca]	--
gene09389	0	0	0.072641	9	0	0	2.0291	219	2.11577	243	2.46835	277	5.75338e-25	6.29709	up	--	--	--	--	--	--	--	Homeobox domain	WUSCHEL-related homeobox 1 GN=WOX1 OS=Arabidopsis thaliana (Mouse-ear cress) PE=2 SV=2	K	Transcription	PREDICTED: WUSCHEL-related homeobox 1 [Fragaria vesca subsp. vesca]	--
gene09429	2.06516	288	1.59922	204	1.50081	201	0.643151	80	0.613379	81	0.67205	87	0.003025	-1.47573	down	[S]	Function unknown	--	--	--	[T]	Signal transduction mechanisms	NB-ARC domain;; Leucine Rich repeats (2 copies);; Leucine rich repeat;; Leucine Rich Repeat;; Leucine rich repeat	Disease resistance protein RGA2 GN=RGA2 OS=Solanum bulbocastanum (Wild potato) PE=1 SV=1	T	Signal transduction mechanisms	PREDICTED: putative disease resistance protein RGA3 [Fragaria vesca subsp. vesca]	--
gene09434	0.07061	5	0.070273	4	0.017498	2	0.820828	44	0.890464	51	1.03078	58	2.45726e-07	3.80198	up	--	--	--	--	--	--	--	B3 DNA binding domain	B3 domain-containing transcription factor VRN1 GN=VRN1 OS=Arabidopsis thaliana (Mouse-ear cress) PE=1 SV=1	K	Transcription	PREDICTED: B3 domain-containing protein Os03g0212300-like isoform X1 [Fragaria vesca subsp. vesca]	--
gene09455	11.6701	291	18.2097	332	11.6696	281	48.1424	887	26.252	619	38.1463	746	4.29441e-05	1.31877	up	--	--	--	--	--	--	--	--	Non-specific lipid-transfer protein 2 OS=Prunus armeniaca (Apricot) PE=1 SV=1	R	General function prediction only	PREDICTED: non-specific lipid-transfer protein 2 [Fragaria vesca subsp. vesca]	--
gene09476	62.2051	3416	78.7899	3947	56.4371	2942	21.9719	1060	28.6383	1469	34.1481	1715	2.45034e-06	-1.28925	down	--	--	Molecular Function: zinc ion binding (GO:0008270);;	K09377|7.28371e-138|fve:101298127|pollen-specific protein SF3-like; K09377 cysteine and glycine-rich protein (A)	--	[TZ]	Signal transduction mechanisms;; Cytoskeleton	LIM domain	LIM domain-containing protein WLIM1 {ECO:0000305} OS=Arabidopsis thaliana (Mouse-ear cress) PE=1 SV=1	TZ	Signal transduction mechanisms;; Cytoskeleton	PREDICTED: LIM domain-containing protein WLIM1-like [Fragaria vesca subsp. vesca]	molecular function: binding (GO:0005488)
gene09488	1.29673	62	1.12014	49	0.834574	39	4.07489	173	3.3428	151	6.52512	288	0.00157236	2.03476	up	--	--	--	--	--	--	--	--	--	--	--	--	--
gene09502	0.450452	58	0.362941	43	0.61345	75	6.0797	687	4.50741	542	4.72525	555	1.9505e-19	3.34855	up	--	--	--	--	--	[TZ]	Signal transduction mechanisms;; Cytoskeleton	Formin Homology 2 Domain	Formin-like protein 8 (Precursor) GN=FH8 OS=Arabidopsis thaliana (Mouse-ear cress) PE=1 SV=1	TZ	Signal transduction mechanisms;; Cytoskeleton	PREDICTED: formin-like protein 4 [Fragaria vesca subsp. vesca]	--
gene09550	4.02622	263	6.62393	396	5.43362	341	15.07	875	21.5569	1331	22.267	1343	1.17375e-08	1.81052	up	[O]	Posttranslational modification, protein turnover, chaperones	Molecular Function: ATP binding (GO:0005524);; Molecular Function: nucleoside-triphosphatase activity (GO:0017111);;	K08900|0|fve:101309636|uncharacterized protein LOC101309636 isoform 1; K08900 mitochondrial chaperone BCS1 (A)	--	[O]	Posttranslational modification, protein turnover, chaperones	Domain associated at C-terminal with AAA;; ATPase family associated with various cellular activities (AAA);; AAA domain (dynein-related subfamily)	26S protease regulatory subunit 6A homolog OS=Oryza sativa subsp. japonica (Rice) PE=2 SV=2	O	Posttranslational modification, protein turnover, chaperones	PREDICTED: probable mitochondrial chaperone BCS1-B [Fragaria vesca subsp. vesca]	molecular function: binding (GO:0005488);; molecular function: catalytic activity (GO:0003824);; biological process: metabolic process (GO:0008152)
gene09584	0.418473	67	0.307751	45	0.392211	60	1.29408	183	2.1159	318	1.52958	225	1.50832e-05	2.07503	up	--	--	--	--	--	--	--	PWWP domain	Serine/threonine-protein kinase ATM GN=ATM OS=Arabidopsis thaliana (Mouse-ear cress) PE=2 SV=1	R	General function prediction only	PREDICTED: uncharacterized protein LOC101301224 [Fragaria vesca subsp. vesca]	--
gene09617	45.7048	1326	47.6253	1263	43.9056	1224	11.0178	285	5.55008	153	7.58223	204	1.11007e-20	-2.56002	down	--	--	--	--	--	--	--	DVL family	--	S	Function unknown	PREDICTED: uncharacterized protein LOC105352517 [Fragaria vesca subsp. vesca]	--
gene09627	2.91221	190	3.20969	192	2.35265	148	1.24243	72	0.839086	52	0.84373	51	0.00310861	-1.59352	down	[DKL]	Cell cycle control, cell division, chromosome partitioning;; Transcription;; Replication, recombination and repair	--	K15188|1.28879e-49|fve:101305845|cyclin-T1-4-like; K15188 cyclin T (A)	--	[D]	Cell cycle control, cell division, chromosome partitioning	Cyclin, N-terminal domain	Cyclin-T1-4 GN=CYCT1-1 OS=Oryza sativa subsp. japonica (Rice) PE=2 SV=1	D	Cell cycle control, cell division, chromosome partitioning	PREDICTED: cyclin-T1-4-like [Fragaria vesca subsp. vesca]	--
gene09705	62.2524	2050	20.8354	627	50.0912	1585	245.726	7188	168.432	5243	186.752	5677	1.71644e-08	2.11246	up	[M]	Cell wall/membrane/envelope biogenesis	Biological Process: plant-type secondary cell wall biogenesis (GO:0009834);; Cellular Component: anchored component of membrane (GO:0031225);;	--	--	--	--	Fasciclin domain	Fasciclin-like arabinogalactan protein 11 (Precursor) GN=FLA11 OS=Arabidopsis thaliana (Mouse-ear cress) PE=2 SV=2	R	General function prediction only	PREDICTED: fasciclin-like arabinogalactan protein 12 [Fragaria vesca subsp. vesca]	biological process: cellular process (GO:0009987);; biological process: cellular component organization or biogenesis (GO:0071840);; cellular component: membrane (GO:0016020);; cellular component: membrane part (GO:0044425)
gene09713	11.7539	1167	12.9771	1178	10.0096	955	5.19426	459	5.8707	552	5.20356	478	5.58314e-05	-1.1522	down	[RTKL]	General function prediction only;; Signal transduction mechanisms;; Transcription;; Replication, recombination and repair	Molecular Function: protein serine/threonine kinase activity (GO:0004674);; Molecular Function: ATP binding (GO:0005524);; Biological Process: protein phosphorylation (GO:0006468);;	--	--	--	--	Protein tyrosine kinase;; Protein kinase domain;; Regulator of chromosome condensation (RCC1) repeat	Serine/threonine-protein kinase-like protein CCR1 (Precursor) OS=Arabidopsis thaliana (Mouse-ear cress) PE=1 SV=1	T	Signal transduction mechanisms	PREDICTED: serine/threonine-protein kinase-like protein CCR1 [Fragaria vesca subsp. vesca]	molecular function: catalytic activity (GO:0003824);; biological process: metabolic process (GO:0008152);; biological process: cellular process (GO:0009987);; molecular function: binding (GO:0005488)
gene09730	18.1981	2645	18.0609	2380	15.6575	2192	5.21777	682	7.7048	1036	6.12579	802	9.44752e-12	-1.52357	down	[RTKL]	General function prediction only;; Signal transduction mechanisms;; Transcription;; Replication, recombination and repair	--	--	--	--	--	Protein kinase domain;; Protein tyrosine kinase;; Wall-associated receptor kinase galacturonan-binding;; Wall-associated kinase;; Complement Clr-like EGF-like	Wall-associated receptor kinase-like 10 (Precursor) GN=WAKL10 OS=Arabidopsis thaliana (Mouse-ear cress) PE=2 SV=1	T	Signal transduction mechanisms	PREDICTED: wall-associated receptor kinase-like 1 [Fragaria vesca subsp. vesca]	--
gene09744	5.0846	260	5.98017	280	3.30255	163	20.4928	932	14.4233	698	14.3445	678	1.29197e-06	1.71855	up	[R]	General function prediction only	--	K06966|1.90598e-161|fve:101314395|cytokinin riboside 5'-monophosphate phosphoribohydrolase LOG3-like; K06966 (A)	--	--	--	Possible lysine decarboxylase	Cytokinin riboside 5&apos;-monophosphate phosphoribohydrolase LOG3 GN=LOG3 OS=Arabidopsis thaliana (Mouse-ear cress) PE=1 SV=1	S	Function unknown	PREDICTED: cytokinin riboside 5&apos;-monophosphate phosphoribohydrolase LOG3 [Fragaria vesca subsp. vesca]	--
gene09780	14.6552	1004	18.1463	1131	12.6345	843	32.2035	1932	30.5622	1984	33.4901	2143	1.7129e-05	1.0207	up	--	--	Molecular Function: DNA binding (GO:0003677);; Molecular Function: chromatin binding (GO:0003682);;	--	--	--	--	MYB-CC type transfactor, LHEQLE motif;; Myb-like DNA-binding domain	Myb family transcription factor APL GN=APL OS=Arabidopsis thaliana (Mouse-ear cress) PE=2 SV=2	K	Transcription	PREDICTED: myb family transcription factor APL isoform X1 [Fragaria vesca subsp. vesca]	molecular function: binding (GO:0005488)
gene10000	39.5688	5404	33.5734	4186	25.7418	3389	9.68595	1171	10.1775	1314	9.10639	1153	1.45976e-09	-1.83112	down	--	--	--	--	--	--	--	Sieve element occlusion N-terminus;; Sieve element occlusion C-terminus	--	S	Function unknown	PREDICTED: uncharacterized protein LOC101294943 [Fragaria vesca subsp. vesca]	--
gene10065	2.03408	452	2.54848	429	1.98527	424	5.5786	872	4.42326	928	5.46184	946	0.000457023	1.07204	up	[K]	Transcription	--	--	--	--	--	XH domain;; Double-stranded RNA binding motif;; double strand RNA binding domain from DEAD END PROTEIN 1	Protein INVOLVED IN DE NOVO 2 {ECO:0000303|PubMed:19915591} OS=Arabidopsis thaliana (Mouse-ear cress) PE=1 SV=1	R	General function prediction only	PREDICTED: factor of DNA methylation 3-like [Fragaria vesca subsp. vesca]	--
gene10094	0.845514	85	1.54913	143	1.28963	125	3.4948	313	3.26165	311	3.33541	310	0.00188145	1.39155	up	[E]	Amino acid transport and metabolism	Molecular Function: serine-type carboxypeptidase activity (GO:0004185);; Biological Process: proteolysis (GO:0006508);;	K16297|0|fve:101291572|serine carboxypeptidase 24-like; K16297 serine carboxypeptidase-like clade II [EC:3.4.16.-] (A)	--	[OE]	Posttranslational modification, protein turnover, chaperones;; Amino acid transport and metabolism	Serine carboxypeptidase	Serine carboxypeptidase 24 chain B (Precursor) GN=F17I23.50 OS=Arabidopsis thaliana (Mouse-ear cress) PE=1 SV=1	O	Posttranslational modification, protein turnover, chaperones	PREDICTED: serine carboxypeptidase 24 [Fragaria vesca subsp. vesca]	molecular function: catalytic activity (GO:0003824);; biological process: metabolic process (GO:0008152)
gene10109	44.2907	6198	14.9234	1909	30.2561	4068	112.815	14028	86.633	11462	94.4118	12200	1.4433e-07	1.6554	up	[M]	Cell wall/membrane/envelope biogenesis	Molecular Function: zinc ion binding (GO:0008270);; Cellular Component: integral component of membrane (GO:0016021);; Molecular Function: cellulose synthase (UDP-forming) activity (GO:0016760);; Molecular Function: cellulose synthase (GDP-forming) activity (GO:0016761);; Biological Process: cellulose biosynthetic process (GO:0030244);;	K10999|0|fve:101293708|cellulose synthase A catalytic subunit 7 [UDP-forming]-like; K10999 cellulose synthase A [EC:2.4.1.12] (A)	--	--	--	Cellulose synthase;; Zinc-binding RING-finger;; Glycosyl transferase family group 2;; Glycosyltransferase like family 2;; RING/Ubox like zinc-binding domain	Cellulose synthase A catalytic subunit 7 [UDP-forming] GN=T10B6.80 OS=Arabidopsis thaliana (Mouse-ear cress) PE=1 SV=1	O	Posttranslational modification, protein turnover, chaperones	PREDICTED: cellulose synthase A catalytic subunit 7 [UDP-forming] [Fragaria vesca subsp. vesca]	molecular function: binding (GO:0005488);; cellular component: membrane (GO:0016020);; cellular component: membrane part (GO:0044425);; molecular function: catalytic activity (GO:0003824);; biological process: metabolic process (GO:0008152);; biological process: cellular process (GO:0009987);; biological process: single-organism process (GO:0044699)
gene10143	9.24311	623	9.82585	605	10.2985	667	3.33038	200	3.92129	250	4.07877	254	2.97398e-05	-1.43335	down	[R]	General function prediction only	Molecular Function: zinc ion binding (GO:0008270);; Molecular Function: oxidoreductase activity (GO:0016491);; Biological Process: oxidation-reduction process (GO:0055114);;	--	--	[R]	General function prediction only	Zinc-binding dehydrogenase	2-alkenal reductase (NADP(+)-dependent) GN=DBR OS=Nicotiana tabacum (Common tobacco) PE=1 SV=1	R	General function prediction only	PREDICTED: 2-alkenal reductase (NADP(+)-dependent)-like [Fragaria vesca subsp. vesca]	molecular function: binding (GO:0005488);; molecular function: catalytic activity (GO:0003824);; biological process: metabolic process (GO:0008152);; biological process: single-organism process (GO:0044699)
gene10166	1.91856	138	2.63399	173	1.80805	125	0.6911	44	0.388109	27	0.887077	59	0.00208525	-1.74598	down	--	--	Molecular Function: calmodulin binding (GO:0005516);; Biological Process: defense response (GO:0006952);; Biological Process: response to biotic stimulus (GO:0009607);; Cellular Component: integral component of membrane (GO:0016021);;	K08472|0|fve:101308015|MLO-like protein 1-like; K08472 mlo protein (A)	--	--	--	Mlo family	MLO-like protein 1 GN=T10P11.12 OS=Arabidopsis thaliana (Mouse-ear cress) PE=1 SV=1	S	Function unknown	PREDICTED: MLO-like protein 15 [Fragaria vesca subsp. vesca]	molecular function: binding (GO:0005488);; biological process: response to stimulus (GO:0050896);; cellular component: membrane (GO:0016020);; cellular component: membrane part (GO:0044425)
gene10181	2.8286	162	1.67291	89	1.95942	108	6.38278	329	4.85577	264	5.21681	275	0.00690557	1.28991	up	[KAD]	Transcription;; RNA processing and modification;; Cell cycle control, cell division, chromosome partitioning	Biological Process: response to organic substance (GO:0010033);; Biological Process: response to oxygen-containing compound (GO:1901700);;	K09422|3.00524e-127|pmum:103339070|myb-related protein 306; K09422 myb proto-oncogene protein, plant (A)	--	[K]	Transcription	Myb-like DNA-binding domain;; Myb-like DNA-binding domain	Myb-related protein 306 OS=Antirrhinum majus (Garden snapdragon) PE=2 SV=1	K	Transcription	PREDICTED: myb-related protein 306 [Fragaria vesca subsp. vesca]	biological process: response to stimulus (GO:0050896)
gene10283	6.18296	268	8.85826	351	7.2713	303	17.8522	688	22.8592	937	26.5577	1063	2.77568e-07	1.53145	up	--	--	--	--	--	--	--	--	--	--	--	PREDICTED: serine/arginine repetitive matrix protein 1-like [Fragaria vesca subsp. vesca]	--
gene10434	1.93708	36	0	0	0.429972	8	9.07091	149	5.01217	88	6.1391	105	1.13912e-05	3.02247	up	--	--	--	--	--	--	--	Auxin responsive protein	--	S	Function unknown	PREDICTED: uncharacterized protein LOC101306122 [Fragaria vesca subsp. vesca]	--
gene10483	360.541	12621	349.328	11176	278.269	9359	176.212	5482	168.304	5571	163.921	5299	2.74507e-05	-1.01788	down	--	--	--	--	--	--	--	--	--	--	--	hypothetical protein PRUPE_5G044300 [Prunus persica]	--
gene10496	22.0194	1013	20.5242	868	28.1228	1239	9.29164	352	10.739	466	5.59599	237	1.49784e-07	-1.56832	down	--	--	--	--	--	--	--	--	--	--	--	PREDICTED: glycine-rich cell wall structural protein 1.8 [Fragaria vesca subsp. vesca]	--
gene10519	83.4684	2737	8.09373	243	25.9443	818	452.637	13187	215.661	6685	280.624	8496	0.000258894	2.95625	up	--	--	--	--	--	--	--	Dirigent-like protein	Disease resistance response protein 206 (Precursor) GN=PI206 OS=Pisum sativum (Garden pea) PE=2 SV=2	R	General function prediction only	PREDICTED: disease resistance response protein 206-like [Fragaria vesca subsp. vesca]	--
gene10551	248.573	10847	78.2544	3127	176.271	7403	526.45	20449	453.954	18762	441.717	17826	3.29251e-06	1.43953	up	[O]	Posttranslational modification, protein turnover, chaperones	Molecular Function: transferase activity (GO:0016740);;	K00799|1.44805e-154|fve:101299344|glutathione S-transferase-like; K00799 glutathione S-transferase [EC:2.5.1.18] (A)	Glutathione metabolism (ko00480)	[O]	Posttranslational modification, protein turnover, chaperones	Glutathione S-transferase, N-terminal domain;; Glutathione S-transferase, C-terminal domain;; Glutathione S-transferase, N-terminal domain;; Glutathione S-transferase, N-terminal domain;; Glutathione S-transferase, C-terminal domain	Glutathione S-transferase OS=Hyoscyamus muticus (Egyptian henbane) PE=1 SV=1	O	Posttranslational modification, protein turnover, chaperones	PREDICTED: glutathione S-transferase-like [Fragaria vesca subsp. vesca]	molecular function: catalytic activity (GO:0003824);; biological process: metabolic process (GO:0008152)
gene10588	8.43037	2002	6.512	1421	8.43998	1928	16.4098	3472	23.0959	5137	16.8296	3697	1.01854e-05	1.20016	up	[V]	Defense mechanisms	--	--	--	[Q]	Secondary metabolites biosynthesis, transport and catabolism	ABC transporter transmembrane region;; ABC transporter;; RecF/RecN/SMC N terminal domain;; AAA domain;; 50S ribosome-binding GTPase;; Miro-like protein	ABC transporter C family member 14 GN=F26K9.130 OS=Arabidopsis thaliana (Mouse-ear cress) PE=1 SV=1	Q	Secondary metabolites biosynthesis, transport and catabolism	PREDICTED: ABC transporter C family member 14 [Fragaria vesca subsp. vesca]	--
gene10626	6.35419	428	8.16517	503	7.22577	468	15.0853	903	15.3996	980	16.7794	1043	0.000389557	1.05816	up	[R]	General function prediction only	Biological Process: metabolic process (GO:0008152);; Molecular Function: hydrolase activity (GO:0016787);;	--	--	[I]	Lipid transport and metabolism	Alpha/beta hydrolase family;; alpha/beta hydrolase fold;; Alpha/beta hydrolase family	--	I	Lipid transport and metabolism	PREDICTED: bifunctional epoxide hydrolase 2 [Fragaria vesca subsp. vesca]	biological process: metabolic process (GO:0008152);; molecular function: catalytic activity (GO:0003824)
gene10693	0.02458	3	0	0	0	0	0.625433	46	0.639951	50	1.13958	87	2.50964e-09	5.99863	up	--	--	--	--	--	--	--	C2H2-type zinc finger	Probable transcriptional regulator RABBIT EARS GN=RBE OS=Arabidopsis thaliana (Mouse-ear cress) PE=2 SV=2	K	Transcription	PREDICTED: transcriptional regulator SUPERMAN-like [Fragaria vesca subsp. vesca]	--
gene10730	2.85132	246	2.5987	205	2.27937	189	0.333904	26	0.470288	39	0.296143	24	1.84263e-08	-2.84986	down	[Q]	Secondary metabolites biosynthesis, transport and catabolism	--	K04123|0|fve:101310426|ent-kaurenoic acid oxidase 2-like; K04123 ent-kaurenoic acid hydroxylase [EC:1.14.13.79] (A)	Diterpenoid biosynthesis (ko00904)	[QI]	Secondary metabolites biosynthesis, transport and catabolism;; Lipid transport and metabolism	Cytochrome P450	Ent-kaurenoic acid oxidase 2 GN=T32F6.4 OS=Arabidopsis thaliana (Mouse-ear cress) PE=2 SV=2	Q	Secondary metabolites biosynthesis, transport and catabolism	PREDICTED: ent-kaurenoic acid oxidase 2-like [Fragaria vesca subsp. vesca]	--
gene10758	0.345864	18	0.021734	2	0.178333	9	3.3463	151	1.31272	63	1.543	73	0.00630049	3.358	up	--	--	--	K00430|0|fve:101313615|peroxidase 20-like; K00430 peroxidase [EC:1.11.1.7] (A)	Phenylalanine metabolism (ko00360);; Phenylpropanoid biosynthesis (ko00940)	--	--	Peroxidase	Peroxidase 20 (Precursor) GN=T32F12.24 OS=Arabidopsis thaliana (Mouse-ear cress) PE=2 SV=1	G	Carbohydrate transport and metabolism	PREDICTED: peroxidase 20 [Fragaria vesca subsp. vesca]	--
gene10811	15.1714	924	9.79213	545	14.7606	864	47.5294	2571	31.6757	1823	34.5836	1944	5.12214e-05	1.45662	up	--	--	--	--	--	--	--	Transferase family	Shikimate O-hydroxycinnamoyltransferase GN=K19E20.4 OS=Arabidopsis thaliana (Mouse-ear cress) PE=2 SV=1	S	Function unknown	PREDICTED: uncharacterized protein LOC101299593 [Fragaria vesca subsp. vesca]	--
gene10950	51.8638	2493	49.2586	2164	57.2988	2647	206.435	8818	146.67	6666	180.433	8009	2.02916e-11	1.69115	up	--	--	Cellular Component: membrane (GO:0016020);;	--	--	--	--	Domain of unknown function (DUF588)	CASP-like protein 2A1 OS=Vitis vinifera (Grape) PE=2 SV=1	S	Function unknown	PREDICTED: CASP-like protein 2A1 [Fragaria vesca subsp. vesca]	cellular component: membrane (GO:0016020)
gene10957	8.39336	738	9.28308	746	9.50141	802	22.9415	1791	20.3926	1694	23.9981	1947	2.32198e-07	1.24753	up	--	--	--	--	--	--	--	--	--	S	Function unknown	PREDICTED: uncharacterized protein LOC101310961 [Fragaria vesca subsp. vesca]	--
gene10966	1.10199	58	1.82503	87	1.31312	66	0.174826	9	0.188627	10	0.022678	2	7.66316e-07	-3.33967	down	--	--	Molecular Function: 2,3,4,5-tetrahydropyridine-2,6-dicarboxylate N-succinyltransferase activity (GO:0008666);; Molecular Function: biphenyl synthase activity (GO:0033815);; Biological Process: 4-hydroxycoumarin biosynthetic process (GO:1901884);; Biological Process: 2-hydroxybenzoyl-CoA catabolic process (GO:1901886);;	K00660|0|fve:101312413|chalcone synthase 1-like; K00660 chalcone synthase [EC:2.3.1.74] (A)	Flavonoid biosynthesis (ko00941);; Circadian rhythm - plant (ko04712)	--	--	Chalcone and stilbene synthases, N-terminal domain;; Chalcone and stilbene synthases, C-terminal domain;; 3-Oxoacyl-[acyl-carrier-protein (ACP)] synthase III;; 3-Oxoacyl-[acyl-carrier-protein (ACP)] synthase III C terminal	4-hydroxycoumarin synthase 1 GN=BIS2 OS=Sorbus aucuparia (European mountain ash) PE=1 SV=1	H	Coenzyme transport and metabolism	PREDICTED: 4-hydroxycoumarin synthase 1-like [Fragaria vesca subsp. vesca]	molecular function: catalytic activity (GO:0003824);; biological process: metabolic process (GO:0008152);; biological process: cellular process (GO:0009987);; biological process: single-organism process (GO:0044699)
gene10996	25.0541	782	9.69453	277	19.8013	594	73.7481	2044	50.0751	1477	46.0357	1326	0.00127981	1.57648	up	--	--	--	--	--	--	--	--	--	S	Function unknown	PREDICTED: uncharacterized protein LOC105349822 [Fragaria vesca subsp. vesca]	--
gene11005	4.73681	469	6.84171	620	5.80198	554	13.0258	1152	13.6512	1276	20.4195	1869	0.000735682	1.37748	up	--	--	--	--	--	--	--	--	--	R	General function prediction only	PREDICTED: uncharacterized protein LOC101314155 [Fragaria vesca subsp. vesca]	--
gene11037	1.70932	191	1.70209	174	2.08762	223	0.32442	34	0.557247	62	0.338251	37	2.80388e-05	-2.15483	down	--	--	Cellular Component: endoplasmic reticulum (GO:0005783);; Cellular Component: plasma membrane (GO:0005886);;	--	--	--	--	Male gamete fusion factor	Protein HAPLESS 2 (Precursor) GN=HAP2 OS=Arabidopsis thaliana (Mouse-ear cress) PE=2 SV=1	R	General function prediction only	PREDICTED: protein HAPLESS 2-like [Fragaria vesca subsp. vesca]	cellular component: cell (GO:0005623);; cellular component: organelle (GO:0043226);; cellular component: cell part (GO:0044464);; cellular component: membrane (GO:0016020)
gene11106	204.077	6906	77.4378	2685	96.3171	3129	862.814	25958	424.106	13600	539.282	17250	0.00188131	2.19164	up	--	--	Molecular Function: actin binding (GO:0003779);; Cellular Component: cytoplasm (GO:0005737);; Cellular Component: cytoskeleton (GO:0005856);; Biological Process: actin cytoskeleton organization (GO:0030036);;	K05759|3.24402e-92|fve:101293649|profilin-3-like; K05759 profilin (A)	--	[Z]	Cytoskeleton	Profilin	Profilin-3 OS=Hevea brasiliensis (Para rubber tree) PE=1 SV=1	Z	Cytoskeleton	PREDICTED: profilin-3 [Fragaria vesca subsp. vesca]	molecular function: binding (GO:0005488);; cellular component: cell (GO:0005623);; cellular component: cell part (GO:0044464);; cellular component: organelle (GO:0043226);; biological process: cellular process (GO:0009987);; biological process: single-organism process (GO:0044699);; biological process: cellular component organization or biogenesis (GO:0071840)
gene11123	115.73	9635	128.845	9804	77.5458	6203	29.3887	2175	31.6562	2492	34.018	2616	1.1415e-06	-1.81883	down	--	--	Biological Process: polysaccharide biosynthetic process (GO:0000271);; Biological Process: amino acid transmembrane transport (GO:0003333);; Biological Process: acetyl-CoA metabolic process (GO:0006084);; Biological Process: response to auxin (GO:0009733);; Biological Process: multidimensional cell growth (GO:0009825);; Biological Process: auxin polar transport (GO:0009926);; Biological Process: …	K13946|0|fve:101295387|auxin transporter-like protein 3-like; K13946 auxin influx carrier (AUX1 LAX family) (A)	Plant hormone signal transduction (ko04075)	[E]	Amino acid transport and metabolism	Transmembrane amino acid transporter protein	Auxin transporter-like protein 3 GN=LAX3 OS=Medicago truncatula (Barrel medic) PE=2 SV=1	P	Inorganic ion transport and metabolism	PREDICTED: auxin transporter-like protein 3 [Fragaria vesca subsp. vesca]	biological process: metabolic process (GO:0008152);; biological process: single-organism process (GO:0044699);; biological process: cellular process (GO:0009987);; biological process: localization (GO:0051179);; biological process: response to stimulus (GO:0050896);; biological process: growth (GO:0040007);; biological process: biological regulation (GO:0065007);; biological process: developmenta…
gene11145	3.87514	294	3.51998	244	1.88822	138	0.455289	31	0.466108	34	0.736587	52	3.43252e-05	-2.52731	down	--	--	--	--	--	--	--	AP2 domain	Ethylene-responsive transcription factor ERF012 GN=ERF012 OS=Arabidopsis thaliana (Mouse-ear cress) PE=2 SV=1	K	Transcription	PREDICTED: ethylene-responsive transcription factor ERF014 [Fragaria vesca subsp. vesca]	--
gene11154	18.2823	1220	15.9975	976	14.1976	911	5.14904	306	5.09297	322	4.14456	256	2.40127e-10	-1.80977	down	--	--	--	--	--	--	--	EamA-like transporter family	WAT1-related protein At4g08300 GN=At4g08300 OS=Arabidopsis thaliana (Mouse-ear cress) PE=2 SV=1	S	Function unknown	PREDICTED: WAT1-related protein At4g08300-like [Fragaria vesca subsp. vesca]	--
gene11174	18.6853	2217	16.0063	1735	13.2099	1506	8.06847	851	9.22882	1035	6.43773	706	1.20461e-05	-1.07235	down	--	--	--	--	--	--	--	N-terminal C2 in EEIG1 and EHBP1 proteins	--	S	Function unknown	PREDICTED: uncharacterized protein LOC101305815 [Fragaria vesca subsp. vesca]	--
gene11293	0.964751	171	0.902936	146	0.655708	112	0.100428	16	0.041847	7	0.13404	22	1.4788e-08	-3.24054	down	[V]	Defense mechanisms	Molecular Function: ATP binding (GO:0005524);; Biological Process: ATP catabolic process (GO:0006200);; Molecular Function: xenobiotic-transporting ATPase activity (GO:0008559);; Cellular Component: integral component of membrane (GO:0016021);; Biological Process: transmembrane transport (GO:0055085);;	K05658|0|fve:101303852|putative ABC transporter B family member 8-like; K05658 ATP-binding cassette, subfamily B (MDR/TAP), member 1 [EC:3.6.3.44] (A)	ABC transporters (ko02010)	[Q]	Secondary metabolites biosynthesis, transport and catabolism	ABC transporter transmembrane region;; ABC transporter;; RecF/RecN/SMC N terminal domain;; AAA domain;; AAA ATPase domain;; AAA domain;; P-loop containing region of AAA domain;; Predicted ATPase of the ABC class;; Zeta toxin;; Protein of unknown function, DUF258;; Protein of unknown function (DUF1602);; Protein of unknown function (DUF1602)	Putative ABC transporter B family member 8 GN=MJI6.16 OS=Arabidopsis thaliana (Mouse-ear cress) PE=5 SV=1	Q	Secondary metabolites biosynthesis, transport and catabolism	PREDICTED: putative ABC transporter B family member 8 [Fragaria vesca subsp. vesca]	molecular function: binding (GO:0005488);; biological process: metabolic process (GO:0008152);; biological process: cellular process (GO:0009987);; biological process: single-organism process (GO:0044699);; molecular function: catalytic activity (GO:0003824);; molecular function: transporter activity (GO:0005215);; biological process: response to stimulus (GO:0050896);; biological process: locali…
gene11316	8.50862	852	10.8527	994	6.57496	633	17.9499	1604	19.3642	1839	18.7667	1742	1.75081e-05	1.05825	up	--	--	--	--	--	--	--	Protein of unknown function (DUF4005);; IQ calmodulin-binding motif	--	S	Function unknown	PREDICTED: protein IQ-DOMAIN 14-like [Fragaria vesca subsp. vesca]	--
gene11323	1.60612	120	2.21012	151	0.859628	62	6.62573	439	5.35612	378	5.42314	373	5.838e-06	1.83467	up	--	--	--	K01051|0|fve:101298537|probable pectinesterase 53-like; K01051 pectinesterase [EC:3.1.1.11] (A)	Pentose and glucuronate interconversions (ko00040);; Starch and sucrose metabolism (ko00500)	--	--	Pectinesterase	Probable pectinesterase 53 (Precursor) GN=T29J13.150 OS=Arabidopsis thaliana (Mouse-ear cress) PE=2 SV=1	G	Carbohydrate transport and metabolism	PREDICTED: probable pectinesterase 53 [Fragaria vesca subsp. vesca]	--
gene11362	1.76878	66	1.49618	51	0.949708	34	31.9705	1057	15.7721	555	16.8047	578	1.24275e-05	3.87682	up	--	--	--	--	--	--	--	Protein of unknown function (DUF1070)	Arabinogalactan peptide 16 (Precursor) GN=AGP16 OS=Arabidopsis thaliana (Mouse-ear cress) PE=1 SV=1	R	General function prediction only	PREDICTED: arabinogalactan peptide 20-like [Fragaria vesca subsp. vesca]	--
gene11456	6.83298	586	7.87812	607	5.13767	420	1.54499	117	1.02975	83	1.86535	146	1.16558e-09	-2.21777	down	[GEPR]	Carbohydrate transport and metabolism;; Amino acid transport and metabolism;; Inorganic ion transport and metabolism;; General function prediction only	Molecular Function: inorganic phosphate transmembrane transporter activity (GO:0005315);; Biological Process: phosphate ion transport (GO:0006817);; Cellular Component: integral component of membrane (GO:0016021);; Biological Process: transmembrane transport (GO:0055085);;	K08176|0|fve:101299463|probable inorganic phosphate transporter 1-7-like; K08176 MFS transporter, PHS family, inorganic phosphate transporter (A)	--	[P]	Inorganic ion transport and metabolism	Sugar (and other) transporter;; Major Facilitator Superfamily	Inorganic phosphate transporter 1-4 GN=T7F6.11 OS=Arabidopsis thaliana (Mouse-ear cress) PE=1 SV=1	P	Inorganic ion transport and metabolism	PREDICTED: probable inorganic phosphate transporter 1-3 [Fragaria vesca subsp. vesca]	molecular function: transporter activity (GO:0005215);; biological process: cellular process (GO:0009987);; biological process: single-organism process (GO:0044699);; biological process: localization (GO:0051179);; cellular component: membrane (GO:0016020);; cellular component: membrane part (GO:0044425)
gene11513	6.25362	766	4.13577	454	8.4096	969	27.8322	2976	16.4476	1867	18.5393	2041	0.00119584	1.66766	up	[E]	Amino acid transport and metabolism	Biological Process: alcohol metabolic process (GO:0006066);; Molecular Function: electron carrier activity (GO:0009055);; Cellular Component: intracellular membrane-bounded organelle (GO:0043231);; Molecular Function: long-chain-alcohol oxidase activity (GO:0046577);; Molecular Function: flavin adenine dinucleotide binding (GO:0050660);; Biological Process: oxidation-reduction process (GO:0055114…	K17756|0|fve:101306323|long-chain-alcohol oxidase FAO1-like; K17756 long-chain-alcohol oxidase [EC:1.1.3.20] (A)	--	--	--	GMC oxidoreductase;; GMC oxidoreductase;; FAD binding domain;; NAD(P)-binding Rossmann-like domain;; FAD binding domain	Long-chain-alcohol oxidase FAO1 GN=FAO1 OS=Lotus japonicus (Lotus corniculatus var. japonicus) PE=1 SV=1	R	General function prediction only	PREDICTED: long-chain-alcohol oxidase FAO1 isoform X1 [Fragaria vesca subsp. vesca]	biological process: metabolic process (GO:0008152);; biological process: single-organism process (GO:0044699);; molecular function: electron carrier activity (GO:0009055);; cellular component: cell (GO:0005623);; cellular component: organelle (GO:0043226);; cellular component: cell part (GO:0044464);; molecular function: catalytic activity (GO:0003824);; molecular function: binding (GO:0005488)
gene11522	2.95974	195	2.15428	128	11.7659	725	21.1311	1190	30.1179	1836	29.7118	1772	3.6124e-06	2.18555	up	--	--	--	--	--	--	--	--	--	--	--	--	--
gene11537	0.027124	3	0.058866	4	0.028891	3	2.4085	159	1.30512	92	1.26047	87	3.67539e-08	5.08196	up	--	--	--	--	--	[L]	Replication, recombination and repair	hAT family C-terminal dimerisation region;; Domain of unknown function (DUF4413)	Putative AC transposase OS=Zea mays (Maize) PE=2 SV=2	L	Replication, recombination and repair	hypothetical protein PRUPE_5G142000 [Prunus persica]	--
gene11606	2.91287	519	1.86163	297	1.94449	330	12.3092	2002	7.62487	1321	8.433	1389	9.90149e-06	2.05911	up	[M]	Cell wall/membrane/envelope biogenesis	Biological Process: sucrose metabolic process (GO:0005985);; Biological Process: biosynthetic process (GO:0009058);; Molecular Function: sucrose-phosphate synthase activity (GO:0046524);;	K00696|0|fve:101292871|probable sucrose-phosphate synthase 1-like; K00696 sucrose-phosphate synthase [EC:2.4.1.14] (A)	Starch and sucrose metabolism (ko00500)	[M]	Cell wall/membrane/envelope biogenesis	Glycosyl transferases group 1;; Sucrose-6F-phosphate phosphohydrolase;; Glycosyl transferases group 1;; Glycosyl transferase 4-like domain;; Sucrose synthase	Probable sucrose-phosphate synthase 1 GN=SPS1 OS=Citrus unshiu (Satsuma mandarin) PE=2 SV=1	M	Cell wall/membrane/envelope biogenesis	PREDICTED: probable sucrose-phosphate synthase 1 [Fragaria vesca subsp. vesca]	biological process: metabolic process (GO:0008152);; biological process: cellular process (GO:0009987);; biological process: single-organism process (GO:0044699);; molecular function: catalytic activity (GO:0003824)
gene11617	434.792	7765	348.109	5682	413.804	7100	204.77	3250	217.827	3678	166.96	2754	1.107e-06	-1.08243	down	--	--	--	--	--	--	--	Hydrophobic seed protein;; Protease inhibitor/seed storage/LTP family;; Probable lipid transfer	Lipid transfer protein EARLI 1 (Precursor) GN=EARLI1 OS=Arabidopsis thaliana (Mouse-ear cress) PE=1 SV=1	R	General function prediction only	PREDICTED: 14 kDa proline-rich protein DC2.15-like [Fragaria vesca subsp. vesca]	--
gene11619	66.9898	3094	65.747	2775	57.239	2536	197.262	5552	140.932	6158	168.684	7200	8.80716e-08	1.16942	up	[F]	Nucleotide transport and metabolism	Molecular Function: adenine phosphoribosyltransferase activity (GO:0003999);; Cellular Component: cytoplasm (GO:0005737);; Cellular Component: plasma membrane (GO:0005886);; Biological Process: adenine salvage (GO:0006168);; Biological Process: nucleoside metabolic process (GO:0009116);;	K00759|9.70142e-134|fve:101308149|adenine phosphoribosyltransferase 2-like; K00759 adenine phosphoribosyltransferase [EC:2.4.2.7] (A)	Purine metabolism (ko00230)	[F]	Nucleotide transport and metabolism	Phosphoribosyl transferase domain	Adenine phosphoribosyltransferase 5 GN=APT5 OS=Arabidopsis thaliana (Mouse-ear cress) PE=1 SV=1	F	Nucleotide transport and metabolism	PREDICTED: adenine phosphoribosyltransferase 5-like [Fragaria vesca subsp. vesca]	molecular function: catalytic activity (GO:0003824);; biological process: metabolic process (GO:0008152);; cellular component: cell (GO:0005623);; cellular component: cell part (GO:0044464);; cellular component: membrane (GO:0016020);; biological process: cellular process (GO:0009987);; biological process: single-organism process (GO:0044699)
gene11627	8.11976	751	4.94506	418	4.6658	415	19.9591	1641	18.6974	1636	14.2519	1218	2.66922e-07	1.51852	up	--	--	--	--	--	--	--	--	--	S	Function unknown	PREDICTED: uncharacterized protein LOC101295200 [Fragaria vesca subsp. vesca]	--
gene11628	0.410353	43	0.647432	62	0.434873	44	2.79982	258	1.30997	129	1.99312	191	0.00297773	1.95783	up	--	--	--	--	--	--	--	N-terminal C2 in EEIG1 and EHBP1 proteins	--	S	Function unknown	PREDICTED: uncharacterized protein LOC101310190 [Fragaria vesca subsp. vesca]	--
gene11658	18.5618	1379	19.0575	1294	17.9979	1285	8.11073	536	9.05563	636	8.62405	592	1.33143e-05	-1.16868	down	--	--	--	--	--	--	--	Plant protein of unknown function	UPF0481 protein At3g47200 GN=At3g47200 OS=Arabidopsis thaliana (Mouse-ear cress) PE=2 SV=1	S	Function unknown	PREDICTED: UPF0481 protein At3g47200-like isoform X1 [Fragaria vesca subsp. vesca]	--
gene11696	5.01175	581	4.51467	479	1.81595	202	0.554071	57	0.366479	41	0.518262	56	0.000784296	-3.02341	down	[R]	General function prediction only	Molecular Function: inward rectifier potassium channel activity (GO:0005242);; Cellular Component: plasma membrane (GO:0005886);; Biological Process: iron ion transport (GO:0006826);; Biological Process: cell adhesion (GO:0007155);; Biological Process: response to water deprivation (GO:0009414);; Biological Process: response to salt stress (GO:0009651);; Biological Process: meristem initiation (G…	--	--	[PT]	Inorganic ion transport and metabolism;; Signal transduction mechanisms	Ankyrin repeats (3 copies);; Ankyrin repeat;; Domain of unknown function (DUF3354);; Ankyrin repeats (many copies);; Ion transport protein;; Ankyrin repeats (many copies);; Ankyrin repeat;; Cyclic nucleotide-binding domain;; Ion channel	Potassium channel AKT6 GN=F3N11.5 OS=Arabidopsis thaliana (Mouse-ear cress) PE=1 SV=2	P	Inorganic ion transport and metabolism	PREDICTED: potassium channel AKT1 [Fragaria vesca subsp. vesca]	molecular function: transporter activity (GO:0005215);; biological process: cellular process (GO:0009987);; biological process: single-organism process (GO:0044699);; biological process: localization (GO:0051179);; biological process: biological regulation (GO:0065007);; cellular component: cell (GO:0005623);; cellular component: membrane (GO:0016020);; cellular component: cell part (GO:0044464);…
gene11697	0.721187	64	0.845984	68	0.583176	50	3.82768	299	2.29114	191	3.63223	295	6.32087e-06	2.11338	up	--	--	Molecular Function: inorganic anion exchanger activity (GO:0005452);; Biological Process: anion transport (GO:0006820);; Cellular Component: integral component of membrane (GO:0016021);;	--	--	[P]	Inorganic ion transport and metabolism	HCO3- transporter family	Probable boron transporter 6 GN=BOR6 OS=Arabidopsis thaliana (Mouse-ear cress) PE=2 SV=2	P	Inorganic ion transport and metabolism	PREDICTED: probable boron transporter 7 [Fragaria vesca subsp. vesca]	molecular function: transporter activity (GO:0005215);; biological process: cellular process (GO:0009987);; biological process: single-organism process (GO:0044699);; biological process: localization (GO:0051179);; cellular component: membrane (GO:0016020);; cellular component: membrane part (GO:0044425)
gene11703	9.02863	1051	7.89353	838	10.9643	1221	28.5831	2945	25.5097	2803	27.9001	2991	4.28942e-12	1.49355	up	--	--	Biological Process: fatty acid biosynthetic process (GO:0006633);; Cellular Component: membrane (GO:0016020);; Molecular Function: transferase activity, transferring acyl groups other than amino-acyl groups (GO:0016747);;	K15397|0|pper:PRUPE_ppa004354mg|hypothetical protein; K15397 3-ketoacyl-CoA synthase [EC:2.3.1.199] (A)	Fatty acid elongation (ko00062)	--	--	FAE1/Type III polyketide synthase-like protein;; 3-Oxoacyl-[acyl-carrier-protein (ACP)] synthase III C terminal;; Chalcone and stilbene synthases, C-terminal domain;; Chalcone and stilbene synthases, N-terminal domain	3-ketoacyl-CoA synthase 11 GN=KCS11 OS=Arabidopsis thaliana (Mouse-ear cress) PE=2 SV=1	I	Lipid transport and metabolism	PREDICTED: 3-ketoacyl-CoA synthase 11-like [Fragaria vesca subsp. vesca]	biological process: metabolic process (GO:0008152);; biological process: cellular process (GO:0009987);; biological process: single-organism process (GO:0044699);; cellular component: membrane (GO:0016020);; molecular function: catalytic activity (GO:0003824)
gene11720	0.43738	48	1.10574	108	0.722991	75	1.56605	149	2.26426	235	2.70317	268	0.00333584	1.47176	up	[RTKL]	General function prediction only;; Signal transduction mechanisms;; Transcription;; Replication, recombination and repair	--	--	--	--	--	Protein kinase domain;; Protein tyrosine kinase;; Salt stress response/antifungal	Cysteine-rich receptor-like protein kinase 26 (Precursor) GN=CRK26 OS=Arabidopsis thaliana (Mouse-ear cress) PE=2 SV=1	T	Signal transduction mechanisms	PREDICTED: uncharacterized protein LOC101305918 [Fragaria vesca subsp. vesca]	--
gene11752	3.54844	200	3.87341	200	2.56153	139	104.334	5223	74.6334	3975	83.0291	4319	5.21484e-40	4.65272	up	--	--	--	--	--	[I]	Lipid transport and metabolism	GNS1/SUR4 family	Elongation of fatty acids protein 3-like GN=HOS3 OS=Arabidopsis thaliana (Mouse-ear cress) PE=2 SV=1	I	Lipid transport and metabolism	PREDICTED: putative elongation of fatty acids protein DDB_G0272012 [Fragaria vesca subsp. vesca]	--
gene11914	100.443	3914	35.5438	1266	46.5111	1741	389.519	13485	200.422	7383	277.706	9991	0.00050568	2.19144	up	--	--	Molecular Function: copper ion binding (GO:0005507);; Molecular Function: electron carrier activity (GO:0009055);;	--	--	--	--	Plastocyanin-like domain	Blue copper protein (Precursor) OS=Pisum sativum (Garden pea) PE=2 SV=1	R	General function prediction only	PREDICTED: blue copper protein-like [Fragaria vesca subsp. vesca]	molecular function: binding (GO:0005488);; molecular function: electron carrier activity (GO:0009055)
gene11947	7.59729	692	14.5749	1213	12.7368	1115	24.8156	2009	31.0632	2675	34.8236	2929	5.7239e-06	1.31612	up	--	--	--	--	--	[GC]	Carbohydrate transport and metabolism;; Energy production and conversion	UDP-glucoronosyl and UDP-glucosyl transferase	7-deoxyloganetin glucosyltransferase GN=UGT85A24 OS=Gardenia jasminoides (Cape jasmine) PE=1 SV=1	CG	Energy production and conversion;; Carbohydrate transport and metabolism	PREDICTED: 7-deoxyloganetin glucosyltransferase-like [Fragaria vesca subsp. vesca]	--
gene11953	5.49753	236	10.36	406	5.32858	220	0.530534	21	0.70404	29	2.85211	113	0.00385824	-2.42069	down	--	--	Cellular Component: plant-type cell wall (GO:0009505);;	--	--	--	--	Phosphate-induced protein 1 conserved region	Protein EXORDIUM (Precursor) GN=EXO OS=Arabidopsis thaliana (Mouse-ear cress) PE=2 SV=1	S	Function unknown	PREDICTED: protein EXORDIUM-like [Fragaria vesca subsp. vesca]	cellular component: cell (GO:0005623);; cellular component: cell part (GO:0044464)
gene12010	192.172	16489	180.361	15138	242.87	20065	70.3509	5744	93.6531	7667	73.4351	5832	9.00207e-09	-1.43091	down	--	--	--	K16296|0|fve:101311192|serine carboxypeptidase-like 18-like; K16296 serine carboxypeptidase-like clade I [EC:3.4.16.-] (A)	--	[OE]	Posttranslational modification, protein turnover, chaperones;; Amino acid transport and metabolism	Serine carboxypeptidase	Serine carboxypeptidase-like 18 (Precursor) GN=SCPL18 OS=Arabidopsis thaliana (Mouse-ear cress) PE=2 SV=2	E	Amino acid transport and metabolism	PREDICTED: serine carboxypeptidase-like 13 [Fragaria vesca subsp. vesca]	--
gene12026	20.5046	1610	8.13116	598	10.4595	829	25.4721	1834	47.1606	3456	38.2848	2751	0.00714906	1.41574	up	--	--	--	K16296|0|fve:101310318|serine carboxypeptidase-like 18-like; K16296 serine carboxypeptidase-like clade I [EC:3.4.16.-] (A)	--	[OE]	Posttranslational modification, protein turnover, chaperones;; Amino acid transport and metabolism	Serine carboxypeptidase	Serine carboxypeptidase-like 18 (Precursor) GN=SCPL18 OS=Arabidopsis thaliana (Mouse-ear cress) PE=2 SV=2	E	Amino acid transport and metabolism	PREDICTED: serine carboxypeptidase-like 13 [Fragaria vesca subsp. vesca]	--
gene12044	15.6119	221	18.1156	234	21.85	297	2.55347	33	6.77908	91	3.7523	49	7.67417e-06	-2.13999	down	--	--	--	--	--	--	--	--	--	--	--	--	--
gene12046	20.3084	656	20.9665	619	26.1035	810	3.54559	102	8.32096	255	3.86911	116	1.02522e-10	-2.15695	down	--	--	--	--	--	--	--	--	--	--	--	PREDICTED: uncharacterized protein DDB_G0283697-like [Fragaria vesca subsp. vesca]	--
gene12049	16.119	3761	16.7384	3518	21.5222	5063	5.02038	1041	8.62886	1961	6.46635	1466	1.34585e-05	-1.47743	down	--	--	--	--	--	--	--	--	--	--	--	PREDICTED: uncharacterized protein LOC101303619 [Fragaria vesca subsp. vesca]	--
gene12069	15.538	990	14.0663	893	16.7342	1032	45.0822	2560	43.9574	2646	47.1035	2778	3.02265e-11	1.45346	up	--	--	--	--	--	--	--	ZF-HD protein dimerisation region	Zinc-finger homeodomain protein 2 GN=F22K18.140 OS=Arabidopsis thaliana (Mouse-ear cress) PE=1 SV=1	R	General function prediction only	PREDICTED: zinc-finger homeodomain protein 2-like [Fragaria vesca subsp. vesca]	--
gene12142	2.05205	220	2.1184	224	1.99054	213	5.18596	538	6.22425	646	4.22892	457	0.000289901	1.31598	up	--	--	--	--	--	[K]	Transcription	Plus-3 domain;; SWIB/MDM2 domain	Uncharacterized protein At5g08430 GN=At5g08430 OS=Arabidopsis thaliana (Mouse-ear cress) PE=1 SV=2	K	Transcription	PREDICTED: uncharacterized protein At5g08430-like [Fragaria vesca subsp. vesca]	--
gene12177	6.0962	503	8.78495	662	7.4844	593	55.0907	4035	36.6831	2859	54.6883	4162	8.47509e-13	2.65057	up	--	--	--	--	--	--	--	Transferase family	Protein ECERIFERUM 1 GN=CER2 OS=Arabidopsis thaliana (Mouse-ear cress) PE=1 SV=1	S	Function unknown	PREDICTED: protein ECERIFERUM 1-like [Fragaria vesca subsp. vesca]	--
gene12182	0.151653	33	0.092783	18	0.118309	25	0.57063	108	0.310415	63	0.450125	89	0.00621964	1.79461	up	--	--	--	--	--	--	--	KIP1-like protein	--	S	Function unknown	PREDICTED: protein NETWORKED 2A [Fragaria vesca subsp. vesca]	--
gene12443	16.4648	1105	20.4878	1260	13.0936	837	5.10133	299	8.55499	559	5.22961	327	0.000128744	-1.44835	down	--	--	--	--	--	[P]	Inorganic ion transport and metabolism	Heavy-metal-associated domain	Copper transport protein ATX1 GN=ATX1 OS=Arabidopsis thaliana (Mouse-ear cress) PE=1 SV=1	P	Inorganic ion transport and metabolism	PREDICTED: neurofilament medium polypeptide [Fragaria vesca subsp. vesca]	--
gene12486	10.7671	465	2.46464	98	5.12354	213	100.931	3869	45.6233	1861	79.7576	3177	2.5067e-06	3.56245	up	--	--	Cellular Component: cell wall (GO:0005618);; Biological Process: auxin-activated signaling pathway (GO:0009734);; Molecular Function: manganese ion binding (GO:0030145);; Molecular Function: nutrient reservoir activity (GO:0045735);; Cellular Component: apoplast (GO:0048046);;	--	--	--	--	Cupin;; Cupin domain	Auxin-binding protein ABP19b (Precursor) GN=ABP19B OS=Prunus persica (Peach) PE=3 SV=1	R	General function prediction only	PREDICTED: auxin-binding protein ABP19a-like [Fragaria vesca subsp. vesca]	cellular component: cell (GO:0005623);; cellular component: cell part (GO:0044464);; biological process: cellular process (GO:0009987);; biological process: signaling (GO:0023052);; biological process: single-organism process (GO:0044699);; biological process: response to stimulus (GO:0050896);; biological process: biological regulation (GO:0065007);; molecular function: binding (GO:0005488);; mo…
gene12501	3.26307	307	3.86647	333	4.83379	437	10.0261	837	9.41522	836	9.63732	831	9.33002e-05	1.21328	up	--	--	--	--	--	[S]	Function unknown	NUC173 domain	--	S	Function unknown	PREDICTED: uncharacterized protein LOC101313649 isoform X1 [Fragaria vesca subsp. vesca]	--
gene12523	13.5731	790	12.1849	649	8.55039	479	4.9925	259	5.14546	284	7.16051	385	0.00304071	-1.04474	down	[G]	Carbohydrate transport and metabolism	Biological Process: biosynthetic process (GO:0009058);; Molecular Function: strictosidine synthase activity (GO:0016844);;	--	--	[R]	General function prediction only	Strictosidine synthase;; SMP-30/Gluconolaconase/LRE-like region;; NHL repeat	Protein STRICTOSIDINE SYNTHASE-LIKE 4 {ECO:0000303|PubMed:10777701} (Precursor) OS=Arabidopsis thaliana (Mouse-ear cress) PE=1 SV=1	R	General function prediction only	PREDICTED: protein STRICTOSIDINE SYNTHASE-LIKE 4-like [Fragaria vesca subsp. vesca]	biological process: metabolic process (GO:0008152);; molecular function: catalytic activity (GO:0003824)
gene12626	5.63244	728	3.66956	437	2.6478	335	21.211	2442	12.6632	1538	21.5611	2537	9.5833e-06	2.13865	up	[G]	Carbohydrate transport and metabolism	Molecular Function: beta-galactosidase activity (GO:0004565);; Biological Process: carbohydrate metabolic process (GO:0005975);; Molecular Function: carbohydrate binding (GO:0030246);; Cellular Component: apoplast (GO:0048046);;	--	--	[G]	Carbohydrate transport and metabolism	Glycosyl hydrolases family 35;; Beta-galactosidase	Beta-galactosidase (Precursor) OS=Malus domestica (Apple) PE=1 SV=1	G	Carbohydrate transport and metabolism	PREDICTED: beta-galactosidase isoform X5 [Fragaria vesca subsp. vesca]	molecular function: catalytic activity (GO:0003824);; biological process: metabolic process (GO:0008152);; molecular function: binding (GO:0005488);; cellular component: extracellular region (GO:0005576)
gene12672	0.149584	7	0.382587	15	0.3868	15	2.29431	83	1.46604	56	1.51275	57	0.000311245	2.39608	up	--	--	--	--	--	--	--	--	MEPFL3 {ECO:0000305} (Precursor) GN=MDC16 OS=Arabidopsis thaliana (Mouse-ear cress) PE=1 SV=1	R	General function prediction only	PREDICTED: EPIDERMAL PATTERNING FACTOR-like protein 6 [Fragaria vesca subsp. vesca]	--
gene12675	0.824419	46	0.494091	35	0.539139	30	1.77418	128	1.764	112	2.69469	177	0.000807007	1.91676	up	--	--	--	--	--	--	--	--	--	--	--	PREDICTED: protein FAM63A-like [Fragaria vesca subsp. vesca]	--
gene12721	7.45279	500	7.12334	437	7.88165	508	3.78775	226	3.00348	191	3.12345	194	0.00130987	-1.23766	down	--	--	--	--	--	--	--	--	--	S	Function unknown	PREDICTED: uncharacterized protein LOC101308419 [Fragaria vesca subsp. vesca]	--
gene12740	14.1355	1310	13.487	1143	18.5777	1654	29.9538	2467	36.5048	3199	37.4548	3206	4.2773e-07	1.10711	up	--	--	--	--	--	--	--	Protein of unknown function (DUF4005);; IQ calmodulin-binding motif	--	S	Function unknown	PREDICTED: protein IQ-DOMAIN 14-like [Fragaria vesca subsp. vesca]	--
gene12741	2.17491	213	5.87156	522	4.19508	393	16.4304	1420	20.3252	1868	22.8948	2048	3.21776e-14	2.21814	up	--	--	--	--	--	--	--	WRC;; QLQ	Growth-regulating factor 6 OS=Oryza sativa subsp. japonica (Rice) PE=2 SV=2	K	Transcription	PREDICTED: growth-regulating factor 3 [Fragaria vesca subsp. vesca]	--
gene12773	1.16942	77	1.64539	99	1.82197	116	5.69491	334	7.06215	440	6.9917	426	4.7002e-07	2.02723	up	[O]	Posttranslational modification, protein turnover, chaperones	--	K08900|0|fve:101310167|mitochondrial chaperone BCS1-like; K08900 mitochondrial chaperone BCS1 (A)	--	[O]	Posttranslational modification, protein turnover, chaperones	ATPase family associated with various cellular activities (AAA);; Domain associated at C-terminal with AAA	26S protease regulatory subunit 6B homolog OS=Solanum tuberosum (Potato) PE=1 SV=1	O	Posttranslational modification, protein turnover, chaperones	PREDICTED: cell division control protein 48-like [Fragaria vesca subsp. vesca]	--
gene12823	47.8277	2197	37.1712	1561	37.4362	1653	21.8632	893	21.5134	935	19.2834	818	2.63006e-05	-1.02608	down	[S]	Function unknown	Biological Process: rRNA processing (GO:0006364);; Biological Process: unsaturated fatty acid biosynthetic process (GO:0006636);; Cellular Component: chloroplast thylakoid membrane (GO:0009535);; Cellular Component: chloroplast thylakoid lumen (GO:0009543);; Cellular Component: chloroplast stroma (GO:0009570);; Biological Process: thylakoid membrane organization (GO:0010027);; Biological Process:…	--	--	--	--	Pentapeptide repeats (8 copies);; Pentapeptide repeats (9 copies);; Pentapeptide repeats (9 copies)	Thylakoid lumenal 17.4 kDa protein, chloroplastic (Precursor) GN=At5g53490 OS=Arabidopsis thaliana (Mouse-ear cress) PE=1 SV=2	S	Function unknown	PREDICTED: thylakoid lumenal 17.4 kDa protein, chloroplastic [Fragaria vesca subsp. vesca]	biological process: metabolic process (GO:0008152);; biological process: cellular process (GO:0009987);; biological process: single-organism process (GO:0044699);; cellular component: cell (GO:0005623);; cellular component: membrane (GO:0016020);; cellular component: organelle (GO:0043226);; cellular component: organelle part (GO:0044422);; cellular component: cell part (GO:0044464);; biological …
gene12883	15.1999	1409	10.9144	935	19.1036	1695	48.8344	4012	42.1178	3697	27.1473	2396	0.00283663	1.33023	up	--	--	--	--	--	--	--	Protein of unknown function (DUF4005);; IQ calmodulin-binding motif	--	S	Function unknown	PREDICTED: protein IQ-DOMAIN 1 isoform X1 [Fragaria vesca subsp. vesca]	--
gene12924	20.9428	548	13.8633	331	16.1514	406	10.282	239	8.1917	203	6.12959	148	0.00648769	-1.10953	down	--	--	--	--	--	--	--	--	--	S	Function unknown	PREDICTED: uncharacterized protein LOC101305000 [Fragaria vesca subsp. vesca]	--
gene12931	3.8617	65	5.14696	79	1.00222	17	16.0728	238	12.998	205	12.6486	195	6.94256e-05	1.98538	up	--	--	Biological Process: response to auxin (GO:0009733);;	--	--	--	--	Auxin responsive protein	--	S	Function unknown	PREDICTED: uncharacterized protein LOC101305878 [Fragaria vesca subsp. vesca]	biological process: response to stimulus (GO:0050896)
gene12962	13.5961	1328	4.1648	328	6.34842	578	32.1439	2828	20.3255	1891	28.3361	2602	0.000449759	1.74773	up	--	--	--	K01051|0|fve:101309577|probable pectinesterase/pectinesterase inhibitor 54-like; K01051 pectinesterase [EC:3.1.1.11] (A)	Pentose and glucuronate interconversions (ko00040);; Starch and sucrose metabolism (ko00500)	--	--	Pectinesterase;; Plant invertase/pectin methylesterase inhibitor	Pectinesterase 54 (Precursor) GN=F22D1.30 OS=Arabidopsis thaliana (Mouse-ear cress) PE=2 SV=1	G	Carbohydrate transport and metabolism	PREDICTED: pectinesterase [Fragaria vesca subsp. vesca]	--
gene12992	16.2914	3222	17.0348	3079	16.2402	3086	36.9671	6497	36.9735	6914	39.6823	7248	2.76811e-07	1.13656	up	[Z]	Cytoskeleton	Molecular Function: microtubule motor activity (GO:0003777);; Molecular Function: calmodulin binding (GO:0005516);; Molecular Function: ATP binding (GO:0005524);; Cellular Component: kinesin complex (GO:0005871);; Cellular Component: plasma membrane (GO:0005886);; Biological Process: ATP catabolic process (GO:0006200);; Biological Process: microtubule-based movement (GO:0007018);; Molecular Funct…	--	--	[N]	Cell motility	Kinesin motor domain;; MyTH4 domain;; FERM central domain;; FERM N-terminal domain	Kinesin-like calmodulin-binding protein GN=K14B20.10 OS=Arabidopsis thaliana (Mouse-ear cress) PE=1 SV=1	Z	Cytoskeleton	PREDICTED: kinesin-like calmodulin-binding protein [Fragaria vesca subsp. vesca]	molecular function: catalytic activity (GO:0003824);; biological process: metabolic process (GO:0008152);; molecular function: binding (GO:0005488);; cellular component: cell (GO:0005623);; cellular component: macromolecular complex (GO:0032991);; cellular component: organelle (GO:0043226);; cellular component: organelle part (GO:0044422);; cellular component: cell part (GO:0044464);; cellular co…
gene13004	51.9102	6074	66.3809	7099	52.3289	5883	26.556	2762	26.6425	2948	27.4371	2965	2.32198e-07	-1.14099	down	[I]	Lipid transport and metabolism	Molecular Function: hydroxymethylglutaryl-CoA reductase (NADPH) activity (GO:0004420);; Cellular Component: endoplasmic reticulum membrane (GO:0005789);; Biological Process: isoprenoid biosynthetic process (GO:0008299);; Biological Process: coenzyme A metabolic process (GO:0015936);; Cellular Component: integral component of membrane (GO:0016021);; Cellular Component: mitochondrial membrane (GO:0…	K00021|0|fve:101292247|3-hydroxy-3-methylglutaryl-coenzyme A reductase 1-like; K00021 hydroxymethylglutaryl-CoA reductase (NADPH) [EC:1.1.1.34] (A)	Terpenoid backbone biosynthesis (ko00900)	[I]	Lipid transport and metabolism	Hydroxymethylglutaryl-coenzyme A reductase	3-hydroxy-3-methylglutaryl-coenzyme A reductase 1 GN=HMGR1 OS=Hevea brasiliensis (Para rubber tree) PE=2 SV=1	I	Lipid transport and metabolism	PREDICTED: 3-hydroxy-3-methylglutaryl-coenzyme A reductase 1-like [Fragaria vesca subsp. vesca]	molecular function: catalytic activity (GO:0003824);; biological process: metabolic process (GO:0008152);; biological process: single-organism process (GO:0044699);; cellular component: cell (GO:0005623);; cellular component: membrane (GO:0016020);; cellular component: organelle (GO:0043226);; cellular component: organelle part (GO:0044422);; cellular component: membrane part (GO:0044425);; cellu…
gene13036	6.71749	1092	9.83112	1415	7.79421	1176	3.4044	482	3.15562	511	3.93975	575	6.34207e-06	-1.23999	down	--	--	--	--	--	--	--	Domain of unknown function (DUF4378)	--	S	Function unknown	PREDICTED: uncharacterized protein LOC101305113 isoform X1 [Fragaria vesca subsp. vesca]	--
gene13048	5.48789	534	3.8185	342	3.73454	350	1.99123	181	1.46128	135	0.617938	61	5.04017e-05	-1.68462	down	[R]	General function prediction only	--	--	--	[R]	General function prediction only	Ankyrin repeats (3 copies);; Ankyrin repeat;; Ankyrin repeats (many copies);; Ankyrin repeat;; Ankyrin repeats (many copies);; Domain of unknown function	Ankyrin repeat-containing protein At5g02620 GN=At5g02620 OS=Arabidopsis thaliana (Mouse-ear cress) PE=1 SV=1	R	General function prediction only	PREDICTED: ankyrin repeat-containing protein At5g02620-like [Fragaria vesca subsp. vesca]	--
gene13106	2.64425	124	1.63418	70	1.60256	72	0.581164	25	0.405703	18	0.184927	8	0.000145119	-2.36211	down	--	--	Cellular Component: integral component of plasma membrane (GO:0005887);; Biological Process: carbohydrate transport (GO:0008643);; Molecular Function: sugar transmembrane transporter activity (GO:0051119);;	K15382|4.32999e-174|fve:101294703|bidirectional sugar transporter SWEET3-like; K15382 solute carrier family 50 (sugar transporter) (A)	--	[R]	General function prediction only	Sugar efflux transporter for intercellular exchange	Bidirectional sugar transporter SWEET3 GN=SWEET3 OS=Arabidopsis thaliana (Mouse-ear cress) PE=2 SV=1	P	Inorganic ion transport and metabolism	PREDICTED: bidirectional sugar transporter SWEET3 [Fragaria vesca subsp. vesca]	cellular component: cell (GO:0005623);; cellular component: membrane (GO:0016020);; cellular component: membrane part (GO:0044425);; cellular component: cell part (GO:0044464);; biological process: single-organism process (GO:0044699);; biological process: localization (GO:0051179);; molecular function: transporter activity (GO:0005215);; biological process: cellular process (GO:0009987)
gene13109	0.823758	67	0.659172	49	1.0366	80	2.0371	146	3.10085	235	3.72507	276	0.000473556	1.74118	up	--	--	--	--	--	--	--	Protein of unknown function (DUF1635);; Helix-loop-helix DNA-binding domain	Transcription factor SPEECHLESS GN=MFH8.15 OS=Arabidopsis thaliana (Mouse-ear cress) PE=1 SV=1	K	Transcription	PREDICTED: transcription factor SPEECHLESS [Fragaria vesca subsp. vesca]	--
gene13136	4.74618	196	2.66991	101	1.9357	77	0.740963	28	0.29269	12	0.52911	21	0.0047671	-2.5861	down	--	--	Molecular Function: lysozyme activity (GO:0003796);; Molecular Function: chitinase activity (GO:0004568);; Biological Process: carbohydrate metabolic process (GO:0005975);;	K01183|0|fve:101300398|acidic endochitinase-like; K01183 chitinase [EC:3.2.1.14] (A)	Amino sugar and nucleotide sugar metabolism (ko00520)	[M]	Cell wall/membrane/envelope biogenesis	Glycosyl hydrolases family 18	Acidic endochitinase (Precursor) GN=CHIT3 OS=Vitis vinifera (Grape) PE=2 SV=1	G	Carbohydrate transport and metabolism	PREDICTED: acidic endochitinase-like [Fragaria vesca subsp. vesca]	molecular function: catalytic activity (GO:0003824);; biological process: metabolic process (GO:0008152)
gene13162	96.5504	3479	88.9694	2930	92.3721	3198	42.6649	1366	52.9554	1804	43.9526	1463	1.63891e-06	-1.05447	down	--	--	--	--	--	--	--	Late embryogenesis abundant protein	--	S	Function unknown	PREDICTED: uncharacterized protein LOC101303468 [Fragaria vesca subsp. vesca]	--
gene13256	2.30775	199	1.45258	105	1.70078	128	13.7143	999	7.52371	541	9.28769	650	0.000400379	2.36587	up	--	--	Molecular Function: carboxylic ester hydrolase activity (GO:0004091);; Cellular Component: plant-type cell wall (GO:0009505);;	--	--	[M]	Cell wall/membrane/envelope biogenesis	Pectinacetylesterase	--	M	Cell wall/membrane/envelope biogenesis	PREDICTED: pectin acetylesterase 9 [Fragaria vesca subsp. vesca]	cellular component: cell (GO:0005623);; cellular component: cell part (GO:0044464)
gene13302	4.96706	937	4.45939	769	5.43241	984	11.8691	1988	14.6089	2604	11.6083	2021	1.4361e-08	1.29539	up	[RTKL]	General function prediction only;; Signal transduction mechanisms;; Transcription;; Replication, recombination and repair	Biological Process: activation of MAPKK activity (GO:0000186);; Molecular Function: MAP kinase kinase kinase activity (GO:0004709);; Molecular Function: phosphoprotein phosphatase activity (GO:0004721);; Molecular Function: ATP binding (GO:0005524);; Cellular Component: integral component of membrane (GO:0016021);; Molecular Function: 2-alkenal reductase [NAD(P)] activity (GO:0032440);; Biologica…	--	--	--	--	Leucine Rich repeats (2 copies);; Leucine rich repeat;; Protein kinase domain;; Protein tyrosine kinase;; Leucine Rich Repeat;; Leucine Rich repeat;; Leucine rich repeat;; Leucine rich repeat N-terminal domain	Leucine-rich repeat receptor protein kinase EXS (Precursor) GN=T28J14.220 OS=Arabidopsis thaliana (Mouse-ear cress) PE=1 SV=1	T	Signal transduction mechanisms	PREDICTED: leucine-rich repeat receptor protein kinase EXS [Fragaria vesca subsp. vesca]	biological process: biological regulation (GO:0065007);; molecular function: catalytic activity (GO:0003824);; molecular function: molecular transducer activity (GO:0060089);; biological process: metabolic process (GO:0008152);; biological process: cellular process (GO:0009987);; biological process: signaling (GO:0023052);; biological process: single-organism process (GO:0044699);; biological pro…
gene13306	4.24785	676	4.33374	520	4.41453	604	23.8749	3567	20.0116	2927	19.1678	2880	5.97342e-22	2.38848	up	--	--	--	K09338|0|fve:101294714|homeobox-leucine zipper protein ANTHOCYANINLESS 2-like; K09338 homeobox-leucine zipper protein (A)	--	--	--	START domain;; Homeobox domain	Homeobox-leucine zipper protein ANTHOCYANINLESS 2 GN=ANL2 OS=Arabidopsis thaliana (Mouse-ear cress) PE=2 SV=1	K	Transcription	PREDICTED: homeobox-leucine zipper protein HDG1 isoform X1 [Fragaria vesca subsp. vesca]	--
gene13307	0.187482	7	0.262417	10	0.539069	22	7.95897	285	4.6498	173	6.02632	221	1.69061e-12	4.12063	up	[J]	Translation, ribosomal structure and biogenesis	--	K02896|3.79208e-87|fve:101300104|60S ribosomal protein L24-like; K02896 large subunit ribosomal protein L24e (A)	Ribosome (ko03010)	[J]	Translation, ribosomal structure and biogenesis	Ribosomal protein L24e	60S ribosomal protein L24 GN=RPL24 OS=Prunus avium (Cherry) PE=2 SV=1	J	Translation, ribosomal structure and biogenesis	PREDICTED: 60S ribosomal protein L24-like [Fragaria vesca subsp. vesca]	--
gene13308	3.64769	340	2.90607	248	2.77743	249	11.1588	924	6.50286	573	8.17919	704	0.00131889	1.40921	up	[R]	General function prediction only	--	--	--	[T]	Signal transduction mechanisms	Rhomboid family	--	T	Signal transduction mechanisms	PREDICTED: inactive rhomboid protein 1, partial [Fragaria vesca subsp. vesca]	--
gene13360	0.054152	5	0.317999	22	0.028181	3	0.890309	59	0.804202	57	0.674451	47	0.000400123	2.40815	up	[R]	General function prediction only	Molecular Function: iron ion binding (GO:0005506);; Molecular Function: oxidoreductase activity, acting on paired donors, with incorporation or reduction of molecular oxygen, 2-oxoglutarate as one donor, and incorporation of one atom each of oxygen into both donors (GO:0016706);; Biological Process: oxidation-reduction process (GO:0055114);;	K05282|0|fve:101307058|gibberellin 20 oxidase 1-like; K05282 gibberellin 20-oxidase [EC:1.14.11.12] (A)	Diterpenoid biosynthesis (ko00904)	[QR]	Secondary metabolites biosynthesis, transport and catabolism;; General function prediction only	non-haem dioxygenase in morphine synthesis N-terminal;; 2OG-Fe(II) oxygenase superfamily	Gibberellin 20 oxidase 1 GN=At4g25420 OS=Arabidopsis thaliana (Mouse-ear cress) PE=2 SV=2	Q	Secondary metabolites biosynthesis, transport and catabolism	PREDICTED: gibberellin 20 oxidase 1 [Fragaria vesca subsp. vesca]	molecular function: binding (GO:0005488);; molecular function: catalytic activity (GO:0003824);; biological process: metabolic process (GO:0008152);; biological process: single-organism process (GO:0044699)
gene13361	11.0765	558	3.80659	176	5.55275	269	37.5815	1683	27.0938	1291	31.5529	1468	5.45219e-11	2.17581	up	--	--	--	--	--	[V]	Defense mechanisms	alpha/beta hydrolase fold;; Carboxylesterase family;; Alpha/beta hydrolase family	Carboxylesterase 1 GN=CXE1 OS=Actinidia eriantha (Velvet vine) PE=1 SV=1	V	Defense mechanisms	PREDICTED: carboxylesterase 1-like [Prunus mume]	--
gene13374	0.348672	43	0.31707	36	0.522692	61	1.69657	183	2.15532	248	2.67126	300	6.73833e-07	2.37989	up	[Q]	Secondary metabolites biosynthesis, transport and catabolism	Biological Process: fatty acid biosynthetic process (GO:0006633);; Cellular Component: membrane (GO:0016020);; Molecular Function: transferase activity, transferring acyl groups other than amino-acyl groups (GO:0016747);;	K15397|0|fve:101310169|3-ketoacyl-CoA synthase 6-like; K15397 3-ketoacyl-CoA synthase [EC:2.3.1.199] (A)	Fatty acid elongation (ko00062)	--	--	FAE1/Type III polyketide synthase-like protein;; 3-Oxoacyl-[acyl-carrier-protein (ACP)] synthase III C terminal	3-ketoacyl-CoA synthase 6 GN=T26J14.10 OS=Arabidopsis thaliana (Mouse-ear cress) PE=1 SV=1	R	General function prediction only	PREDICTED: 3-ketoacyl-CoA synthase 6-like [Fragaria vesca subsp. vesca]	biological process: metabolic process (GO:0008152);; biological process: cellular process (GO:0009987);; biological process: single-organism process (GO:0044699);; cellular component: membrane (GO:0016020);; molecular function: catalytic activity (GO:0003824)
gene13390	1.08336	39	0.577282	19	1.78048	62	5.96799	190	3.34903	113	3.54082	117	0.00630049	1.82382	up	--	--	Biological Process: transport (GO:0006810);;	--	--	--	--	Protease inhibitor/seed storage/LTP family;; Probable lipid transfer	Non-specific lipid-transfer protein 3 (Precursor) OS=Prunus dulcis (Almond) PE=2 SV=1	T	Signal transduction mechanisms	PREDICTED: non-specific lipid-transfer protein 3-like [Fragaria vesca subsp. vesca]	biological process: localization (GO:0051179)
gene13398	14.1925	1432	12.4476	1148	10.6569	1032	5.62699	505	7.06172	674	6.23529	581	0.000205255	-1.03767	down	[Q]	Secondary metabolites biosynthesis, transport and catabolism	--	--	--	[QI]	Secondary metabolites biosynthesis, transport and catabolism;; Lipid transport and metabolism	Cytochrome P450	Cytochrome P450 704C1 GN=CYP704C1 OS=Pinus taeda (Loblolly pine) PE=2 SV=1	Q	Secondary metabolites biosynthesis, transport and catabolism	PREDICTED: cytochrome P450 704C1-like [Fragaria vesca subsp. vesca]	--
gene13404	10.9763	1968	11.1157	1733	12.7773	2144	29.5235	4614	27.826	4631	33.2779	5305	5.25915e-10	1.31623	up	[RTKL]	General function prediction only;; Signal transduction mechanisms;; Transcription;; Replication, recombination and repair	Molecular Function: protein serine/threonine kinase activity (GO:0004674);; Molecular Function: phosphoprotein phosphatase activity (GO:0004721);; Molecular Function: ATP binding (GO:0005524);; Biological Process: protein phosphorylation (GO:0006468);; Cellular Component: integral component of membrane (GO:0016021);;	--	--	--	--	Leucine Rich repeats (2 copies);; Protein kinase domain;; Leucine rich repeat;; Protein tyrosine kinase;; Leucine Rich Repeat;; Leucine Rich repeat;; Leucine rich repeat;; Leucine rich repeat N-terminal domain	LRR receptor-like serine/threonine-protein kinase ERL1 {ECO:0000303|PubMed:14985254} (Precursor) OS=Arabidopsis thaliana (Mouse-ear cress) PE=1 SV=1	T	Signal transduction mechanisms	PREDICTED: LRR receptor-like serine/threonine-protein kinase ERL1 [Fragaria vesca subsp. vesca]	molecular function: catalytic activity (GO:0003824);; biological process: metabolic process (GO:0008152);; biological process: cellular process (GO:0009987);; molecular function: binding (GO:0005488);; cellular component: membrane (GO:0016020);; cellular component: membrane part (GO:0044425)
gene13411	7.0024	557	6.0474	439	5.21541	398	2.02766	144	2.65977	200	1.5137	112	2.65749e-05	-1.61298	down	--	--	--	--	--	--	--	Protein of unknown function (DUF668);; Domain of unknown function (DUF3475)	--	S	Function unknown	PREDICTED: uncharacterized protein LOC101315096 [Fragaria vesca subsp. vesca]	--
gene13423	6.79358	194	12.8548	336	10.7244	294	0.65968	17	0.900003	25	2.07741	55	1.50554e-07	-3.10513	down	--	--	--	--	--	--	--	Protein of unknown function (DUF1442)	--	S	Function unknown	PREDICTED: uncharacterized protein LOC101292941 [Fragaria vesca subsp. vesca]	--
gene13463	29.5284	2266	8.54485	600	18.9933	1400	88.9327	6063	51.9757	3771	64.8448	4594	0.000802639	1.79025	up	--	--	Cellular Component: Golgi apparatus (GO:0005794);; Cellular Component: plasma membrane (GO:0005886);; Biological Process: plant-type cell wall modification (GO:0009827);; Biological Process: meristem initiation (GO:0010014);; Biological Process: xylem development (GO:0010089);; Biological Process: glucuronoxylan metabolic process (GO:0010413);; Biological Process: cellulose biosynthetic process (…	--	--	--	--	GDSL/SGNH-like Acyl-Esterase family found in Pmr5 and Cas1p;; PMR5 N terminal Domain	Protein trichome birefringence-like 3 GN=TBL3 OS=Arabidopsis thaliana (Mouse-ear cress) PE=2 SV=1	S	Function unknown	PREDICTED: protein trichome birefringence-like 3 isoform X1 [Fragaria vesca subsp. vesca]	cellular component: cell (GO:0005623);; cellular component: organelle (GO:0043226);; cellular component: cell part (GO:0044464);; cellular component: membrane (GO:0016020);; biological process: cellular process (GO:0009987);; biological process: cellular component organization or biogenesis (GO:0071840);; biological process: developmental process (GO:0032502);; biological process: single-organism…
gene13566	5.6589	689	4.70717	566	3.80459	433	1.79568	210	3.04182	309	1.74297	213	0.000945769	-1.20754	down	[G]	Carbohydrate transport and metabolism	--	--	--	--	--	Cellulase (glycosyl hydrolase family 5);; Sugar-binding cellulase-like	Mannan endo-1,4-beta-mannosidase 6 (Precursor) GN=MAN6 OS=Arabidopsis thaliana (Mouse-ear cress) PE=2 SV=1	R	General function prediction only	PREDICTED: mannan endo-1,4-beta-mannosidase 6 isoform X1 [Fragaria vesca subsp. vesca]	--
gene13595	2.81135	231	0.683079	65	2.07732	163	7.16538	526	4.37452	337	4.90005	382	0.00740052	1.46935	up	--	--	--	--	--	--	--	--	--	S	Function unknown	PREDICTED: uncharacterized protein LOC101296878 [Fragaria vesca subsp. vesca]	--
gene13608	10.9217	296	10.1247	251	9.37259	244	27.8528	670	17.4263	446	19.1806	480	0.00972335	1.02261	up	--	--	--	--	--	--	--	Late embryogenesis abundant protein	--	S	Function unknown	PREDICTED: uncharacterized protein LOC101292439 [Fragaria vesca subsp. vesca]	--
gene13613	1.95567	145	0.747953	52	1.46002	103	6.48969	417	3.56394	245	3.8768	269	0.00800445	1.66211	up	[T]	Signal transduction mechanisms	Molecular Function: phosphoprotein phosphatase activity (GO:0004721);;	K06269|0|fve:101291265|serine/threonine-protein phosphatase PP1-like; K06269 serine/threonine-protein phosphatase PP1 catalytic subunit [EC:3.1.3.16] (A)	mRNA surveillance pathway (ko03015)	[TR]	Signal transduction mechanisms;; General function prediction only	Calcineurin-like phosphoesterase	Serine/threonine-protein phosphatase PP1 OS=Oryza sativa subsp. japonica (Rice) PE=2 SV=2	T	Signal transduction mechanisms	PREDICTED: serine/threonine-protein phosphatase PP1-like [Fragaria vesca subsp. vesca]	molecular function: catalytic activity (GO:0003824);; biological process: metabolic process (GO:0008152);; biological process: cellular process (GO:0009987)
gene13643	4.52751	86	4.58128	79	5.9354	108	21.278	356	21.0538	375	26.7402	465	1.53481e-07	2.12949	up	--	--	--	--	--	--	--	--	--	--	--	PREDICTED: uncharacterized protein LOC101290966 [Fragaria vesca subsp. vesca]	--
gene13644	10.0192	1058	11.529	1112	10.7504	1092	33.9551	3185	38.2041	3814	39.1571	3815	1.82041e-16	1.72352	up	--	--	Biological Process: regulation of transcription, DNA-templated (GO:0006355);;	--	--	--	--	GRAS domain family	Protein SCARECROW GN=SCR OS=Ipomoea nil (Japanese morning glory) PE=1 SV=1	K	Transcription	PREDICTED: protein SCARECROW [Fragaria vesca subsp. vesca]	biological process: biological regulation (GO:0065007)
gene13649	0.960737	34	1.06377	34	1.46526	49	3.58084	111	7.58758	249	4.25853	137	0.00584304	2.07048	up	--	--	--	--	--	[O]	Posttranslational modification, protein turnover, chaperones	PPR repeat family;; Pentatricopeptide repeat domain;; PPR repeat;; PPR repeat	Pentatricopeptide repeat-containing protein At4g38150 GN=At4g38150 OS=Arabidopsis thaliana (Mouse-ear cress) PE=2 SV=1	O	Posttranslational modification, protein turnover, chaperones	PREDICTED: pentatricopeptide repeat-containing protein At4g38150-like [Fragaria vesca subsp. vesca]	--
gene13653	0.829874	16	0.664746	12	0.42114	8	4.86623	80	8.54666	149	5.31023	91	2.81479e-07	3.1488	up	--	--	--	--	--	--	--	--	--	--	--	--	--
gene13718	19.4236	1408	5.86374	389	12.7684	889	70.103	4514	50.493	3459	53.8821	3606	1.3043e-09	2.13619	up	--	--	--	K08235|0|fve:101293098|probable xyloglucan endotransglucosylase/hydrolase protein 30-like; K08235 xyloglucan:xyloglucosyl transferase [EC:2.4.1.207] (A)	--	--	--	Glycosyl hydrolases family 16;; Xyloglucan endo-transglycosylase (XET) C-terminus	Probable xyloglucan endotransglucosylase/hydrolase protein 30 (Precursor) GN=F3C3.5 OS=Arabidopsis thaliana (Mouse-ear cress) PE=2 SV=2	R	General function prediction only	PREDICTED: probable xyloglucan endotransglucosylase/hydrolase protein 30 [Fragaria vesca subsp. vesca]	--
gene13778	3.83354	175	7.20246	300	7.53408	330	10.3606	420	14.01	604	16.3595	688	0.00723435	1.07025	up	--	--	Biological Process: abscisic acid-activated signaling pathway (GO:0009738);;	K14496|1.91394e-137|fve:101304013|abscisic acid receptor PYL4-like; K14496 abscisic acid receptor PYR/PYL family (A)	Plant hormone signal transduction (ko04075)	--	--	Polyketide cyclase / dehydrase and lipid transport;; Pathogenesis-related protein Bet v I family;; Polyketide cyclase / dehydrase and lipid transport	Abscisic acid receptor PYL4 GN=T19C21.20 OS=Arabidopsis thaliana (Mouse-ear cress) PE=1 SV=1	R	General function prediction only	PREDICTED: abscisic acid receptor PYL4 [Fragaria vesca subsp. vesca]	biological process: cellular process (GO:0009987);; biological process: signaling (GO:0023052);; biological process: single-organism process (GO:0044699);; biological process: response to stimulus (GO:0050896);; biological process: biological regulation (GO:0065007)
gene13779	8.60269	692	3.52857	258	5.7728	439	18.818	1320	12.7693	957	16.7143	1231	0.000435116	1.36097	up	--	--	--	--	--	--	--	GDSL/SGNH-like Acyl-Esterase family found in Pmr5 and Cas1p;; PMR5 N terminal Domain	Protein trichome birefringence-like 34 GN=TBL34 OS=Arabidopsis thaliana (Mouse-ear cress) PE=2 SV=2	S	Function unknown	PREDICTED: protein trichome birefringence-like 34 [Fragaria vesca subsp. vesca]	--
gene13806	3.38221	135	9.14284	312	4.78038	170	13.4044	461	18.7933	682	21.4416	788	0.000311245	1.62062	up	--	--	--	--	--	--	--	--	Transcription factor SCREAM2 GN=F13K23.12 OS=Arabidopsis thaliana (Mouse-ear cress) PE=1 SV=1	S	Function unknown	PREDICTED: transcription factor SCREAM2-like isoform X1 [Fragaria vesca subsp. vesca]	--
gene13825	22.263	505	14.3352	297	13.0122	284	2.27618	46	1.39321	30	0.777194	17	8.72014e-10	-3.52395	down	--	--	--	--	--	--	--	Wound-induced protein WI12	Wound-induced protein 1 GN=WUN1 OS=Solanum tuberosum (Potato) PE=2 SV=1	S	Function unknown	PREDICTED: wound-induced protein 1 [Fragaria vesca subsp. vesca]	--
gene13837	4.05816	218	3.12691	154	2.90577	150	0.6091	29	0.539108	28	0.794207	41	5.56529e-06	-2.406	down	--	--	Molecular Function: peroxidase activity (GO:0004601);; Biological Process: response to oxidative stress (GO:0006979);; Molecular Function: heme binding (GO:0020037);; Molecular Function: metal ion binding (GO:0046872);; Biological Process: oxidation-reduction process (GO:0055114);;	K00430|0|fve:101296497|cationic peroxidase 1-like; K00430 peroxidase [EC:1.11.1.7] (A)	Phenylalanine metabolism (ko00360);; Phenylpropanoid biosynthesis (ko00940)	--	--	Peroxidase	Cationic peroxidase 1 (Precursor) GN=PNC1 OS=Arachis hypogaea (Peanut) PE=1 SV=2	R	General function prediction only	PREDICTED: cationic peroxidase 1-like [Fragaria vesca subsp. vesca]	molecular function: catalytic activity (GO:0003824);; molecular function: antioxidant activity (GO:0016209);; biological process: metabolic process (GO:0008152);; biological process: single-organism process (GO:0044699);; biological process: response to stimulus (GO:0050896);; molecular function: binding (GO:0005488)
gene13851	0.059796	7	0.278328	26	0.313137	31	0.897747	81	1.2315	118	1.16921	110	0.000184657	2.24266	up	--	--	--	--	--	--	--	Transcriptional repressor, ovate;; DNA-binding domain	Transcription repressor OFP2 GN=OFP2 OS=Arabidopsis thaliana (Mouse-ear cress) PE=1 SV=1	R	General function prediction only	PREDICTED: transcription repressor OFP4 [Fragaria vesca subsp. vesca]	--
gene13853	4.06094	259	1.658	96	2.04868	127	10.688	597	6.83084	411	6.59445	385	0.00436285	1.55988	up	--	--	--	--	--	--	--	--	--	U	Intracellular trafficking, secretion, and vesicular transport	PREDICTED: uncharacterized protein LOC101300269 isoform X1 [Fragaria vesca subsp. vesca]	--
gene13896	75.1163	11835	107.095	15343	59.6563	9052	19.2045	2828	22.0267	3343	17.6372	2578	1.9123e-05	-2.05924	down	[RTKL]	General function prediction only;; Signal transduction mechanisms;; Transcription;; Replication, recombination and repair	--	K08282|0|fve:101314732|phototropin-1-like; K08282 non-specific serine/threonine protein kinase [EC:2.7.11.1] (A)	--	--	--	Protein kinase domain;; PAS domain;; Protein tyrosine kinase;; PAS fold;; PAS fold;; PAS fold	Phototropin-1 GN=T6D9_110 OS=Arabidopsis thaliana (Mouse-ear cress) PE=1 SV=1	T	Signal transduction mechanisms	PREDICTED: phototropin-1 isoform X1 [Fragaria vesca subsp. vesca]	--
gene13907	6.09394	157	4.33413	102	3.18566	79	1.94454	45	1.24052	31	1.34528	32	0.00744172	-1.62864	down	--	--	--	K14488|1.46864e-87|fve:101297356|uncharacterized protein LOC101297356; K14488 SAUR family protein (A)	Plant hormone signal transduction (ko04075)	--	--	Auxin responsive protein	Indole-3-acetic acid-induced protein ARG7 GN=ARG7 OS=Vigna radiata var. radiata (Mung bean) PE=2 SV=1	S	Function unknown	PREDICTED: uncharacterized protein LOC104645439 [Solanum lycopersicum]	--
gene13914	13.6806	183	11.6614	143	7.91199	102	3.80984	46	2.37371	30	1.72975	22	0.000147563	-2.11186	down	--	--	--	K14488|4.18731e-66|fve:101303808|indole-3-acetic acid-induced protein ARG7-like; K14488 SAUR family protein (A)	Plant hormone signal transduction (ko04075)	--	--	Auxin responsive protein	Indole-3-acetic acid-induced protein ARG7 GN=ARG7 OS=Vigna radiata var. radiata (Mung bean) PE=2 SV=1	S	Function unknown	PREDICTED: auxin-induced protein 15A-like [Fragaria vesca subsp. vesca]	--
gene13915	8.99665	241	5.67207	139	6.35756	164	2.84343	68	1.77609	45	1.4809	37	0.000427613	-1.83911	down	--	--	--	K14488|3.21014e-116|fve:101298230|uncharacterized protein LOC101298230; K14488 SAUR family protein (A)	Plant hormone signal transduction (ko04075)	--	--	Auxin responsive protein	Indole-3-acetic acid-induced protein ARG7 GN=ARG7 OS=Vigna radiata var. radiata (Mung bean) PE=2 SV=1	S	Function unknown	PREDICTED: uncharacterized protein LOC104645439 [Solanum lycopersicum]	--
gene14011	2.30565	324	1.87095	240	1.95911	264	9.49337	1183	9.15346	1214	7.77036	1006	3.07908e-13	2.04429	up	[P]	Inorganic ion transport and metabolism	--	K01537|0|fve:101304465|calcium-transporting ATPase 4, endoplasmic reticulum-type-like; K01537 Ca2+-transporting ATPase [EC:3.6.3.8] (A)	--	[P]	Inorganic ion transport and metabolism	E1-E2 ATPase;; Cation transporting ATPase, C-terminus;; haloacid dehalogenase-like hydrolase;; Cation transporter/ATPase, N-terminus;; Putative hydrolase of sodium-potassium ATPase alpha subunit;; haloacid dehalogenase-like hydrolase;; haloacid dehalogenase-like hydrolase	Calcium-transporting ATPase 4, endoplasmic reticulum-type GN=ECA4 OS=Arabidopsis thaliana (Mouse-ear cress) PE=2 SV=2	P	Inorganic ion transport and metabolism	PREDICTED: calcium-transporting ATPase 4, endoplasmic reticulum-type-like [Fragaria vesca subsp. vesca]	--
gene14108	2.68285	156	2.89159	149	2.63647	141	7.75342	394	8.44107	448	9.199	484	5.87394e-05	1.56957	up	--	--	--	--	--	[F]	Nucleotide transport and metabolism	ENTH domain	--	F	Nucleotide transport and metabolism	PREDICTED: uncharacterized protein LOC101305048 isoform X1 [Fragaria vesca subsp. vesca]	--
gene14344	9.05821	472	7.9261	378	8.02206	400	2.79625	128	2.78267	135	3.23505	155	7.68361e-05	-1.57776	down	--	--	Molecular Function: calcium ion binding (GO:0005509);; Molecular Function: calcium-dependent phospholipid binding (GO:0005544);; Biological Process: response to osmotic stress (GO:0006970);; Cellular Component: plasmodesma (GO:0009506);; Biological Process: response to abscisic acid (GO:0009737);; Cellular Component: cell surface (GO:0009986);;	--	--	[U]	Intracellular trafficking, secretion, and vesicular transport	Annexin	Annexin D4 GN=T6A23.5 OS=Arabidopsis thaliana (Mouse-ear cress) PE=2 SV=1	U	Intracellular trafficking, secretion, and vesicular transport	PREDICTED: annexin D4 [Fragaria vesca subsp. vesca]	molecular function: binding (GO:0005488);; biological process: response to stimulus (GO:0050896);; cellular component: cell junction (GO:0030054);; cellular component: cell (GO:0005623);; cellular component: cell part (GO:0044464)
gene14383	74.503	3906	47.2322	2263	62.1798	3132	37.0718	1727	30.8325	1529	23.4903	1138	0.00220261	-1.06903	down	--	--	--	--	--	[R]	General function prediction only	--	Uncharacterized protein At4g22758 GN=At4g22758 OS=Arabidopsis thaliana (Mouse-ear cress) PE=2 SV=1	S	Function unknown	PREDICTED: uncharacterized protein LOC101299937 [Fragaria vesca subsp. vesca]	--
gene14529	17.5425	2485	16.3983	2118	15.989	2177	5.513	696	5.68547	761	4.44492	580	1.89071e-14	-1.73384	down	[I]	Lipid transport and metabolism	--	K01115|0|fve:101315285|phospholipase D delta-like; K01115 phospholipase D1/2 [EC:3.1.4.4] (A)	Glycerophospholipid metabolism (ko00564);; Ether lipid metabolism (ko00565);; Endocytosis (ko04144)	[I]	Lipid transport and metabolism	Phospholipase D C terminal;; C2 domain;; Phospholipase D Active site motif;; PLD-like domain	Phospholipase D delta GN=PLDDELTA OS=Arabidopsis thaliana (Mouse-ear cress) PE=1 SV=2	I	Lipid transport and metabolism	PREDICTED: phospholipase D delta-like [Fragaria vesca subsp. vesca]	--
gene14556	1.18823	69	0.262657	14	0.927553	52	5.64418	290	7.29772	399	5.3983	289	1.2364e-10	2.87607	up	--	--	--	--	--	--	--	bZIP transcription factor;; Basic region leucine zipper	Protein FD OS=Arabidopsis thaliana (Mouse-ear cress) PE=1 SV=1	K	Transcription	PREDICTED: protein FD [Fragaria vesca subsp. vesca]	--
gene14560	0.7627	53	0.518311	34	0.738756	51	3.24128	204	1.35374	101	2.67659	160	0.00622475	1.77067	up	--	--	Molecular Function: hydrolase activity (GO:0016787);;	--	--	--	--	GDSL-like Lipase/Acylhydrolase	GDSL esterase/lipase At3g14820 (Precursor) GN=At3g14820 OS=Arabidopsis thaliana (Mouse-ear cress) PE=3 SV=2	S	Function unknown	hypothetical protein DCAR_009501 [Daucus carota subsp. sativus]	molecular function: catalytic activity (GO:0003824);; biological process: metabolic process (GO:0008152)
gene14561	20.477	1083	3.21888	156	5.7994	295	82.041	3854	37.3092	1865	65.312	3189	0.000767402	2.58925	up	--	--	--	--	--	--	--	GDSL-like Lipase/Acylhydrolase	GDSL esterase/lipase EXL3 (Precursor) GN=EXL3 OS=Arabidopsis thaliana (Mouse-ear cress) PE=2 SV=1	I	Lipid transport and metabolism	PREDICTED: uncharacterized protein LOC101294893 [Fragaria vesca subsp. vesca]	--
gene14567	39.0722	3147	45.3085	3335	34.119	2641	13.0751	936	13.0727	996	20.3364	1513	1.95768e-09	-1.40869	down	--	--	--	--	--	--	--	GDSL-like Lipase/Acylhydrolase	GDSL esterase/lipase EXL3 (Precursor) GN=EXL3 OS=Arabidopsis thaliana (Mouse-ear cress) PE=2 SV=1	I	Lipid transport and metabolism	PREDICTED: GDSL esterase/lipase EXL3-like [Fragaria vesca subsp. vesca]	--
gene14602	6.91814	457	7.76721	466	3.51184	232	0.840337	53	1.37861	89	0.400962	26	2.51464e-05	-2.79111	down	--	--	--	--	--	--	--	Thaumatin family	Thaumatin-like protein 1a (Precursor) GN=TL1 OS=Malus domestica (Apple) PE=1 SV=1	R	General function prediction only	PREDICTED: thaumatin-like protein 1b [Fragaria vesca subsp. vesca]	--
gene14626	0.723248	45	0.920165	52	1.20169	68	6.47966	329	9.88883	546	8.17645	437	1.63417e-13	2.97764	up	[I]	Lipid transport and metabolism	--	K00507|0|fve:101307086|palmitoyl-monogalactosyldiacylglycerol delta-7 desaturase, chloroplastic-like; K00507 stearoyl-CoA desaturase (delta-9 desaturase) [EC:1.14.19.1] (A)	Biosynthesis of unsaturated fatty acids (ko01040);; Fatty acid metabolism (ko01212)	[I]	Lipid transport and metabolism	Fatty acid desaturase	Palmitoyl-monogalactosyldiacylglycerol delta-7 desaturase, chloroplastic (Precursor) GN=ADS3 OS=Arabidopsis thaliana (Mouse-ear cress) PE=2 SV=2	I	Lipid transport and metabolism	PREDICTED: palmitoyl-monogalactosyldiacylglycerol delta-7 desaturase, chloroplastic-like [Fragaria vesca subsp. vesca]	--
gene14644	1.25692	129	1.06129	99	1.15742	114	2.96698	269	2.87908	278	3.11725	294	0.00632684	1.30177	up	--	--	Biological Process: anatomical structure morphogenesis (GO:0009653);; Biological Process: epidermal cell differentiation (GO:0009913);; Biological Process: cellular component organization (GO:0016043);; Biological Process: root development (GO:0048364);; Biological Process: cell development (GO:0048468);;	--	--	--	--	Domain of unknown function (DUF702)	Protein LATERAL ROOT PRIMORDIUM 1 GN=LRP1 OS=Arabidopsis thaliana (Mouse-ear cress) PE=1 SV=1	S	Function unknown	PREDICTED: protein LATERAL ROOT PRIMORDIUM 1 [Fragaria vesca subsp. vesca]	biological process: developmental process (GO:0032502);; biological process: cellular process (GO:0009987);; biological process: single-organism process (GO:0044699);; biological process: cellular component organization or biogenesis (GO:0071840);; biological process: multicellular organismal process (GO:0032501)
gene14666	2.92074	245	1.22159	94	1.45935	118	13.2649	986	7.16468	567	10.8972	842	1.01702e-05	2.41971	up	[KAD]	Transcription;; RNA processing and modification;; Cell cycle control, cell division, chromosome partitioning	Molecular Function: DNA binding (GO:0003677);; Molecular Function: chromatin binding (GO:0003682);;	K09422|0|fve:101296633|myb-related protein Hv33-like; K09422 myb proto-oncogene protein, plant (A)	--	[K]	Transcription	Myb-like DNA-binding domain;; Myb-like DNA-binding domain	Transcription factor MYB46 GN=MYB46 OS=Arabidopsis thaliana (Mouse-ear cress) PE=2 SV=1	K	Transcription	PREDICTED: transcription factor MYB46 [Fragaria vesca subsp. vesca]	molecular function: binding (GO:0005488)
gene14801	10.8887	1227	8.01468	828	6.94343	766	101.082	10162	61.775	6630	73.1406	7626	2.90556e-11	3.12974	up	[V]	Defense mechanisms	--	--	--	[Q]	Secondary metabolites biosynthesis, transport and catabolism	ABC-2 type transporter;; ABC transporter;; AAA domain;; AAA ATPase domain;; P-loop containing region of AAA domain	ABC transporter G family member 15 GN=MSA6.13 OS=Arabidopsis thaliana (Mouse-ear cress) PE=2 SV=2	V	Defense mechanisms	PREDICTED: ABC transporter G family member 13-like isoform X1 [Fragaria vesca subsp. vesca]	--
gene14806	33.9632	5189	41.1124	4957	34.5609	5044	82.3848	11280	59.6435	8641	76.4421	10830	2.34254e-05	1.02132	up	[V]	Defense mechanisms	--	--	--	[Q]	Secondary metabolites biosynthesis, transport and catabolism	ABC-2 type transporter;; ABC transporter;; AAA domain;; AAA ATPase domain	ABC transporter G family member 15 GN=MSA6.13 OS=Arabidopsis thaliana (Mouse-ear cress) PE=2 SV=2	Q	Secondary metabolites biosynthesis, transport and catabolism	PREDICTED: ABC transporter G family member 12-like [Fragaria vesca subsp. vesca]	--
gene14814	2.83386	146	2.18577	103	1.42682	71	5.14716	235	5.8499	285	5.73633	273	0.00702007	1.31491	up	--	--	--	--	--	[K]	Transcription	Helix-loop-helix DNA-binding domain	Transcription factor bHLH106 GN=T3K9.10 OS=Arabidopsis thaliana (Mouse-ear cress) PE=2 SV=1	K	Transcription	PREDICTED: transcription factor bHLH106 [Fragaria vesca subsp. vesca]	--
gene14857	5.5605	347	2.26332	130	1.88814	114	237.438	13160	117.654	6939	170.389	9814	9.56621e-14	5.69657	up	[I]	Lipid transport and metabolism	--	K00507|0|fve:101312700|palmitoyl-monogalactosyldiacylglycerol delta-7 desaturase, chloroplastic-like; K00507 stearoyl-CoA desaturase (delta-9 desaturase) [EC:1.14.19.1] (A)	Biosynthesis of unsaturated fatty acids (ko01040);; Fatty acid metabolism (ko01212)	[I]	Lipid transport and metabolism	Fatty acid desaturase	Palmitoyl-monogalactosyldiacylglycerol delta-7 desaturase, chloroplastic (Precursor) GN=ADS3 OS=Arabidopsis thaliana (Mouse-ear cress) PE=2 SV=2	I	Lipid transport and metabolism	PREDICTED: palmitoyl-monogalactosyldiacylglycerol delta-7 desaturase, chloroplastic-like [Fragaria vesca subsp. vesca]	--
gene14858	1.39289	122	0.641929	52	0.761688	64	6.5851	511	7.00548	579	6.7767	547	7.16312e-14	2.79866	up	--	--	--	--	--	--	--	Glycosyl hydrolase family 9	Endoglucanase 24 (Precursor) GN=OJ1112_E07.17-1 OS=Oryza sativa subsp. japonica (Rice) PE=2 SV=1	S	Function unknown	PREDICTED: endoglucanase 2-like [Fragaria vesca subsp. vesca]	--
gene14889	112.932	10721	44.6694	3877	89.2766	8143	276.802	23332	212.983	19118	225.035	19728	1.59356e-06	1.47255	up	[Q]	Secondary metabolites biosynthesis, transport and catabolism	Molecular Function: iron ion binding (GO:0005506);; Cellular Component: endoplasmic reticulum (GO:0005783);; Molecular Function: electron carrier activity (GO:0009055);; Biological Process: response to UV-B (GO:0010224);; Molecular Function: oxidoreductase activity, acting on paired donors, with incorporation or reduction of molecular oxygen (GO:0016705);; Molecular Function: heme binding (GO:002…	K09755|0|fve:101307828|cytochrome P450 84A1-like; K09755 ferulate-5-hydroxylase [EC:1.14.-.-] (A)	Phenylpropanoid biosynthesis (ko00940)	[Q]	Secondary metabolites biosynthesis, transport and catabolism	Cytochrome P450	Cytochrome P450 84A1 GN=F23E13.110 OS=Arabidopsis thaliana (Mouse-ear cress) PE=1 SV=1	Q	Secondary metabolites biosynthesis, transport and catabolism	PREDICTED: cytochrome P450 84A1 [Fragaria vesca subsp. vesca]	molecular function: binding (GO:0005488);; cellular component: cell (GO:0005623);; cellular component: organelle (GO:0043226);; cellular component: cell part (GO:0044464);; molecular function: electron carrier activity (GO:0009055);; biological process: response to stimulus (GO:0050896);; molecular function: catalytic activity (GO:0003824);; biological process: metabolic process (GO:0008152);; bi…
gene14942	55.1366	1161	58.0172	1117	45.0479	912	19.1686	359	26.628	531	28.5613	556	7.56891e-05	-1.14767	down	--	--	Molecular Function: sequence-specific DNA binding transcription factor activity (GO:0003700);; Biological Process: regulation of transcription, DNA-templated (GO:0006355);; Molecular Function: sequence-specific DNA binding (GO:0043565);;	--	--	--	--	bZIP transcription factor;; Basic region leucine zipper	Ocs element-binding factor 1 GN=OBF1 OS=Zea mays (Maize) PE=2 SV=2	K	Transcription	PREDICTED: ocs element-binding factor 1-like [Fragaria vesca subsp. vesca]	molecular function: nucleic acid binding transcription factor activity (GO:0001071);; biological process: biological regulation (GO:0065007);; molecular function: binding (GO:0005488)
gene14966	5.37824	492	5.71262	477	5.74342	504	1.49179	122	2.79314	242	2.06789	175	0.000117679	-1.46246	down	[O]	Posttranslational modification, protein turnover, chaperones	Molecular Function: ATP binding (GO:0005524);; Molecular Function: nucleoside-triphosphatase activity (GO:0017111);;	K08900|0|fve:101292542|probable mitochondrial chaperone bcs1-like; K08900 mitochondrial chaperone BCS1 (A)	--	[O]	Posttranslational modification, protein turnover, chaperones	Domain associated at C-terminal with AAA;; ATPase family associated with various cellular activities (AAA);; AAA domain;; AAA domain;; RNA helicase	26S protease regulatory subunit 8 homolog A GN=F28I16.140 OS=Arabidopsis thaliana (Mouse-ear cress) PE=1 SV=1	O	Posttranslational modification, protein turnover, chaperones	PREDICTED: probable mitochondrial chaperone bcs1 [Fragaria vesca subsp. vesca]	molecular function: binding (GO:0005488);; molecular function: catalytic activity (GO:0003824);; biological process: metabolic process (GO:0008152)
gene14967	4.79692	466	5.44641	494	4.46746	420	0.474797	39	0.48547	50	0.80457	78	2.31818e-14	-3.05325	down	[Q]	Secondary metabolites biosynthesis, transport and catabolism	--	--	--	[QI]	Secondary metabolites biosynthesis, transport and catabolism;; Lipid transport and metabolism	Cytochrome P450	Abscisic acid 8&apos;-hydroxylase 1 OS=Oryza sativa subsp. japonica (Rice) PE=2 SV=1	Q	Secondary metabolites biosynthesis, transport and catabolism	PREDICTED: abscisic acid 8&apos;-hydroxylase 3-like [Fragaria vesca subsp. vesca]	--
gene15036	3.04152	157	3.14133	145	2.63685	131	8.60573	394	6.8464	333	7.05375	335	0.00296536	1.29818	up	--	--	Biological Process: transcription, DNA-templated (GO:0006351);;	--	--	--	--	AP2 domain	Ethylene-responsive transcription factor ERF003 GN=ERF003 OS=Arabidopsis thaliana (Mouse-ear cress) PE=2 SV=1	K	Transcription	PREDICTED: ethylene-responsive transcription factor ERF003-like [Fragaria vesca subsp. vesca]	biological process: metabolic process (GO:0008152);; biological process: cellular process (GO:0009987)
gene15051	0.855821	66	0.478332	34	0.554775	42	3.29825	226	3.28938	240	3.93291	280	5.13225e-07	2.40591	up	--	--	--	--	--	--	--	Dof domain, zinc finger	Dof zinc finger protein DOF3.4 GN=F11C1_250 OS=Arabidopsis thaliana (Mouse-ear cress) PE=1 SV=2	K	Transcription	PREDICTED: dof zinc finger protein DOF1.6 [Fragaria vesca subsp. vesca]	--
gene15079	48.4452	2415	20.0956	916	45.3116	2170	109.685	4859	90.2107	4252	78.1694	3598	0.00078673	1.22636	up	[M]	Cell wall/membrane/envelope biogenesis	Molecular Function: transferase activity, transferring glycosyl groups (GO:0016757);;	--	--	--	--	Glycosyl transferase family 8	Probable galacturonosyltransferase-like 1 GN=F18O14.2 OS=Arabidopsis thaliana (Mouse-ear cress) PE=2 SV=1	G	Carbohydrate transport and metabolism	PREDICTED: probable galacturonosyltransferase-like 1 [Fragaria vesca subsp. vesca]	molecular function: catalytic activity (GO:0003824);; biological process: metabolic process (GO:0008152)
gene15132	59.3005	2687	74.5588	3088	98.1277	4272	147.505	5940	201.04	8613	194.02	8119	1.30393e-05	1.16278	up	[F]	Nucleotide transport and metabolism	--	K01520|7.18167e-169|fve:101301645|deoxyuridine 5'-triphosphate nucleotidohydrolase-like; K01520 dUTP pyrophosphatase [EC:3.6.1.23] (A)	Pyrimidine metabolism (ko00240)	[F]	Nucleotide transport and metabolism	dUTPase	Deoxyuridine 5&apos;-triphosphate nucleotidohydrolase GN=T6H20.30 OS=Arabidopsis thaliana (Mouse-ear cress) PE=1 SV=1	F	Nucleotide transport and metabolism	PREDICTED: deoxyuridine 5&apos;-triphosphate nucleotidohydrolase [Fragaria vesca subsp. vesca]	--
gene15197	6.48973	182	3.97173	104	4.70601	120	41.7055	1076	27.9353	760	33.5223	904	2.21279e-14	2.7721	up	--	--	--	--	--	[S]	Function unknown	TLC domain	--	S	Function unknown	PREDICTED: transmembrane protein 136 [Fragaria vesca subsp. vesca]	--
gene15201	4.18457	366	4.1991	335	5.32804	442	20.1657	1555	24.8802	2030	30.5508	2449	1.69365e-12	2.39547	up	--	--	--	--	--	[K]	Transcription	Associated with HOX;; Homeobox KN domain;; Homeobox domain	BEL1-like homeodomain protein 11 GN=BLH11 OS=Arabidopsis thaliana (Mouse-ear cress) PE=2 SV=1	K	Transcription	PREDICTED: BEL1-like homeodomain protein 11 [Fragaria vesca subsp. vesca]	--
gene15202	6.78815	976	2.65645	351	5.18408	718	13.0882	1620	10.1252	1338	9.88672	1286	0.00517874	1.0752	up	--	--	--	--	--	[K]	Transcription	Associated with HOX;; Homeobox KN domain;; Homeobox domain	BEL1-like homeodomain protein 3 GN=BLH3 OS=Arabidopsis thaliana (Mouse-ear cress) PE=1 SV=1	K	Transcription	PREDICTED: BEL1-like homeodomain protein 3 [Fragaria vesca subsp. vesca]	--
gene15210	28.425	3486	16.6042	1861	14.162	1669	123.648	13472	75.6131	8766	95.8589	10854	1.98247e-07	2.26	up	[G]	Carbohydrate transport and metabolism	Molecular Function: beta-galactosidase activity (GO:0004565);; Biological Process: carbohydrate metabolic process (GO:0005975);; Biological Process: acetyl-CoA metabolic process (GO:0006084);; Biological Process: sterol biosynthetic process (GO:0016126);; Biological Process: brassinosteroid biosynthetic process (GO:0016132);; Molecular Function: carbohydrate binding (GO:0030246);; Molecular Funct…	--	--	[G]	Carbohydrate transport and metabolism	Glycosyl hydrolases family 35;; Beta-galactosidase jelly roll domain;; Beta-galactosidase;; Glycosyl hydrolases family 2, sugar binding domain	Beta-galactosidase 5 (Precursor) GN=BGAL5 OS=Arabidopsis thaliana (Mouse-ear cress) PE=2 SV=1	G	Carbohydrate transport and metabolism	PREDICTED: beta-galactosidase 5 [Fragaria vesca subsp. vesca]	molecular function: catalytic activity (GO:0003824);; biological process: metabolic process (GO:0008152);; biological process: cellular process (GO:0009987);; biological process: single-organism process (GO:0044699);; biological process: biological regulation (GO:0065007);; molecular function: binding (GO:0005488)
gene15298	4.87427	721	4.46139	605	4.99821	712	1.85083	243	2.91256	405	2.5876	354	0.00308704	-1.03049	down	--	--	--	--	--	[O]	Posttranslational modification, protein turnover, chaperones	Clp amino terminal domain	Chaperone protein ClpB1 GN=F1O17.2 OS=Arabidopsis thaliana (Mouse-ear cress) PE=1 SV=2	O	Posttranslational modification, protein turnover, chaperones	PREDICTED: uncharacterized protein LOC101291949 [Fragaria vesca subsp. vesca]	--
gene15319	5.24267	312	4.01429	254	3.22159	215	11.6362	615	9.32683	610	12.2085	780	5.15703e-05	1.36421	up	--	--	--	--	--	--	--	Transcriptional repressor, ovate	Transcription repressor OFP13 GN=OFP13 OS=Arabidopsis thaliana (Mouse-ear cress) PE=2 SV=1	S	Function unknown	PREDICTED: transcription repressor OFP13 [Fragaria vesca subsp. vesca]	--
gene15328	18.3898	951	15.8512	750	18.3727	913	86.6609	3982	67.7571	3313	79.1291	3779	2.47223e-23	2.08921	up	--	--	--	--	--	--	--	--	--	S	Function unknown	PREDICTED: uncharacterized protein LOC101314295 [Fragaria vesca subsp. vesca]	--
gene15349	3.28569	145	3.44917	139	2.81114	119	8.29087	325	9.85374	410	11.0562	450	0.000138598	1.55221	up	--	--	--	--	--	--	--	Domain of unknown function (DUF296)	Putative DNA-binding protein ESCAROLA GN=ESC OS=Arabidopsis thaliana (Mouse-ear cress) PE=2 SV=1	S	Function unknown	PREDICTED: putative DNA-binding protein ESCAROLA [Fragaria vesca subsp. vesca]	--
gene15382	4.56223	386	11.7123	904	7.87034	639	16.2055	1217	25.2708	2018	24.6176	1920	0.00100035	1.39131	up	[C]	Energy production and conversion	Molecular Function: UDP-N-acetylmuramate dehydrogenase activity (GO:0008762);; Biological Process: cytokinin catabolic process (GO:0009823);; Molecular Function: cytokinin dehydrogenase activity (GO:0019139);; Molecular Function: flavin adenine dinucleotide binding (GO:0050660);; Biological Process: oxidation-reduction process (GO:0055114);;	K00279|0|fve:101300743|cytokinin dehydrogenase 7-like; K00279 cytokinin dehydrogenase [EC:1.5.99.12] (A)	Zeatin biosynthesis (ko00908)	[C]	Energy production and conversion	Cytokinin dehydrogenase 1, FAD and cytokinin binding;; FAD binding domain	Cytokinin dehydrogenase 7 GN=F13M11.? OS=Arabidopsis thaliana (Mouse-ear cress) PE=1 SV=1	C	Energy production and conversion	PREDICTED: cytokinin dehydrogenase 7 [Fragaria vesca subsp. vesca]	molecular function: catalytic activity (GO:0003824);; biological process: metabolic process (GO:0008152);; biological process: single-organism process (GO:0044699);; biological process: cellular process (GO:0009987);; biological process: biological regulation (GO:0065007);; molecular function: binding (GO:0005488)
gene15383	20.9606	1036	19.7834	894	18.6494	886	6.42792	284	8.59902	403	8.03563	368	1.74378e-06	-1.42006	down	[KAD]	Transcription;; RNA processing and modification;; Cell cycle control, cell division, chromosome partitioning	Molecular Function: DNA binding (GO:0003677);; Molecular Function: chromatin binding (GO:0003682);;	K09422|3.25004e-163|fve:101301025|transcription factor MYB23-like; K09422 myb proto-oncogene protein, plant (A)	--	[K]	Transcription	Myb-like DNA-binding domain;; Myb-like DNA-binding domain	Transcription factor MYB23 GN=MYB23 OS=Arabidopsis thaliana (Mouse-ear cress) PE=1 SV=1	K	Transcription	PREDICTED: transcription factor MYB114-like [Fragaria vesca subsp. vesca]	molecular function: binding (GO:0005488)
gene15408	5.19117	437	3.13069	241	3.62259	293	18.5543	1388	12.2236	973	14.6047	1135	1.28038e-07	1.8664	up	--	--	--	--	--	--	--	--	--	S	Function unknown	PREDICTED: uncharacterized protein LOC101312951 [Fragaria vesca subsp. vesca]	--
gene15526	97.0248	7776	106.347	7789	122.75	9451	43.4419	3094	63.2223	4791	41.2903	3056	1.16853e-07	-1.20264	down	--	--	--	--	--	--	--	Fasciclin domain	Fasciclin-like arabinogalactan protein 2 (Precursor) GN=FLA2 OS=Arabidopsis thaliana (Mouse-ear cress) PE=1 SV=1	R	General function prediction only	PREDICTED: fasciclin-like arabinogalactan protein 2 [Fragaria vesca subsp. vesca]	--
gene15568	59.6087	5389	71.085	5873	88.8858	7720	12.7807	1027	16.0579	1373	12.633	1055	1.25832e-12	-2.46682	down	--	--	--	--	--	--	--	Terpene synthase family, metal binding domain;; Terpene synthase, N-terminal domain	(-)-alpha-pinene synthase OS=Fragaria vesca (Woodland strawberry) PE=1 SV=2	S	Function unknown	PREDICTED: (-)-alpha-pinene synthase-like [Fragaria vesca subsp. vesca]	--
gene15587	0.388021	28	0.125958	9	0.148964	11	1.64405	103	2.36398	157	2.22325	144	1.15685e-07	3.09237	up	--	--	Biological Process: regulation of gibberellic acid mediated signaling pathway (GO:0009937);; Cellular Component: SCF ubiquitin ligase complex (GO:0019005);; Biological Process: regulation of shoot system development (GO:0048831);;	--	--	--	--	F-box-like;; F-box domain	F-box protein SNE GN=MIF21.6 OS=Arabidopsis thaliana (Mouse-ear cress) PE=1 SV=1	R	General function prediction only	PREDICTED: F-box protein SNE [Fragaria vesca subsp. vesca]	biological process: biological regulation (GO:0065007);; cellular component: cell (GO:0005623);; cellular component: macromolecular complex (GO:0032991);; cellular component: cell part (GO:0044464)
gene15663	17.3987	1500	10.015	789	11.2088	929	0.057841	5	7.52044	613	1.16808	93	0.00584304	-2.20697	down	--	--	Molecular Function: magnesium ion binding (GO:0000287);; Cellular Component: cytosol (GO:0005829);; Molecular Function: terpene synthase activity (GO:0010333);; Biological Process: terpenoid biosynthetic process (GO:0016114);;	--	--	--	--	Terpene synthase family, metal binding domain;; Terpene synthase, N-terminal domain	(-)-alpha-pinene synthase OS=Fragaria vesca (Woodland strawberry) PE=1 SV=2	R	General function prediction only	PREDICTED: (-)-alpha-pinene synthase [Fragaria vesca subsp. vesca]	molecular function: binding (GO:0005488);; cellular component: cell (GO:0005623);; cellular component: cell part (GO:0044464);; molecular function: catalytic activity (GO:0003824);; biological process: metabolic process (GO:0008152);; biological process: cellular process (GO:0009987);; biological process: single-organism process (GO:0044699)
gene15728	1.74103	115	1.34196	82	2.52149	159	4.60237	267	5.76436	357	5.14353	309	0.00216218	1.38821	up	--	--	--	K13153|6.66501e-157|fve:101294495|uncharacterized protein LOC101294495; K13153 U11/U12 small nuclear ribonucleoprotein 25 kDa protein (A)	--	--	--	--	--	S	Function unknown	PREDICTED: uncharacterized protein LOC101294495 [Fragaria vesca subsp. vesca]	--
gene15747	0.031919	2	0.107684	4	0.228111	7	4.81869	136	2.33823	70	3.51541	103	1.00594e-08	4.56756	up	--	--	Biological Process: phosphorelay signal transduction system (GO:0000160);; Molecular Function: signal transducer activity (GO:0004871);; Biological Process: cytokinin-activated signaling pathway (GO:0009736);; Biological Process: xylem development (GO:0010089);; Molecular Function: transferase activity, transferring phosphorus-containing groups (GO:0016772);;	K14490|1.26169e-98|fve:101295831|histidine-containing phosphotransfer protein 6-like; K14490 histidine-containing phosphotransfer peotein (A)	Plant hormone signal transduction (ko04075)	[T]	Signal transduction mechanisms	Hpt domain	Histidine-containing phosphotransfer protein 6 GN=F18B13.18 OS=Arabidopsis thaliana (Mouse-ear cress) PE=1 SV=2	T	Signal transduction mechanisms	PREDICTED: histidine-containing phosphotransfer protein 6 [Fragaria vesca subsp. vesca]	biological process: cellular process (GO:0009987);; biological process: signaling (GO:0023052);; biological process: single-organism process (GO:0044699);; biological process: response to stimulus (GO:0050896);; biological process: biological regulation (GO:0065007);; molecular function: molecular transducer activity (GO:0060089);; biological process: developmental process (GO:0032502);; molecula…
gene15748	23.2507	985	24.6936	956	25.6978	1046	10.7663	406	13.7696	552	10.172	398	0.000110376	-1.14552	down	--	--	--	--	--	--	--	Tubby C 2	Protein LURP-one-related 12 GN=At3g15810 OS=Arabidopsis thaliana (Mouse-ear cress) PE=2 SV=1	S	Function unknown	PREDICTED: protein LURP-one-related 12 [Fragaria vesca subsp. vesca]	--
gene15793	8.25107	292	5.70031	184	4.74385	161	1.8501	59	2.92607	98	1.87229	62	0.00264785	-1.53825	down	--	--	--	--	--	--	--	Protein of unknown function (DUF1685)	--	S	Function unknown	PREDICTED: uncharacterized protein LOC101313135 [Fragaria vesca subsp. vesca]	--
gene15803	12.1865	319	12.8039	307	17.775	448	4.82214	111	5.22149	131	3.4393	84	4.3966e-05	-1.72449	down	--	--	--	--	--	--	--	--	--	--	--	--	--
gene15806	0.755869	113	0.720417	98	0.719816	103	0.143619	19	0.264091	38	0.233853	33	0.00357343	-1.81187	down	[RTKL]	General function prediction only;; Signal transduction mechanisms;; Transcription;; Replication, recombination and repair	--	--	--	--	--	Protein kinase domain;; Protein tyrosine kinase;; Leucine rich repeat;; Leucine Rich repeats (2 copies);; Leucine Rich Repeat;; Leucine rich repeat N-terminal domain;; Leucine Rich repeat;; Leucine rich repeat	Putative leucine-rich repeat receptor-like serine/threonine-protein kinase At2g24130 (Precursor) GN=At2g24130 OS=Arabidopsis thaliana (Mouse-ear cress) PE=3 SV=1	T	Signal transduction mechanisms	PREDICTED: putative leucine-rich repeat receptor-like serine/threonine-protein kinase At2g24130 [Fragaria vesca subsp. vesca]	--
gene15824	42.3322	7130	47.5324	7316	44.2752	7164	18.496	2565	21.2737	3131	19.2394	2799	5.28609e-10	-1.35228	down	--	--	Molecular Function: copper ion binding (GO:0005507);; Molecular Function: electron carrier activity (GO:0009055);;	--	--	--	--	Plastocyanin-like domain	Lamin-like protein (Precursor) GN=At5g15350 OS=Arabidopsis thaliana (Mouse-ear cress) PE=1 SV=1	R	General function prediction only	PREDICTED: lamin-like protein [Fragaria vesca subsp. vesca]	molecular function: binding (GO:0005488);; molecular function: electron carrier activity (GO:0009055)
gene15854	25.3123	2371	33.073	2831	39.11	3519	103.346	8600	97.6866	8650	113.86	9847	7.14916e-14	1.62949	up	[Q]	Secondary metabolites biosynthesis, transport and catabolism	Molecular Function: monooxygenase activity (GO:0004497);; Molecular Function: iron ion binding (GO:0005506);; Cellular Component: plasma membrane (GO:0005886);; Molecular Function: electron carrier activity (GO:0009055);; Molecular Function: oxidoreductase activity, acting on paired donors, with incorporation or reduction of molecular oxygen (GO:0016705);; Molecular Function: oxygen binding (GO:0…	K00517|0|fve:101312856|cytochrome P450 77A3-like; K00517 [EC:1.14.-.-] (A)	Limonene and pinene degradation (ko00903);; Stilbenoid, diarylheptanoid and gingerol biosynthesis (ko00945)	[Q]	Secondary metabolites biosynthesis, transport and catabolism	Cytochrome P450	Cytochrome P450 77A4 GN=CYP77A4 OS=Arabidopsis thaliana (Mouse-ear cress) PE=2 SV=1	Q	Secondary metabolites biosynthesis, transport and catabolism	PREDICTED: cytochrome P450 77A4 [Fragaria vesca subsp. vesca]	molecular function: catalytic activity (GO:0003824);; biological process: metabolic process (GO:0008152);; biological process: single-organism process (GO:0044699);; molecular function: binding (GO:0005488);; cellular component: cell (GO:0005623);; cellular component: membrane (GO:0016020);; cellular component: cell part (GO:0044464);; molecular function: electron carrier activity (GO:0009055)
gene15873	1.23988	72	0.335795	18	0.13855	8	6.66712	344	3.88668	214	4.55888	245	2.37333e-07	3.08128	up	--	--	--	--	--	--	--	GDSL/SGNH-like Acyl-Esterase family found in Pmr5 and Cas1p;; PMR5 N terminal Domain	Protein trichome birefringence-like 43 GN=TBL43 OS=Arabidopsis thaliana (Mouse-ear cress) PE=2 SV=1	R	General function prediction only	PREDICTED: protein trichome birefringence-like 43 [Fragaria vesca subsp. vesca]	--
gene15913	5.86257	492	6.47058	496	2.96412	239	21.3881	1560	13.6067	1089	17.0431	1315	3.77111e-06	1.69811	up	--	--	Molecular Function: DNA binding (GO:0003677);; Molecular Function: sequence-specific DNA binding transcription factor activity (GO:0003700);; Cellular Component: nucleus (GO:0005634);; Biological Process: regulation of transcription, DNA-templated (GO:0006355);;	K09285|0|fve:101307913|AP2-like ethylene-responsive transcription factor At1g16060-like; K09285 AP2-like factor, ANT lineage (A)	--	--	--	AP2 domain	AP2-like ethylene-responsive transcription factor At1g16060 GN=At1g16060 OS=Arabidopsis thaliana (Mouse-ear cress) PE=2 SV=1	K	Transcription	PREDICTED: AP2-like ethylene-responsive transcription factor At1g16060 [Fragaria vesca subsp. vesca]	molecular function: binding (GO:0005488);; molecular function: nucleic acid binding transcription factor activity (GO:0001071);; biological process: biological regulation (GO:0065007);; cellular component: cell (GO:0005623);; cellular component: organelle (GO:0043226);; cellular component: cell part (GO:0044464)
gene15943	1.67983	234	2.96892	255	1.13778	110	0.047174	6	0.29363	39	0.093629	12	4.53718e-05	-3.42377	down	--	--	--	K01535|0|fve:101306650|ATPase 9, plasma membrane-type-like; K01535 H+-transporting ATPase [EC:3.6.3.6] (A)	Oxidative phosphorylation (ko00190)	[P]	Inorganic ion transport and metabolism	E1-E2 ATPase;; haloacid dehalogenase-like hydrolase;; Cation transporter/ATPase, N-terminus;; haloacid dehalogenase-like hydrolase;; Putative hydrolase of sodium-potassium ATPase alpha subunit	ATPase 9, plasma membrane-type GN=AHA9 OS=Arabidopsis thaliana (Mouse-ear cress) PE=2 SV=2	P	Inorganic ion transport and metabolism	PREDICTED: ATPase 9, plasma membrane-type [Fragaria vesca subsp. vesca]	--
gene15965	25.5091	2059	21.1288	1559	18.8787	1465	10.8883	781	10.4791	800	9.37243	699	2.96393e-06	-1.15126	down	--	--	--	--	--	--	--	--	--	S	Function unknown	PREDICTED: uncharacterized protein LOC101308691 [Fragaria vesca subsp. vesca]	--
gene16004	0.130551	16	0.525233	59	0.363116	43	1.87199	204	2.64132	306	2.26374	256	1.53311e-08	2.66653	up	[G]	Carbohydrate transport and metabolism	Molecular Function: hydrolase activity, hydrolyzing O-glycosyl compounds (GO:0004553);; Biological Process: carbohydrate metabolic process (GO:0005975);;	K15920|0|fve:101298032|beta-xylosidase/alpha-L-arabinofuranosidase 2-like; K15920 beta-D-xylosidase 4 [EC:3.2.1.37] (A)	Starch and sucrose metabolism (ko00500);; Amino sugar and nucleotide sugar metabolism (ko00520)	--	--	Glycosyl hydrolase family 3 N terminal domain;; Glycosyl hydrolase family 3 C-terminal domain;; Fibronectin type III-like domain	Alpha-L-arabinofuranosidase (Precursor) OS=Medicago sativa subsp. varia (Alfalfa) PE=2 SV=1	G	Carbohydrate transport and metabolism	PREDICTED: beta-xylosidase/alpha-L-arabinofuranosidase 2-like isoform X3 [Fragaria vesca subsp. vesca]	molecular function: catalytic activity (GO:0003824);; biological process: metabolic process (GO:0008152)
gene16084	6.14161	314	7.01992	328	5.59384	275	50.7326	2304	30.7262	1485	38.5778	1820	2.39666e-09	2.61821	up	--	--	--	--	--	[P]	Inorganic ion transport and metabolism	Heavy-metal-associated domain	Copper transport protein ATX1 GN=ATX1 OS=Arabidopsis thaliana (Mouse-ear cress) PE=1 SV=1	P	Inorganic ion transport and metabolism	PREDICTED: uncharacterized protein LOC101305376 [Fragaria vesca subsp. vesca]	--
gene16139	55.6076	3817	14.6621	920	31.7658	2095	208.144	12695	106.292	6898	135.459	8586	0.00244831	2.08153	up	--	--	Cellular Component: integral component of membrane (GO:0016021);;	K15285|0|fve:101295302|uncharacterized membrane protein At1g06890-like; K15285 solute carrier family 35, member E3 (A)	--	[GE]	Carbohydrate transport and metabolism;; Amino acid transport and metabolism	Triose-phosphate Transporter family;; EamA-like transporter family;; UAA transporter family	Uncharacterized membrane protein At1g06890 GN=At1g06890 OS=Arabidopsis thaliana (Mouse-ear cress) PE=1 SV=1	EG	Amino acid transport and metabolism;; Carbohydrate transport and metabolism	PREDICTED: uncharacterized membrane protein At1g06890 [Fragaria vesca subsp. vesca]	cellular component: membrane (GO:0016020);; cellular component: membrane part (GO:0044425)
gene16186	3.55	229	1.88654	111	2.50776	155	19.6868	1124	10.8106	657	15.1276	898	2.95367e-06	2.45938	up	[M]	Cell wall/membrane/envelope biogenesis	Molecular Function: polygalacturonase activity (GO:0004650);; Cellular Component: extracellular region (GO:0005576);; Biological Process: carbohydrate metabolic process (GO:0005975);;	--	--	--	--	Glycosyl hydrolases family 28;; Pectate lyase superfamily protein;; Right handed beta helix region	Probable polygalacturonase OS=Vitis vinifera (Grape) PE=1 SV=1	S	Function unknown	PREDICTED: probable polygalacturonase [Fragaria vesca subsp. vesca]	molecular function: catalytic activity (GO:0003824);; biological process: metabolic process (GO:0008152);; cellular component: extracellular region (GO:0005576)
gene16221	0.072313	5	0.332524	19	0.10069	7	2.19352	122	2.92391	173	2.97354	172	1.85018e-11	3.87837	up	--	--	--	--	--	--	--	Helix-loop-helix DNA-binding domain	Transcription factor bHLH96 GN=T9N14.4 OS=Arabidopsis thaliana (Mouse-ear cress) PE=2 SV=1	K	Transcription	PREDICTED: transcription factor bHLH94-like [Fragaria vesca subsp. vesca]	--
gene16274	3.00444	127	2.08893	81	2.90292	118	8.64865	324	6.05381	241	6.90938	269	0.00423433	1.36764	up	--	--	--	--	--	--	--	--	MEPFL1 {ECO:0000305} (Precursor) GN=F18D22.80 OS=Arabidopsis thaliana (Mouse-ear cress) PE=1 SV=1	R	General function prediction only	PREDICTED: EPIDERMAL PATTERNING FACTOR-like protein 1 [Fragaria vesca subsp. vesca]	--
gene16347	8.09108	636	5.12277	372	4.88019	371	15.996	1113	14.0375	1047	14.522	1049	2.14872e-05	1.23157	up	[G]	Carbohydrate transport and metabolism	Molecular Function: trehalose-phosphatase activity (GO:0004805);; Biological Process: trehalose biosynthetic process (GO:0005992);; Biological Process: response to cadmium ion (GO:0046686);;	K01087|0|fve:101301240|probable trehalose-phosphate phosphatase J-like; K01087 trehalose 6-phosphate phosphatase [EC:3.1.3.12] (A)	Starch and sucrose metabolism (ko00500)	[G]	Carbohydrate transport and metabolism	Trehalose-phosphatase	Probable trehalose-phosphate phosphatase J GN=TPPJ OS=Arabidopsis thaliana (Mouse-ear cress) PE=1 SV=1	G	Carbohydrate transport and metabolism	PREDICTED: probable trehalose-phosphate phosphatase J [Fragaria vesca subsp. vesca]	molecular function: catalytic activity (GO:0003824);; biological process: metabolic process (GO:0008152);; biological process: cellular process (GO:0009987);; biological process: single-organism process (GO:0044699);; biological process: response to stimulus (GO:0050896)
gene16367	0.422321	40	0.51296	45	0.739229	67	9.84781	825	7.5063	669	8.83867	769	2.08089e-28	3.8945	up	--	--	--	--	--	--	--	Domain of unknown function (DUF966)	Protein UPSTREAM OF FLC GN=UFC OS=Arabidopsis thaliana (Mouse-ear cress) PE=2 SV=1	S	Function unknown	PREDICTED: protein UPSTREAM OF FLC [Fragaria vesca subsp. vesca]	--
gene16377	14.8479	903	15.2241	846	12.47	729	6.9173	374	8.16764	470	6.93607	390	0.00174646	-1.00901	down	--	--	--	--	--	--	--	Protein of unknown function (DUF581)	--	S	Function unknown	PREDICTED: uncharacterized protein LOC101303450 [Fragaria vesca subsp. vesca]	--
gene16402	1.34518	148	1.08114	109	1.19442	126	3.67585	359	3.94471	409	3.92351	398	9.03378e-05	1.60923	up	--	--	--	--	--	--	--	Frigida-like protein	FRIGIDA-like protein 3 GN=FRL3 OS=Arabidopsis thaliana (Mouse-ear cress) PE=1 SV=1	S	Function unknown	PREDICTED: FRIGIDA-like protein 3 isoform X2 [Fragaria vesca subsp. vesca]	--
gene16429	17.3934	1498	11.2497	885	12.8835	1068	34.5504	2650	24.2655	1977	29.6888	2366	0.000440818	1.03422	up	[U]	Intracellular trafficking, secretion, and vesicular transport	--	--	--	[U]	Intracellular trafficking, secretion, and vesicular transport	MSP (Major sperm protein) domain	Vesicle-associated protein 2-2, N-terminally processed GN=F22O13.31 OS=Arabidopsis thaliana (Mouse-ear cress) PE=1 SV=1	U	Intracellular trafficking, secretion, and vesicular transport	PREDICTED: vesicle-associated protein 2-2-like [Fragaria vesca subsp. vesca]	--
gene16479	1.61599	220	1.94531	235	1.58472	211	4.33222	527	5.19813	685	4.52561	572	5.05079e-05	1.4145	up	[O]	Posttranslational modification, protein turnover, chaperones	--	K09490|2.17225e-79|fve:101301894|luminal-binding protein 4-like; K09490 heat shock 70kDa protein 5 (A)	Protein export (ko03060);; Protein processing in endoplasmic reticulum (ko04141)	[O]	Posttranslational modification, protein turnover, chaperones	Hsp70 protein	Luminal-binding protein 3 (Precursor) GN=BIPE3 OS=Zea mays (Maize) PE=2 SV=1	O	Posttranslational modification, protein turnover, chaperones	PREDICTED: luminal-binding protein 5-like isoform X1 [Fragaria vesca subsp. vesca]	--
gene16564	1.26786	125	1.36883	114	1.086	103	3.92122	305	3.87138	314	4.46324	392	0.000305917	1.56405	up	--	--	--	--	--	--	--	Helix-loop-helix DNA-binding domain	Transcription factor UNE12 GN=T10P11.13 OS=Arabidopsis thaliana (Mouse-ear cress) PE=2 SV=2	K	Transcription	PREDICTED: transcription factor UNE12 isoform X1 [Fragaria vesca subsp. vesca]	--
gene16569	110.506	6038	127.471	6366	102.755	5395	38.7989	1884	37.9642	1962	50.8523	2566	2.84597e-12	-1.47617	down	--	--	Biological Process: transcription, DNA-templated (GO:0006351);; Biological Process: regulation of cellular process (GO:0050794);;	K14484|2.35808e-120|fve:101306057|auxin-responsive protein IAA4-like; K14484 auxin-responsive protein IAA (A)	Plant hormone signal transduction (ko04075)	--	--	AUX/IAA family	Auxin-responsive protein IAA4 GN=MQD19.3 OS=Arabidopsis thaliana (Mouse-ear cress) PE=1 SV=2	K	Transcription	PREDICTED: auxin-responsive protein IAA4-like [Fragaria vesca subsp. vesca]	biological process: metabolic process (GO:0008152);; biological process: cellular process (GO:0009987);; biological process: biological regulation (GO:0065007)
gene16674	7.90132	759	6.19937	561	6.46702	557	21.6679	1772	21.6849	1911	23.7547	2006	1.42596e-11	1.60437	up	--	--	--	--	--	--	--	--	--	S	Function unknown	PREDICTED: uncharacterized protein LOC101295143 [Fragaria vesca subsp. vesca]	--
gene16693	11.6437	1582	9.8099	1218	10.5112	1372	0.98874	120	1.74426	224	1.28213	161	1.66641e-28	-3.05236	down	[RTKL]	General function prediction only;; Signal transduction mechanisms;; Transcription;; Replication, recombination and repair	Molecular Function: protein serine/threonine kinase activity (GO:0004674);; Molecular Function: ATP binding (GO:0005524);; Biological Process: protein phosphorylation (GO:0006468);; Cellular Component: integral component of membrane (GO:0016021);; Molecular Function: oxidoreductase activity (GO:0016491);; Biological Process: oxidation-reduction process (GO:0055114);;	--	--	--	--	Leucine Rich repeats (2 copies);; Protein kinase domain;; Leucine rich repeat;; Protein tyrosine kinase;; Leucine Rich Repeat;; Leucine Rich repeat;; Leucine rich repeat;; Leucine rich repeat N-terminal domain	Leucine-rich repeat receptor-like protein kinase PXL1 (Precursor) GN=PXL1 OS=Arabidopsis thaliana (Mouse-ear cress) PE=2 SV=1	T	Signal transduction mechanisms	PREDICTED: leucine-rich repeat receptor-like protein kinase PXL1 [Fragaria vesca subsp. vesca]	molecular function: catalytic activity (GO:0003824);; biological process: metabolic process (GO:0008152);; biological process: cellular process (GO:0009987);; molecular function: binding (GO:0005488);; cellular component: membrane (GO:0016020);; cellular component: membrane part (GO:0044425);; biological process: single-organism process (GO:0044699)
gene16711	3.74444	238	5.6964	330	5.53436	337	25.6986	1446	26.8432	1607	27.4476	1605	3.58842e-20	2.35338	up	--	--	Biological Process: lipid metabolic process (GO:0006629);; Molecular Function: hydrolase activity, acting on ester bonds (GO:0016788);;	--	--	--	--	GDSL-like Lipase/Acylhydrolase	GDSL esterase/lipase At5g33370 (Precursor) GN=At5g33370 OS=Arabidopsis thaliana (Mouse-ear cress) PE=2 SV=1	R	General function prediction only	PREDICTED: GDSL esterase/lipase At5g33370-like [Fragaria vesca subsp. vesca]	biological process: metabolic process (GO:0008152);; biological process: single-organism process (GO:0044699);; molecular function: catalytic activity (GO:0003824)
gene16713	11.6865	835	13.4907	879	15.4812	1062	91.0612	5741	73.4459	4937	88.8105	5826	4.16182e-35	2.57095	up	--	--	Biological Process: lipid metabolic process (GO:0006629);; Molecular Function: hydrolase activity, acting on ester bonds (GO:0016788);;	--	--	--	--	GDSL-like Lipase/Acylhydrolase	GDSL esterase/lipase At5g33370 (Precursor) GN=At5g33370 OS=Arabidopsis thaliana (Mouse-ear cress) PE=2 SV=1	R	General function prediction only	PREDICTED: GDSL esterase/lipase At5g18430-like [Fragaria vesca subsp. vesca]	biological process: metabolic process (GO:0008152);; biological process: single-organism process (GO:0044699);; molecular function: catalytic activity (GO:0003824)
gene16751	6.78549	100	6.8311	92	7.61475	108	22.5749	295	12.8087	178	26.3132	357	0.00940928	1.47457	up	--	--	--	--	--	--	--	--	--	--	--	--	--
gene16792	21.8916	1435	18.5509	1104	20.2064	1269	9.92516	576	10.1219	627	6.54223	395	3.4898e-06	-1.24956	down	--	--	Cellular Component: integral component of membrane (GO:0016021);; Biological Process: transmembrane transport (GO:0055085);;	K13947|0|fve:101310908|putative auxin efflux carrier component 8-like; K13947 auxin efflux carrier family (A)	--	--	--	Membrane transport protein	Putative auxin efflux carrier component 8 GN=MQK4.28 OS=Arabidopsis thaliana (Mouse-ear cress) PE=3 SV=2	S	Function unknown	PREDICTED: putative auxin efflux carrier component 8 [Fragaria vesca subsp. vesca]	cellular component: membrane (GO:0016020);; cellular component: membrane part (GO:0044425);; biological process: cellular process (GO:0009987);; biological process: single-organism process (GO:0044699);; biological process: localization (GO:0051179)
gene16798	8.4799	766	10.9153	921	10.5764	911	4.34665	336	4.80003	404	4.79851	397	0.000105558	-1.2008	down	--	--	--	--	--	--	--	Protein of unknown function (DUF707)	--	S	Function unknown	PREDICTED: uncharacterized protein LOC101307034 [Fragaria vesca subsp. vesca]	--
gene16870	2.03365	53	0.796462	19	1.07253	27	10.2716	235	5.59202	136	6.7367	161	6.62632e-05	2.4574	up	--	--	--	--	--	--	--	--	--	--	--	--	--
gene16901	29.2638	1586	23.8007	1175	21.938	1144	9.61059	465	11.846	605	13.328	669	1.44664e-05	-1.16544	down	--	--	--	K12462|6.42824e-151|fve:101290946|rho GDP-dissociation inhibitor 1-like; K12462 Rho GDP-dissociation inhibitor (A)	--	[T]	Signal transduction mechanisms	RHO protein GDP dissociation inhibitor	Rho GDP-dissociation inhibitor 1 GN=GDI1 OS=Arabidopsis thaliana (Mouse-ear cress) PE=1 SV=1	T	Signal transduction mechanisms	PREDICTED: rho GDP-dissociation inhibitor 1-like [Fragaria vesca subsp. vesca]	--
gene16964	40.7414	994	44.6894	997	31.2543	733	14.2351	309	16.3356	377	15.4965	350	3.29251e-06	-1.39862	down	--	--	--	--	--	--	--	--	Protein GLUTAMINE DUMPER 3 GN=MRI1.4 OS=Arabidopsis thaliana (Mouse-ear cress) PE=2 SV=1	S	Function unknown	PREDICTED: protein GLUTAMINE DUMPER 3 [Fragaria vesca subsp. vesca]	--
gene17024	3.51372	270	3.29846	232	3.07227	227	0.767195	53	1.66075	121	1.3674	97	0.00383021	-1.43818	down	--	--	--	--	--	--	--	--	--	S	Function unknown	PREDICTED: uncharacterized protein LOC101310108 [Fragaria vesca subsp. vesca]	--
gene17090	2.13834	170	2.56895	187	2.20632	168	0.627793	45	0.789813	60	0.744773	55	0.00142398	-1.72236	down	[P]	Inorganic ion transport and metabolism	Molecular Function: N,N-dimethylaniline monooxygenase activity (GO:0004499);; Molecular Function: flavin adenine dinucleotide binding (GO:0050660);; Molecular Function: NADP binding (GO:0050661);; Biological Process: oxidation-reduction process (GO:0055114);;	K00485|0|fve:101296440|probable flavin-containing monooxygenase 1-like; K00485 dimethylaniline monooxygenase (N-oxide forming) [EC:1.14.13.8] (A)	--	[Q]	Secondary metabolites biosynthesis, transport and catabolism	Flavin-binding monooxygenase-like;; Pyridine nucleotide-disulphide oxidoreductase;; NAD(P)-binding Rossmann-like domain;; Pyridine nucleotide-disulphide oxidoreductase	Probable flavin-containing monooxygenase 1 GN=FMO1 OS=Arabidopsis thaliana (Mouse-ear cress) PE=2 SV=1	Q	Secondary metabolites biosynthesis, transport and catabolism	PREDICTED: probable flavin-containing monooxygenase 1 [Fragaria vesca subsp. vesca]	molecular function: catalytic activity (GO:0003824);; biological process: metabolic process (GO:0008152);; biological process: single-organism process (GO:0044699);; molecular function: binding (GO:0005488)
gene17170	0.638672	56	0.782331	63	0.794138	67	3.85575	299	2.66649	220	3.73081	300	3.46726e-06	2.13898	up	[RTKL]	General function prediction only;; Signal transduction mechanisms;; Transcription;; Replication, recombination and repair	Molecular Function: nucleotide binding (GO:0000166);; Molecular Function: protein kinase activity (GO:0004672);;	--	--	--	--	Protein kinase domain;; Protein tyrosine kinase	Receptor-like cytosolic serine/threonine-protein kinase RBK1 GN=RBK1 OS=Arabidopsis thaliana (Mouse-ear cress) PE=1 SV=1	T	Signal transduction mechanisms	PREDICTED: receptor-like cytosolic serine/threonine-protein kinase RBK1 isoform X2 [Fragaria vesca subsp. vesca]	molecular function: binding (GO:0005488);; molecular function: catalytic activity (GO:0003824);; biological process: metabolic process (GO:0008152);; biological process: cellular process (GO:0009987)
gene17178	0.727858	74	0.642621	60	0.981411	96	4.62529	418	4.75729	457	6.21187	583	4.28942e-12	2.6639	up	--	--	--	--	--	--	--	Late embryogenesis abundant protein	--	S	Function unknown	PREDICTED: uncharacterized protein LOC101299929 [Fragaria vesca subsp. vesca]	--
gene17190	12.5212	727	16.1193	850	10.3901	577	6.03175	315	5.02349	273	6.08058	329	0.000176549	-1.23408	down	--	--	Cellular Component: extracellular region (GO:0005576);; Cellular Component: plant-type cell wall (GO:0009505);; Cellular Component: membrane (GO:0016020);; Biological Process: sexual reproduction (GO:0019953);;	--	--	--	--	Pollen allergen;; Rare lipoprotein A (RlpA)-like double-psi beta-barrel	Expansin-like A2 (Precursor) GN=F22I13.170 OS=Arabidopsis thaliana (Mouse-ear cress) PE=2 SV=1	R	General function prediction only	PREDICTED: expansin-like A2 [Fragaria vesca subsp. vesca]	cellular component: extracellular region (GO:0005576);; cellular component: cell (GO:0005623);; cellular component: cell part (GO:0044464);; cellular component: membrane (GO:0016020);; biological process: reproduction (GO:0000003);; biological process: reproductive process (GO:0022414);; biological process: multi-organism process (GO:0051704)
gene17208	1.32257	50	2.15449	74	1.39253	50	0.327442	11	0.489107	18	0.109069	4	0.000434425	-2.4176	down	--	--	--	--	--	--	--	Arabidopsis protein of unknown function	--	S	Function unknown	PREDICTED: uncharacterized protein LOC101304250 [Fragaria vesca subsp. vesca]	--
gene17213	9.14724	372	8.09778	301	1.88237	74	0	0	0	0	0	0	2.45726e-07	#NAME?	down	--	--	--	--	--	--	--	Arabidopsis protein of unknown function	--	S	Function unknown	PREDICTED: uncharacterized protein LOC101305139 [Fragaria vesca subsp. vesca]	--
gene17309	11.5739	1355	17.2595	1842	9.95667	1128	3.54388	383	3.85276	440	4.62286	508	0.000208624	-1.71035	down	--	--	Cellular Component: ubiquitin ligase complex (GO:0000151);; Molecular Function: ubiquitin-protein transferase activity (GO:0004842);; Biological Process: protein ubiquitination (GO:0016567);;	--	--	[S]	Function unknown	Armadillo/beta-catenin-like repeat;; U-box domain;; Armadillo-like;; Zinc-finger of the MIZ type in Nse subunit	U-box domain-containing protein 15 GN=PUB15 OS=Arabidopsis thaliana (Mouse-ear cress) PE=2 SV=2	S	Function unknown	PREDICTED: U-box domain-containing protein 15-like [Fragaria vesca subsp. vesca]	cellular component: cell (GO:0005623);; cellular component: macromolecular complex (GO:0032991);; cellular component: cell part (GO:0044464);; molecular function: catalytic activity (GO:0003824);; biological process: metabolic process (GO:0008152);; biological process: cellular process (GO:0009987)
gene17325	3.24011	243	6.8692	470	5.40452	389	0	0	2.11445	150	1.6265	113	0.00545387	-2.11162	down	--	--	--	--	--	--	--	Phosphate-induced protein 1 conserved region	Protein EXORDIUM-like 5 (Precursor) GN=EXL5 OS=Arabidopsis thaliana (Mouse-ear cress) PE=2 SV=1	R	General function prediction only	PREDICTED: protein EXORDIUM-like 5 [Fragaria vesca subsp. vesca]	--
gene17384	10.8392	825	7.17014	499	5.6549	414	39.7667	2690	22.3445	1608	26.8734	1889	0.000568191	1.85294	up	--	--	--	--	--	--	--	--	--	S	Function unknown	PREDICTED: uncharacterized protein LOC101302725 [Fragaria vesca subsp. vesca]	--
gene17395	14.7538	1342	11.7039	995	11.4523	1002	4.81224	400	4.79857	412	5.26314	443	4.7002e-07	-1.40651	down	--	--	--	--	--	--	--	Protein of unknown function, DUF538	--	R	General function prediction only	PREDICTED: uncharacterized protein LOC101296442 [Fragaria vesca subsp. vesca]	--
gene17436	0.656152	65	0.549	50	0.590705	56	0.021718	2	0.12997	13	0.133071	13	0.000132105	-2.62688	down	--	--	--	--	--	--	--	Glycosyl hydrolases family 17;; X8 domain	Probable glucan endo-1,3-beta-glucosidase A6 (Precursor) GN=A6 OS=Arabidopsis thaliana (Mouse-ear cress) PE=2 SV=1	R	General function prediction only	PREDICTED: probable glucan endo-1,3-beta-glucosidase A6 [Fragaria vesca subsp. vesca]	--
gene17467	63.3117	3241	36.1357	1696	54.6585	2697	29.2524	1339	22.9342	1112	16.7602	793	0.00598446	-1.21905	down	--	--	--	--	--	--	--	--	Stomagen {ECO:0000303|PubMed:20010603} (Precursor) GN=F25G13.60 OS=Arabidopsis thaliana (Mouse-ear cress) PE=1 SV=1	R	General function prediction only	PREDICTED: EPIDERMAL PATTERNING FACTOR-like protein 9 [Fragaria vesca subsp. vesca]	--
gene17485	0.241338	36	0.334822	45	0.220564	31	0.750857	98	1.16938	162	1.16996	158	0.000868486	1.88616	up	--	--	Biological Process: resolution of meiotic recombination intermediates (GO:0000712);; Biological Process: male meiosis (GO:0007140);; Biological Process: female meiotic division (GO:0007143);; Cellular Component: chloroplast (GO:0009507);;	--	--	[S]	Function unknown	Meiosis protein SPO22/ZIP4 like;; TPR repeat	--	S	Function unknown	PREDICTED: uncharacterized protein LOC101290914 [Fragaria vesca subsp. vesca]	biological process: reproduction (GO:0000003);; biological process: cellular process (GO:0009987);; biological process: single-organism process (GO:0044699);; biological process: cellular component organization or biogenesis (GO:0071840);; cellular component: cell (GO:0005623);; cellular component: organelle (GO:0043226);; cellular component: cell part (GO:0044464)
gene17555	65.498	5792	95.3929	7724	73.3127	6244	29.8923	2325	40.4092	3391	40.984	3396	0.000151589	-1.1304	down	[G]	Carbohydrate transport and metabolism	Molecular Function: pectate lyase activity (GO:0030570);;	K01728|0|fve:101301735|probable pectate lyase 8-like; K01728 pectate lyase [EC:4.2.2.2] (A)	Pentose and glucuronate interconversions (ko00040)	--	--	Pectate lyase;; Right handed beta helix region	Probable pectate lyase 8 (Precursor) GN=At3g07010 OS=Arabidopsis thaliana (Mouse-ear cress) PE=2 SV=1	G	Carbohydrate transport and metabolism	PREDICTED: probable pectate lyase 20 [Fragaria vesca subsp. vesca]	molecular function: catalytic activity (GO:0003824);; biological process: metabolic process (GO:0008152)
gene17721	1.54489	86	1.50453	77	1.25386	67	7.38851	365	3.81913	201	4.13208	213	0.00992226	1.77266	up	--	--	--	--	--	--	--	No apical meristem (NAM) protein	Protein BEARSKIN1 GN=T16O9.16 OS=Arabidopsis thaliana (Mouse-ear cress) PE=2 SV=1	--	--	PREDICTED: uncharacterized protein LOC105352209 [Fragaria vesca subsp. vesca]	--
gene17771	93.6662	6138	59.3217	3553	104.621	6587	23.9012	1392	32.791	2032	14.4615	876	7.81808e-05	-1.91923	down	[QR]	Secondary metabolites biosynthesis, transport and catabolism;; General function prediction only	Molecular Function: catechol O-methyltransferase activity (GO:0016206);; Biological Process: methylation (GO:0032259);; Molecular Function: protein dimerization activity (GO:0046983);;	--	--	[R]	General function prediction only	O-methyltransferase;; Dimerisation domain	Trans-resveratrol di-O-methyltransferase GN=ROMT OS=Vitis vinifera (Grape) PE=1 SV=2	R	General function prediction only	PREDICTED: trans-resveratrol di-O-methyltransferase-like [Fragaria vesca subsp. vesca]	molecular function: catalytic activity (GO:0003824);; biological process: metabolic process (GO:0008152);; molecular function: binding (GO:0005488)
gene17805	4.75317	233	5.59974	251	4.5812	216	12.7594	555	13.9884	647	14.1851	641	5.54929e-05	1.39129	up	--	--	--	--	--	--	--	TCP family transcription factor	Transcription factor TCP4 GN=K15M2.17 OS=Arabidopsis thaliana (Mouse-ear cress) PE=2 SV=1	K	Transcription	PREDICTED: transcription factor TCP4-like [Fragaria vesca subsp. vesca]	--
gene18008	1.25393	181	1.68204	223	1.27345	182	0.071472	10	0.125181	19	0.168118	24	7.54425e-11	-3.48192	down	--	--	Molecular Function: RNA binding (GO:0003723);; Biological Process: translational initiation (GO:0006413);; Cellular Component: translation preinitiation complex (GO:0070993);;	K03252|0|fve:101314204|eukaryotic translation initiation factor 3 subunit C-like; K03252 translation initiation factor 3 subunit C (A)	RNA transport (ko03013)	[J]	Translation, ribosomal structure and biogenesis	Eukaryotic translation initiation factor 3 subunit 8 N-terminus;; PCI domain	Eukaryotic translation initiation factor 3 subunit C {ECO:0000255|HAMAP-Rule:MF_03002} GN=TIF3C1 OS=Medicago truncatula (Barrel medic) PE=2 SV=1	J	Translation, ribosomal structure and biogenesis	PREDICTED: eukaryotic translation initiation factor 3 subunit C-like [Fragaria vesca subsp. vesca]	molecular function: binding (GO:0005488);; biological process: metabolic process (GO:0008152);; biological process: cellular process (GO:0009987);; cellular component: cell (GO:0005623);; cellular component: macromolecular complex (GO:0032991);; cellular component: cell part (GO:0044464)
gene18198	0.884441	23	0.808326	19	0.715179	18	3.46774	80	2.29331	56	2.99786	72	0.00828468	1.80267	up	--	--	--	--	--	--	--	--	--	--	--	--	--
gene18224	3.28106	249	1.88187	132	1.57357	115	0.489397	35	0.736099	52	0.538223	34	0.00478077	-2.02666	down	--	--	--	--	--	[S]	Function unknown	Ion channel regulatory protein UNC-93	UNC93-like protein 3 GN=At3g09470 OS=Arabidopsis thaliana (Mouse-ear cress) PE=2 SV=1	S	Function unknown	PREDICTED: UNC93-like protein 3 isoform X1 [Fragaria vesca subsp. vesca]	--
gene18226	6.84419	94	4.82507	60	3.98473	53	41.141	497	24.7884	319	31.0751	391	1.65868e-08	2.56158	up	--	--	--	--	--	--	--	--	--	S	Function unknown	hypothetical protein PRUPE_4G040400 [Prunus persica]	--
gene18229	56.5464	4100	45.265	2999	57.0525	3944	316.724	20247	200.296	13654	237.975	15719	2.37349e-08	2.17933	up	[IQR]	Lipid transport and metabolism;; Secondary metabolites biosynthesis, transport and catabolism;; General function prediction only	--	--	--	[Q]	Secondary metabolites biosynthesis, transport and catabolism	short chain dehydrogenase;; KR domain;; NAD dependent epimerase/dehydratase family	Short-chain dehydrogenase TIC 32, chloroplastic GN=TIC32 OS=Arabidopsis thaliana (Mouse-ear cress) PE=2 SV=1	Q	Secondary metabolites biosynthesis, transport and catabolism	PREDICTED: short-chain dehydrogenase TIC 32, chloroplastic [Fragaria vesca subsp. vesca]	--
gene18289	28.064	2259	15.6548	1152	19.5025	1509	122.315	8749	86.1857	6560	97.6857	7262	7.0778e-13	2.21635	up	--	--	Molecular Function: catechol oxidase activity (GO:0004097);; Cellular Component: chloroplast thylakoid lumen (GO:0009543);; Biological Process: pigment biosynthetic process (GO:0046148);; Molecular Function: metal ion binding (GO:0046872);; Biological Process: oxidation-reduction process (GO:0055114);;	--	--	--	--	Protein of unknown function (DUF_B2219);; Common central domain of tyrosinase;; Polyphenol oxidase middle domain	Polyphenol oxidase, chloroplastic (Precursor) OS=Malus domestica (Apple) PE=2 SV=1	S	Function unknown	PREDICTED: polyphenol oxidase, chloroplastic-like [Fragaria vesca subsp. vesca]	molecular function: catalytic activity (GO:0003824);; biological process: metabolic process (GO:0008152);; biological process: single-organism process (GO:0044699);; cellular component: cell (GO:0005623);; cellular component: organelle (GO:0043226);; cellular component: organelle part (GO:0044422);; cellular component: cell part (GO:0044464);; molecular function: binding (GO:0005488)
gene18329	0.198097	12	0.579392	21	0	0	1.52441	70	1.67803	84	1.22847	59	4.36847e-05	2.67293	up	--	--	--	--	--	--	--	--	--	S	Function unknown	PREDICTED: uncharacterized protein LOC101303634 [Fragaria vesca subsp. vesca]	--
gene18421	11.6549	1088	13.5811	1159	11.4384	1027	27.6984	2292	31.4792	2772	33.4946	2888	6.43074e-09	1.27449	up	[KAD]	Transcription;; RNA processing and modification;; Cell cycle control, cell division, chromosome partitioning	Cellular Component: condensed chromosome (GO:0000793);; Molecular Function: DNA binding (GO:0003677);; Molecular Function: chromatin binding (GO:0003682);; Molecular Function: sequence-specific DNA binding transcription factor activity (GO:0003700);; Cellular Component: nucleolus (GO:0005730);; Biological Process: asymmetric cell division (GO:0008356);; Biological Process: response to virus (GO:0…	K09422|0|fve:101301216|transcription factor AS1-like; K09422 myb proto-oncogene protein, plant (A)	--	[K]	Transcription	Myb-like DNA-binding domain;; Myb-like DNA-binding domain	Transcription factor AS1 GN=F13M22.13 OS=Arabidopsis thaliana (Mouse-ear cress) PE=1 SV=1	K	Transcription	PREDICTED: transcription factor AS1-like [Fragaria vesca subsp. vesca]	cellular component: cell (GO:0005623);; cellular component: organelle (GO:0043226);; cellular component: cell part (GO:0044464);; molecular function: binding (GO:0005488);; molecular function: nucleic acid binding transcription factor activity (GO:0001071);; biological process: biological regulation (GO:0065007);; cellular component: organelle part (GO:0044422);; biological process: cellular proc…
gene18441	44.5386	1118	14.9923	344	30.3434	732	198.802	4434	107.725	2557	135.979	3152	0.000143378	2.23998	up	--	--	--	--	--	--	--	--	--	S	Function unknown	cyclin-dependent protein kinase inhibitor SMR4 [Prunus avium]	--
gene18444	0.49211	51	0.226467	22	0.173388	17	6.97051	631	5.07505	489	9.4307	886	1.84036e-12	4.50283	up	[Q]	Secondary metabolites biosynthesis, transport and catabolism	Molecular Function: copper ion binding (GO:0005507);; Molecular Function: L-ascorbate oxidase activity (GO:0008447);; Biological Process: lignin catabolic process (GO:0046274);; Cellular Component: apoplast (GO:0048046);; Molecular Function: hydroquinone:oxygen oxidoreductase activity (GO:0052716);; Biological Process: oxidation-reduction process (GO:0055114);;	--	--	[Q]	Secondary metabolites biosynthesis, transport and catabolism	Multicopper oxidase;; Multicopper oxidase;; Multicopper oxidase	Laccase-17 (Precursor) GN=LAC17 OS=Arabidopsis thaliana (Mouse-ear cress) PE=2 SV=1	Q	Secondary metabolites biosynthesis, transport and catabolism	PREDICTED: laccase-17-like [Fragaria vesca subsp. vesca]	molecular function: binding (GO:0005488);; molecular function: catalytic activity (GO:0003824);; biological process: metabolic process (GO:0008152);; biological process: single-organism process (GO:0044699);; biological process: cellular process (GO:0009987);; cellular component: extracellular region (GO:0005576)
gene18445	15.5721	1546	13.76	1248	12.2905	1172	5.39286	476	5.92941	557	6.17953	567	8.15732e-07	-1.30829	down	--	--	Molecular Function: aspartic-type endopeptidase activity (GO:0004190);; Biological Process: proteolysis (GO:0006508);;	--	--	[O]	Posttranslational modification, protein turnover, chaperones	Xylanase inhibitor N-terminal;; Xylanase inhibitor C-terminal;; Eukaryotic aspartyl protease	Aspartic proteinase PCS1 (Precursor) GN=T7H20.240 OS=Arabidopsis thaliana (Mouse-ear cress) PE=2 SV=1	O	Posttranslational modification, protein turnover, chaperones	PREDICTED: aspartic proteinase PCS1 [Fragaria vesca subsp. vesca]	molecular function: catalytic activity (GO:0003824);; biological process: metabolic process (GO:0008152)
gene18455	0.402945	33	0.325893	24	0.26844	21	4.45164	302	5.00214	361	3.47558	251	3.88989e-14	3.55478	up	[R]	General function prediction only	--	--	--	[QR]	Secondary metabolites biosynthesis, transport and catabolism;; General function prediction only	non-haem dioxygenase in morphine synthesis N-terminal;; 2OG-Fe(II) oxygenase superfamily	Protein SRG1 GN=SRG1 OS=Arabidopsis thaliana (Mouse-ear cress) PE=2 SV=1	Q	Secondary metabolites biosynthesis, transport and catabolism	PREDICTED: protein SRG1-like [Fragaria vesca subsp. vesca]	--
gene18497	1.64965	141	2.4307	190	0.647775	54	0.039412	3	0.115096	10	0.127125	11	0.00198604	-4.02631	down	[Q]	Secondary metabolites biosynthesis, transport and catabolism	Molecular Function: copper ion binding (GO:0005507);; Cellular Component: extracellular region (GO:0005576);; Molecular Function: L-ascorbate oxidase activity (GO:0008447);; Biological Process: oxidation-reduction process (GO:0055114);;	--	--	[Q]	Secondary metabolites biosynthesis, transport and catabolism	Multicopper oxidase;; Multicopper oxidase;; Multicopper oxidase	L-ascorbate oxidase (Precursor) GN=AAO OS=Nicotiana tabacum (Common tobacco) PE=2 SV=1	Q	Secondary metabolites biosynthesis, transport and catabolism	PREDICTED: L-ascorbate oxidase-like [Fragaria vesca subsp. vesca]	molecular function: binding (GO:0005488);; cellular component: extracellular region (GO:0005576);; molecular function: catalytic activity (GO:0003824);; biological process: metabolic process (GO:0008152);; biological process: single-organism process (GO:0044699)
gene18593	0.669363	67	0.427084	39	0.702352	68	3.11611	277	3.3907	321	4.50555	416	4.59398e-09	2.54851	up	--	--	--	--	--	--	--	B3 DNA binding domain	B3 domain-containing transcription factor NGA1 GN=NGA1 OS=Arabidopsis thaliana (Mouse-ear cress) PE=1 SV=1	K	Transcription	PREDICTED: B3 domain-containing transcription factor NGA1 [Fragaria vesca subsp. vesca]	--
gene18638	4.16777	371	0.860673	70	1.06622	99	18.9762	1534	9.92894	843	13.6076	1127	4.17665e-05	2.74534	up	[C]	Energy production and conversion	Molecular Function: D-arabinono-1,4-lactone oxidase activity (GO:0003885);; Molecular Function: UDP-N-acetylmuramate dehydrogenase activity (GO:0008762);; Cellular Component: membrane (GO:0016020);; Molecular Function: L-gulonolactone oxidase activity (GO:0050105);; Molecular Function: flavin adenine dinucleotide binding (GO:0050660);; Biological Process: oxidation-reduction process (GO:0055114);;	--	--	[V]	Defense mechanisms	FAD binding domain;; D-arabinono-1,4-lactone oxidase	D-lactate dehydrogenase [cytochrome], mitochondrial (Precursor) GN=F15M7.11 OS=Arabidopsis thaliana (Mouse-ear cress) PE=1 SV=1	V	Defense mechanisms	PREDICTED: uncharacterized protein LOC101309682 isoform X1 [Fragaria vesca subsp. vesca]	molecular function: catalytic activity (GO:0003824);; biological process: metabolic process (GO:0008152);; biological process: single-organism process (GO:0044699);; cellular component: membrane (GO:0016020);; molecular function: binding (GO:0005488)
gene18660	134.664	7723	110.615	5798	73.8774	4071	7.50555	383	6.56019	356	9.17349	486	1.10694e-12	-3.83622	down	--	--	--	--	--	--	--	--	--	S	Function unknown	PREDICTED: uncharacterized protein LOC101302199 [Fragaria vesca subsp. vesca]	--
gene18692	3.68517	320	5.78026	458	4.97482	415	1.58454	123	2.62495	216	2.27671	183	0.00457026	-1.21068	down	[Q]	Secondary metabolites biosynthesis, transport and catabolism	Molecular Function: copper ion binding (GO:0005507);; Biological Process: lignin catabolic process (GO:0046274);; Cellular Component: apoplast (GO:0048046);; Molecular Function: hydroquinone:oxygen oxidoreductase activity (GO:0052716);; Biological Process: oxidation-reduction process (GO:0055114);;	--	--	[Q]	Secondary metabolites biosynthesis, transport and catabolism	Multicopper oxidase;; Multicopper oxidase;; Multicopper oxidase	Laccase-6 (Precursor) GN=LAC6 OS=Arabidopsis thaliana (Mouse-ear cress) PE=2 SV=1	Q	Secondary metabolites biosynthesis, transport and catabolism	PREDICTED: laccase-6 [Fragaria vesca subsp. vesca]	molecular function: binding (GO:0005488);; biological process: metabolic process (GO:0008152);; biological process: cellular process (GO:0009987);; biological process: single-organism process (GO:0044699);; cellular component: extracellular region (GO:0005576);; molecular function: catalytic activity (GO:0003824)
gene18721	2.26201	269	2.36977	258	2.62744	300	0.24202	26	0.591039	67	0.543266	60	1.37183e-07	-2.44924	down	[E]	Amino acid transport and metabolism	--	--	--	[E]	Amino acid transport and metabolism	POT family;; Major Facilitator Superfamily	Protein NRT1/ PTR FAMILY 5.6 GN=NPF5.6 OS=Arabidopsis thaliana (Mouse-ear cress) PE=2 SV=1	E	Amino acid transport and metabolism	PREDICTED: protein NRT1/ PTR FAMILY 5.6 [Fragaria vesca subsp. vesca]	--
gene18733	76.4552	3787	84.939	3845	61.0948	2908	35.1818	1549	30.2756	1418	32.9661	1508	7.84817e-09	-1.23543	down	[T]	Signal transduction mechanisms	Biological Process: response to stress (GO:0006950);;	--	--	--	--	Universal stress protein family	--	S	Function unknown	PREDICTED: uncharacterized protein C167.05 [Fragaria vesca subsp. vesca]	biological process: response to stimulus (GO:0050896)
gene18734	13.6854	1144	15.69	1199	12.7094	1021	37.4906	2784	35.3931	2797	32.8446	2535	7.50973e-09	1.2686	up	--	--	--	--	--	--	--	--	--	S	Function unknown	PREDICTED: uncharacterized protein LOC101303240 [Fragaria vesca subsp. vesca]	--
gene18747	6.87295	644	8.19166	701	7.68314	691	3.40319	283	4.5585	404	3.81587	330	0.0039172	-1.01067	down	--	--	--	--	--	[GC]	Carbohydrate transport and metabolism;; Energy production and conversion	UDP-glucoronosyl and UDP-glucosyl transferase	7-deoxyloganetic acid glucosyltransferase GN=UGT709C2 OS=Catharanthus roseus (Madagascar periwinkle) PE=1 SV=1	CG	Energy production and conversion;; Carbohydrate transport and metabolism	PREDICTED: 7-deoxyloganetic acid glucosyltransferase-like [Fragaria vesca subsp. vesca]	--
gene18778	8.37851	1093	8.30653	993	8.552	1073	20.4287	2369	19.0915	2353	18.1854	2194	7.65005e-07	1.13126	up	--	--	--	--	--	--	--	GDP-fucose protein O-fucosyltransferase	Uncharacterized protein At1g04910 GN=At1g04910 OS=Arabidopsis thaliana (Mouse-ear cress) PE=2 SV=1	S	Function unknown	PREDICTED: uncharacterized protein At1g04910 [Fragaria vesca subsp. vesca]	--
gene18831	24.1061	331	27.5772	346	28.1744	372	9.30516	114	11.3921	148	14.0225	178	0.00434605	-1.26042	down	--	--	--	--	--	--	--	--	--	--	--	--	--
gene18866	179.718	15048	196.26	15024	130.376	10490	50.8441	3795	62.6995	4987	69.6402	5388	2.10512e-07	-1.52216	down	--	--	Biological Process: calcium ion transport (GO:0006816);; Molecular Function: calcium:proton antiporter activity (GO:0015369);; Cellular Component: integral component of membrane (GO:0016021);; Biological Process: transmembrane transport (GO:0055085);;	K07300|0|fve:101307313|vacuolar cation/proton exchanger 1-like; K07300 Ca2+:H+ antiporter (A)	--	[P]	Inorganic ion transport and metabolism	Sodium/calcium exchanger protein	Vacuolar cation/proton exchanger 3 GN=CAX3 OS=Arabidopsis thaliana (Mouse-ear cress) PE=1 SV=1	P	Inorganic ion transport and metabolism	PREDICTED: vacuolar cation/proton exchanger 3 [Fragaria vesca subsp. vesca]	biological process: single-organism process (GO:0044699);; biological process: localization (GO:0051179);; molecular function: transporter activity (GO:0005215);; biological process: cellular process (GO:0009987);; cellular component: membrane (GO:0016020);; cellular component: membrane part (GO:0044425)
gene18867	0.587734	54	0.141074	12	0.290298	26	6.70941	548	2.53298	220	4.36425	370	0.000238439	3.6725	up	--	--	Biological Process: cation transport (GO:0006812);; Molecular Function: cation transmembrane transporter activity (GO:0008324);; Cellular Component: membrane (GO:0016020);;	K07300|0|fve:101312752|vacuolar cation/proton exchanger 1-like; K07300 Ca2+:H+ antiporter (A)	--	[P]	Inorganic ion transport and metabolism	Sodium/calcium exchanger protein	Vacuolar cation/proton exchanger 1 GN=F16M14.10 OS=Arabidopsis thaliana (Mouse-ear cress) PE=1 SV=3	P	Inorganic ion transport and metabolism	PREDICTED: vacuolar cation/proton exchanger 3-like [Fragaria vesca subsp. vesca]	biological process: single-organism process (GO:0044699);; biological process: localization (GO:0051179);; molecular function: transporter activity (GO:0005215);; biological process: cellular process (GO:0009987);; cellular component: membrane (GO:0016020)
gene18876	18.1143	1802	19.0999	1760	18.7143	1823	8.67079	732	9.66614	922	5.37948	553	1.00238e-07	-1.29163	down	--	--	--	--	--	[PT]	Inorganic ion transport and metabolism;; Signal transduction mechanisms	--	Putative cyclic nucleotide-gated ion channel 13 GN=CNGC13 OS=Arabidopsis thaliana (Mouse-ear cress) PE=3 SV=2	R	General function prediction only	PREDICTED: cyclic nucleotide-gated ion channel 1-like [Fragaria vesca subsp. vesca]	--
gene18982	0.124103	11	0.051393	4	0.127502	11	2.089	153	0.916866	75	1.78854	140	6.90584e-07	3.84839	up	[T]	Signal transduction mechanisms	--	K00889|0|fve:101301437|phosphatidylinositol 4-phosphate 5-kinase 10-like; K00889 1-phosphatidylinositol-4-phosphate 5-kinase [EC:2.7.1.68] (A)	Inositol phosphate metabolism (ko00562);; Phosphatidylinositol signaling system (ko04070);; Endocytosis (ko04144)	[T]	Signal transduction mechanisms	Phosphatidylinositol-4-phosphate 5-Kinase	Phosphatidylinositol 4-phosphate 5-kinase 10 GN=PIP5K10 OS=Arabidopsis thaliana (Mouse-ear cress) PE=2 SV=2	S	Function unknown	PREDICTED: putative phosphatidylinositol 4-phosphate 5-kinase 11 [Fragaria vesca subsp. vesca]	--
gene19147	5.87541	272	2.94245	137	3.43903	163	18.7788	755	9.85047	425	13.4573	588	0.00279828	1.65209	up	--	--	--	--	--	--	--	--	--	--	--	PREDICTED: B3 domain-containing protein At5g18090-like [Fragaria vesca subsp. vesca]	--
gene19189	17.5764	1169	6.4796	412	11.7337	748	65.5413	3831	39.1832	2464	47.1259	2903	2.16643e-05	2.00923	up	--	--	--	--	--	[T]	Signal transduction mechanisms	DOMON domain;; Eukaryotic cytochrome b561	Cytochrome b561 and DOMON domain-containing protein At3g61750 (Precursor) GN=At3g61750 OS=Arabidopsis thaliana (Mouse-ear cress) PE=3 SV=1	T	Signal transduction mechanisms	PREDICTED: cytochrome b561 and DOMON domain-containing protein At3g61750 [Fragaria vesca subsp. vesca]	--
gene19246	0.234854	26	0.365701	37	0.339448	37	1.11702	109	1.69031	177	1.39256	140	0.000199783	2.07379	up	--	--	Cellular Component: integral component of membrane (GO:0016021);; Molecular Function: NAD(P)H oxidase activity (GO:0016174);; Biological Process: oxidation-reduction process (GO:0055114);;	--	--	[PQ]	Inorganic ion transport and metabolism;; Secondary metabolites biosynthesis, transport and catabolism	Ferric reductase NAD binding domain;; FAD-binding domain;; Ferric reductase like transmembrane component	Ferric reduction oxidase 2 GN=F22L4.12 OS=Arabidopsis thaliana (Mouse-ear cress) PE=1 SV=2	PQ	Inorganic ion transport and metabolism;; Secondary metabolites biosynthesis, transport and catabolism	PREDICTED: ferric reduction oxidase 2-like isoform X1 [Fragaria vesca subsp. vesca]	cellular component: membrane (GO:0016020);; cellular component: membrane part (GO:0044425);; molecular function: catalytic activity (GO:0003824);; biological process: metabolic process (GO:0008152);; biological process: single-organism process (GO:0044699)
gene19479	18.629	807	15.4944	615	14.5505	608	7.36753	285	5.96973	244	6.39373	257	4.224e-05	-1.36099	down	--	--	Molecular Function: polysaccharide binding (GO:0030247);;	--	--	--	--	Wall-associated receptor kinase galacturonan-binding	--	R	General function prediction only	PREDICTED: wall-associated receptor kinase 1 [Fragaria vesca subsp. vesca]	molecular function: binding (GO:0005488)
gene19515	5.27664	606	3.41021	358	3.88252	429	0.616224	63	0.7142	78	0.384213	41	5.50544e-13	-2.92908	down	--	--	--	--	--	[R]	General function prediction only	Domain of unknown function;; Ankyrin repeats (3 copies);; Ankyrin repeats (many copies);; Ankyrin repeats (many copies);; Ankyrin repeat;; Ankyrin repeat;; Creatinine amidohydrolase	--	R	General function prediction only	PREDICTED: uncharacterized protein LOC101306900 [Fragaria vesca subsp. vesca]	--
gene19517	8.8314	928	7.28914	700	6.18506	625	3.36837	315	3.30735	329	3.00692	291	8.43113e-05	-1.26345	down	[R]	General function prediction only	--	--	--	[R]	General function prediction only	Ankyrin repeats (3 copies);; Domain of unknown function;; Ankyrin repeat;; Ankyrin repeats (many copies);; Ankyrin repeat;; Ankyrin repeats (many copies)	Ankyrin repeat-containing protein At3g12360 GN=At3g12360 OS=Arabidopsis thaliana (Mouse-ear cress) PE=2 SV=1	S	Function unknown	PREDICTED: ankyrin-2-like [Fragaria vesca subsp. vesca]	--
gene19568	26.2486	441	19.7684	304	19.8028	320	12.5714	188	9.52908	152	8.44379	131	0.00768735	-1.16542	down	--	--	Cellular Component: intracellular (GO:0005622);; Biological Process: transport (GO:0006810);;	--	--	[U]	Intracellular trafficking, secretion, and vesicular transport	Nuclear transport factor 2 (NTF2) domain	Nuclear transport factor 2 GN=NTF2 OS=Arabidopsis thaliana (Mouse-ear cress) PE=1 SV=1	U	Intracellular trafficking, secretion, and vesicular transport	PREDICTED: nuclear transport factor 2 [Fragaria vesca subsp. vesca]	cellular component: cell (GO:0005623);; cellular component: cell part (GO:0044464);; biological process: localization (GO:0051179)
gene19572	8.24276	1143	11.4017	1448	11.8087	1587	46.0599	5557	51.7689	6771	53.5611	6812	4.86415e-26	2.18559	up	--	--	Molecular Function: sequence-specific DNA binding transcription factor activity (GO:0003700);; Cellular Component: nucleus (GO:0005634);; Biological Process: regulation of transcription, DNA-templated (GO:0006355);; Molecular Function: sequence-specific DNA binding (GO:0043565);;	K09338|0|fve:101311833|homeobox-leucine zipper protein PROTODERMAL FACTOR 2-like; K09338 homeobox-leucine zipper protein (A)	--	--	--	START domain;; Homeobox domain	Homeobox-leucine zipper protein PROTODERMAL FACTOR 2 GN=PDF2 OS=Arabidopsis thaliana (Mouse-ear cress) PE=2 SV=1	K	Transcription	PREDICTED: homeobox-leucine zipper protein PROTODERMAL FACTOR 2-like [Fragaria vesca subsp. vesca]	molecular function: nucleic acid binding transcription factor activity (GO:0001071);; biological process: biological regulation (GO:0065007);; cellular component: cell (GO:0005623);; cellular component: organelle (GO:0043226);; cellular component: cell part (GO:0044464);; molecular function: binding (GO:0005488)
gene19600	0.050021	5	0.131651	11	0.103062	9	0.68109	58	1.34664	122	0.72659	66	4.32937e-05	3.26865	up	[V]	Defense mechanisms	Biological Process: drug transmembrane transport (GO:0006855);; Molecular Function: drug transmembrane transporter activity (GO:0015238);; Molecular Function: antiporter activity (GO:0015297);; Cellular Component: membrane (GO:0016020);;	K03327|0|fve:101291023|protein TRANSPARENT TESTA 12-like; K03327 multidrug resistance protein, MATE family (A)	--	[R]	General function prediction only	MatE	Protein TRANSPARENT TESTA 12 GN=F17J16_80 OS=Arabidopsis thaliana (Mouse-ear cress) PE=2 SV=1	S	Function unknown	PREDICTED: protein TRANSPARENT TESTA 12-like [Fragaria vesca subsp. vesca]	biological process: cellular process (GO:0009987);; biological process: single-organism process (GO:0044699);; biological process: response to stimulus (GO:0050896);; biological process: localization (GO:0051179);; molecular function: transporter activity (GO:0005215);; cellular component: membrane (GO:0016020)
gene19606	0.914045	74	1.7839	119	1.49845	109	3.77864	262	3.3538	248	3.66778	270	0.00473229	1.35832	up	[CR]	Energy production and conversion;; General function prediction only	--	--	--	[CR]	Energy production and conversion;; General function prediction only	Zinc-binding dehydrogenase;; Zinc-binding dehydrogenase;; Alcohol dehydrogenase GroES-like domain	Quinone oxidoreductase-like protein At1g23740, chloroplastic (Precursor) GN=At1g23740 OS=Arabidopsis thaliana (Mouse-ear cress) PE=1 SV=2	Q	Secondary metabolites biosynthesis, transport and catabolism	PREDICTED: quinone oxidoreductase PIG3-like [Fragaria vesca subsp. vesca]	--
gene19709	11.9295	907	9.23956	640	10.5369	773	4.99372	335	6.77216	490	3.86385	274	0.000954291	-1.07841	down	--	--	--	--	--	--	--	MYB-CC type transfactor, LHEQLE motif;; Myb-like DNA-binding domain	Myb family transcription factor APL GN=APL OS=Arabidopsis thaliana (Mouse-ear cress) PE=2 SV=2	K	Transcription	PREDICTED: myb family transcription factor APL isoform X1 [Fragaria vesca subsp. vesca]	--
gene19774	504.317	23613	723.31	30950	523.86	23566	158.214	6541	312.38	13829	340.754	14734	0.00263043	-1.17232	down	--	--	--	--	--	--	--	--	--	--	--	PREDICTED: fruit protein pKIWI501-like [Fragaria vesca subsp. vesca]	--
gene19786	16.2518	4363	22.3202	4142	20.8565	4304	9.7496	1664	13.2385	2566	9.9537	1805	5.09417e-07	-1.09337	down	--	--	--	--	--	[T]	Signal transduction mechanisms	NB-ARC domain;; Leucine Rich repeats (2 copies);; Leucine rich repeat;; AAA domain;; Leucine Rich Repeat;; Leucine rich repeat	Disease resistance RPP13-like protein 4 GN=RPP13L4 OS=Arabidopsis thaliana (Mouse-ear cress) PE=2 SV=2	T	Signal transduction mechanisms	PREDICTED: disease resistance RPP13-like protein 4 [Fragaria vesca subsp. vesca]	--
gene19789	65.1101	11739	60.9725	9578	60.3417	10298	33.6238	4934	37.9655	6216	24.0653	3635	3.86444e-06	-1.09713	down	[RTKL]	General function prediction only;; Signal transduction mechanisms;; Transcription;; Replication, recombination and repair	--	--	--	--	--	Protein tyrosine kinase;; Protein kinase domain;; Di-glucose binding within endoplasmic reticulum;; Leucine Rich repeats (2 copies);; Leucine rich repeat;; Leucine Rich Repeat;; Leucine Rich repeat;; Leucine rich repeat	Probable LRR receptor-like serine/threonine-protein kinase At1g53430 (Precursor) GN=At1g53430 OS=Arabidopsis thaliana (Mouse-ear cress) PE=1 SV=1	T	Signal transduction mechanisms	PREDICTED: probable LRR receptor-like serine/threonine-protein kinase At1g07650 isoform X1 [Fragaria vesca subsp. vesca]	--
gene19808	44.456	1242	39.3147	1004	42.9026	1152	171.044	4238	106.5	2826	126.315	3219	2.3598e-05	1.60761	up	--	--	Cellular Component: plasma membrane (GO:0005886);; Cellular Component: integral component of membrane (GO:0016021);;	--	--	--	--	Domain of unknown function (DUF588)	CASP-like protein 2B1 GN=RCOM_0864260 OS=Ricinus communis (Castor bean) PE=2 SV=1	S	Function unknown	PREDICTED: CASP-like protein 2B1 [Fragaria vesca subsp. vesca]	cellular component: cell (GO:0005623);; cellular component: membrane (GO:0016020);; cellular component: cell part (GO:0044464);; cellular component: membrane part (GO:0044425)
gene19809	29.6963	710	23.515	511	16.5243	376	6.49676	138	5.3568	122	4.17337	95	4.7081e-06	-2.1587	down	--	--	--	--	--	--	--	X8 domain	Glucan endo-1,3-beta-glucosidase 4 (Precursor) GN=At3g13560 OS=Arabidopsis thaliana (Mouse-ear cress) PE=1 SV=1	R	General function prediction only	PREDICTED: PLASMODESMATA CALLOSE-BINDING PROTEIN 5-like isoform X1 [Fragaria vesca subsp. vesca]	--
gene19834	107.882	3081	49.1441	1303	93.6607	2692	220.99	5841	168.34	4521	161.225	4407	0.00577415	1.08064	up	--	--	--	--	--	--	--	Pollen proteins Ole e I like	--	R	General function prediction only	PREDICTED: uncharacterized protein LOC101300601 [Fragaria vesca subsp. vesca]	--
gene19867	14.4784	1110	13.1361	941	13.2994	1003	29.2433	2001	28.4442	2082	29.7489	2120	1.61351e-05	1.02382	up	--	--	Molecular Function: DNA binding (GO:0003677);; Molecular Function: chromatin binding (GO:0003682);;	--	--	--	--	MYB-CC type transfactor, LHEQLE motif;; Myb-like DNA-binding domain	Protein PHR1-LIKE 1 GN=PHL1 OS=Arabidopsis thaliana (Mouse-ear cress) PE=1 SV=1	S	Function unknown	PREDICTED: uncharacterized protein LOC101309129 [Fragaria vesca subsp. vesca]	molecular function: binding (GO:0005488)
gene19927	0.810225	198	0.467193	105	0.683874	161	3.26457	709	2.55147	589	2.64351	596	3.08946e-09	2.04403	up	--	--	--	--	--	--	--	Zinc finger, C3HC4 type (RING finger)	Probable E3 ubiquitin-protein ligase XBOS34 OS=Oryza sativa subsp. japonica (Rice) PE=2 SV=1	O	Posttranslational modification, protein turnover, chaperones	PREDICTED: uncharacterized protein LOC101291707 isoform X1 [Fragaria vesca subsp. vesca]	--
gene19929	0.178211	39	0.1781	35	0.163918	34	0.54475	104	0.612862	124	0.524267	104	0.00900449	1.61851	up	[RTKL]	General function prediction only;; Signal transduction mechanisms;; Transcription;; Replication, recombination and repair	Molecular Function: protein serine/threonine kinase activity (GO:0004674);; Molecular Function: ATP binding (GO:0005524);; Biological Process: protein phosphorylation (GO:0006468);; Biological Process: epidermis development (GO:0008544);; Biological Process: embryo sac development (GO:0009553);; Biological Process: embryo development (GO:0009790);; Cellular Component: integral component of membra…	--	--	--	--	Leucine Rich repeats (2 copies);; Leucine rich repeat;; Protein kinase domain;; Protein tyrosine kinase;; Leucine Rich Repeat;; Leucine Rich repeat;; Leucine rich repeat N-terminal domain;; Leucine rich repeat	LRR receptor-like serine/threonine-protein kinase GSO1 (Precursor) GN=GSO1 OS=Arabidopsis thaliana (Mouse-ear cress) PE=2 SV=1	T	Signal transduction mechanisms	PREDICTED: LRR receptor-like serine/threonine-protein kinase GSO1 [Fragaria vesca subsp. vesca]	molecular function: catalytic activity (GO:0003824);; biological process: metabolic process (GO:0008152);; biological process: cellular process (GO:0009987);; molecular function: binding (GO:0005488);; biological process: developmental process (GO:0032502);; biological process: multicellular organismal process (GO:0032501);; biological process: single-organism process (GO:0044699);; cellular comp…
gene19938	27.5657	2553	9.50397	1023	13.5714	1592	61.0961	5097	41.0449	3579	48.3286	4133	0.00122262	1.33382	up	--	--	--	--	--	--	--	PA domain	Vacuolar-sorting receptor 6 (Precursor) GN=F17F8.23 OS=Arabidopsis thaliana (Mouse-ear cress) PE=2 SV=3	U	Intracellular trafficking, secretion, and vesicular transport	PREDICTED: vacuolar-sorting receptor 6 [Fragaria vesca subsp. vesca]	--
gene19946	2.45423	131	3.52255	170	3.43324	176	30.8381	1455	13.4454	675	19.2612	944	0.000895963	2.69375	up	[QR]	Secondary metabolites biosynthesis, transport and catabolism;; General function prediction only	Molecular Function: methyltransferase activity (GO:0008168);;	K13066|9.37874e-176|fve:101314167|(S)-scoulerine 9-O-methyltransferase-like; K13066 caffeic acid 3-O-methyltransferase [EC:2.1.1.68] (A)	Phenylpropanoid biosynthesis (ko00940)	[R]	General function prediction only	O-methyltransferase;; Dimerisation domain	(S)-scoulerine 9-O-methyltransferase GN=SMT OS=Coptis japonica (Japanese goldthread) PE=1 SV=1	S	Function unknown	PREDICTED: (S)-scoulerine 9-O-methyltransferase-like isoform X1 [Fragaria vesca subsp. vesca]	molecular function: catalytic activity (GO:0003824);; biological process: metabolic process (GO:0008152)
gene19976	2.88263	275	1.59131	138	1.68992	157	6.45957	547	4.66007	416	7.61756	668	0.000291839	1.53538	up	--	--	--	--	--	--	--	Pectate lyase superfamily protein	Polygalacturonase QRT3 (Precursor) GN=QRT3 OS=Arabidopsis thaliana (Mouse-ear cress) PE=2 SV=1	R	General function prediction only	PREDICTED: polygalacturonase QRT3 [Fragaria vesca subsp. vesca]	--
gene20050	76.1114	2722	57.4559	1878	51.2347	1761	25.5896	814	20.5512	695	19.7701	653	3.30112e-07	-1.54589	down	--	--	--	--	--	--	--	Phloem protein 2	Protein PHLOEM PROTEIN 2-LIKE A9 GN=PP2A9 OS=Arabidopsis thaliana (Mouse-ear cress) PE=2 SV=1	R	General function prediction only	PREDICTED: protein PHLOEM PROTEIN 2-LIKE A9 [Fragaria vesca subsp. vesca]	--
gene20074	2.54215	231	2.14783	203	2.47979	262	9.45263	813	9.68159	888	10.0577	942	2.08224e-10	1.92406	up	--	--	--	--	--	--	--	Myb/SANT-like DNA-binding domain	--	S	Function unknown	PREDICTED: uncharacterized protein LOC101296473 isoform X2 [Fragaria vesca subsp. vesca]	--
gene20123	1.47318	65	3.4697	139	2.08922	88	0.311671	13	0.194902	9	0.297416	12	0.000424421	-3.11391	down	--	--	Cellular Component: plasma membrane (GO:0005886);; Cellular Component: integral component of membrane (GO:0016021);;	--	--	--	--	Domain of unknown function (DUF588)	CASP-like protein 1B1 GN=POPTRDRAFT_823125 OS=Populus trichocarpa (Western balsam poplar) PE=3 SV=1	S	Function unknown	PREDICTED: CASP-like protein 1B1 [Fragaria vesca subsp. vesca]	cellular component: cell (GO:0005623);; cellular component: membrane (GO:0016020);; cellular component: cell part (GO:0044464);; cellular component: membrane part (GO:0044425)
gene20138	1.94145	274	1.93121	252	2.5225	349	4.53843	574	5.31931	722	5.66807	746	0.000282691	1.21809	up	--	--	--	--	--	--	--	--	--	S	Function unknown	PREDICTED: uncharacterized protein LOC101311950 isoform X1 [Fragaria vesca subsp. vesca]	--
gene20152	0.212613	21	0.197777	18	0.18879	18	0.857214	72	0.929552	83	1.0496	92	0.000995417	2.11525	up	--	--	Biological Process: single-organism process (GO:0044699);;	--	--	--	--	WRKY DNA -binding domain	Probable WRKY transcription factor 35 GN=WRKY35 OS=Arabidopsis thaliana (Mouse-ear cress) PE=2 SV=1	K	Transcription	PREDICTED: probable WRKY transcription factor 14 [Fragaria vesca subsp. vesca]	biological process: single-organism process (GO:0044699)
gene20304	0.903943	60	1.07648	65	1.03929	66	4.85363	283	5.30642	329	5.15835	313	2.91472e-07	2.27007	up	--	--	--	--	--	--	--	Transcriptional repressor, ovate	Transcription repressor OFP12 GN=OFP12 OS=Arabidopsis thaliana (Mouse-ear cress) PE=1 SV=1	S	Function unknown	PREDICTED: transcription repressor OFP12-like [Fragaria vesca subsp. vesca]	--
gene20335	2.09486	172	2.26262	178	2.3972	199	16.325	1232	17.5086	1415	19.6388	1551	5.40365e-27	2.92988	up	--	--	--	--	--	--	--	Auxin canalisation;; Plant pleckstrin homology-like region	--	S	Function unknown	PREDICTED: putative GPI-anchored protein PB15E9.01c [Fragaria vesca subsp. vesca]	--
gene20342	8.55734	1010	7.7887	866	7.01615	791	3.26096	347	3.388	382	2.61345	280	3.44322e-06	-1.40106	down	--	--	--	--	--	[R]	General function prediction only	Ankyrin repeats (3 copies);; Ankyrin repeats (many copies);; Ankyrin repeat;; Ankyrin repeat;; Ankyrin repeats (many copies)	--	R	General function prediction only	PREDICTED: uncharacterized protein LOC101306484 isoform X1 [Fragaria vesca subsp. vesca]	--
gene20543	9.00797	1124	11.6441	1631	9.79999	1176	4.0292	479	4.78603	578	5.63128	668	0.00228094	-1.20082	down	--	--	Cellular Component: plasma membrane (GO:0005886);;	--	--	--	--	Weak chloroplast movement under blue light	WEB family protein At5g55860 GN=At5g55860 OS=Arabidopsis thaliana (Mouse-ear cress) PE=1 SV=1	S	Function unknown	PREDICTED: WEB family protein At5g55860 [Fragaria vesca subsp. vesca]	cellular component: cell (GO:0005623);; cellular component: membrane (GO:0016020);; cellular component: cell part (GO:0044464)
gene20545	0.787297	90	0.450538	46	0.691975	77	3.79231	362	2.51416	253	3.27957	318	1.37078e-06	2.14853	up	[M]	Cell wall/membrane/envelope biogenesis	Cellular Component: integral component of membrane (GO:0016021);; Molecular Function: cellulose synthase (UDP-forming) activity (GO:0016760);; Biological Process: cellulose biosynthetic process (GO:0030244);;	--	--	--	--	Cellulose synthase;; Glycosyltransferase like family 2	Cellulose synthase-like protein E6 GN=P0556A05.32 OS=Oryza sativa subsp. japonica (Rice) PE=2 SV=1	S	Function unknown	PREDICTED: cellulose synthase-like protein E6 [Fragaria vesca subsp. vesca]	cellular component: membrane (GO:0016020);; cellular component: membrane part (GO:0044425);; molecular function: catalytic activity (GO:0003824);; biological process: metabolic process (GO:0008152);; biological process: cellular process (GO:0009987);; biological process: single-organism process (GO:0044699)
gene20560	0.224594	15	0.186835	13	0.182653	13	1.35631	81	1.13117	76	1.39125	82	7.42338e-05	2.5463	up	--	--	--	--	--	--	--	WRKY DNA -binding domain	Probable WRKY transcription factor 23 GN=WRKY23 OS=Arabidopsis thaliana (Mouse-ear cress) PE=2 SV=1	K	Transcription	PREDICTED: probable WRKY transcription factor 23 [Fragaria vesca subsp. vesca]	--
gene20570	22.9171	1408	8.83774	497	19.1782	1133	57.2884	3128	43.0877	2503	46.7266	2651	5.1994e-06	1.46839	up	--	--	Molecular Function: aspartic-type endopeptidase activity (GO:0004190);; Biological Process: proteolysis (GO:0006508);;	--	--	[O]	Posttranslational modification, protein turnover, chaperones	Xylanase inhibitor N-terminal;; Xylanase inhibitor C-terminal;; Eukaryotic aspartyl protease	Aspartic proteinase nepenthesin-1 (Precursor) GN=nep1 OS=Nepenthes gracilis (Slender pitcher plant) PE=1 SV=1	O	Posttranslational modification, protein turnover, chaperones	PREDICTED: aspartic proteinase nepenthesin-1 [Fragaria vesca subsp. vesca]	molecular function: catalytic activity (GO:0003824);; biological process: metabolic process (GO:0008152)
gene20571	6.51145	492	0.639678	45	1.91136	139	25.1954	1690	13.4532	961	14.596	1018	0.00146363	2.49465	up	--	--	--	K13508|0|fve:101292461|probable glycerol-3-phosphate acyltransferase 3-like; K13508 glycerol-3-phosphate acyltransferase [EC:2.3.1.15] (A)	Glycerolipid metabolism (ko00561);; Glycerophospholipid metabolism (ko00564)	--	--	Acyltransferase	Probable glycerol-3-phosphate acyltransferase 3 GN=GPAT3 OS=Arabidopsis thaliana (Mouse-ear cress) PE=2 SV=1	I	Lipid transport and metabolism	PREDICTED: probable glycerol-3-phosphate acyltransferase 2 [Fragaria vesca subsp. vesca]	--
gene20573	9.58832	1149	7.99916	917	7.28298	844	176.953	18978	114.519	13066	135.599	15173	8.45222e-21	4.03097	up	[I]	Lipid transport and metabolism	--	K01897|0|fve:101292749|long chain acyl-CoA synthetase 1-like; K01897 long-chain acyl-CoA synthetase [EC:6.2.1.3] (A)	Fatty acid biosynthesis (ko00061);; Fatty acid degradation (ko00071);; Fatty acid metabolism (ko01212);; Peroxisome (ko04146)	[I]	Lipid transport and metabolism	AMP-binding enzyme	Long chain acyl-CoA synthetase 1 GN=T8I13.8 OS=Arabidopsis thaliana (Mouse-ear cress) PE=2 SV=1	I	Lipid transport and metabolism	PREDICTED: long chain acyl-CoA synthetase 1-like [Fragaria vesca subsp. vesca]	--
gene20621	182.846	8894	248.447	11045	160.669	7509	47.3164	2046	72.2213	3322	71.985	3234	2.70853e-06	-1.68738	down	--	--	Cellular Component: cell wall (GO:0005618);; Biological Process: defense response (GO:0006952);; Biological Process: signal transduction (GO:0007165);; Cellular Component: plasmodesma (GO:0009506);; Cellular Component: chloroplast (GO:0009507);; Cellular Component: membrane (GO:0016020);; Cellular Component: apoplast (GO:0048046);;	--	--	[R]	General function prediction only	Leucine Rich Repeat;; Leucine Rich repeats (2 copies);; Leucine rich repeat;; Leucine rich repeat N-terminal domain;; Leucine Rich repeat;; Leucine rich repeat	DNA-damage-repair/toleration protein DRT100 (Precursor) OS=Arabidopsis thaliana (Mouse-ear cress) PE=2 SV=2	R	General function prediction only	PREDICTED: DNA-damage-repair/toleration protein DRT100 [Fragaria vesca subsp. vesca]	cellular component: cell (GO:0005623);; cellular component: cell part (GO:0044464);; biological process: response to stimulus (GO:0050896);; biological process: cellular process (GO:0009987);; biological process: biological regulation (GO:0065007);; cellular component: cell junction (GO:0030054);; cellular component: organelle (GO:0043226);; cellular component: membrane (GO:0016020);; cellular co…
gene20645	115.442	15791	204.494	25671	195.822	25734	34.3632	4177	64.0583	8285	58.9472	7446	0.000325101	-1.77732	down	--	--	--	K00454|0|fve:101301283|linoleate 13S-lipoxygenase 2-1, chloroplastic-like; K00454 lipoxygenase [EC:1.13.11.12] (A)	Linoleic acid metabolism (ko00591);; alpha-Linolenic acid metabolism (ko00592)	--	--	Lipoxygenase;; PLAT/LH2 domain	Linoleate 13S-lipoxygenase 2-1, chloroplastic (Precursor) GN=LOX2.1 OS=Solanum tuberosum (Potato) PE=1 SV=1	E	Amino acid transport and metabolism	PREDICTED: linoleate 13S-lipoxygenase 2-1, chloroplastic-like [Fragaria vesca subsp. vesca]	--
gene20649	0.221	70	0.395701	114	0.408058	123	0.050744	15	0.129426	39	0.076733	23	0.00114806	-2.02247	down	[IQ]	Lipid transport and metabolism;; Secondary metabolites biosynthesis, transport and catabolism	Molecular Function: catalase activity (GO:0004096);; Biological Process: response to oxidative stress (GO:0006979);; Molecular Function: heme binding (GO:0020037);; Biological Process: oxidation-reduction process (GO:0055114);;	--	--	[R]	General function prediction only	AMP-binding enzyme;; Catalase;; NAD(P)-binding Rossmann-like domain;; Bacterial transferase hexapeptide (six repeats);; Phosphopantetheine attachment site;; FAD dependent oxidoreductase;; Thi4 family	4-coumarate--CoA ligase-like 9 OS=Oryza sativa subsp. japonica (Rice) PE=2 SV=2	R	General function prediction only	PREDICTED: uncharacterized protein LOC105350727 [Fragaria vesca subsp. vesca]	molecular function: catalytic activity (GO:0003824);; molecular function: antioxidant activity (GO:0016209);; biological process: metabolic process (GO:0008152);; biological process: single-organism process (GO:0044699);; biological process: response to stimulus (GO:0050896);; molecular function: binding (GO:0005488)
gene20729	1.87429	234	1.67378	192	1.37249	159	52.318	5752	29.4086	3443	42.3192	4835	7.73122e-16	4.59625	up	[I]	Lipid transport and metabolism	Biological Process: pentacyclic triterpenoid biosynthetic process (GO:0019745);; Molecular Function: beta-amyrin synthase activity (GO:0042300);;	K15813|0|fve:101311150|beta-amyrin synthase-like; K15813 beta-amyrin synthase [EC:5.4.99.39] (A)	Sesquiterpenoid and triterpenoid biosynthesis (ko00909)	[I]	Lipid transport and metabolism	Prenyltransferase-like;; Prenyltransferase and squalene oxidase repeat;; Prenyltransferase-like;; Pectic acid lyase	Beta-amyrin synthase GN=OSCBPY OS=Betula platyphylla (Asian white birch) PE=1 SV=1	I	Lipid transport and metabolism	PREDICTED: beta-amyrin synthase-like isoform X2 [Fragaria vesca subsp. vesca]	biological process: metabolic process (GO:0008152);; biological process: cellular process (GO:0009987);; biological process: single-organism process (GO:0044699);; molecular function: catalytic activity (GO:0003824)
gene20734	576.058	66866	644.368	68354	829.174	92471	274.483	28313	406.764	44643	304.845	32677	0.00728162	-1.1185	down	[Q]	Secondary metabolites biosynthesis, transport and catabolism	Molecular Function: copper ion binding (GO:0005507);; Biological Process: lignin catabolic process (GO:0046274);; Cellular Component: apoplast (GO:0048046);; Molecular Function: hydroquinone:oxygen oxidoreductase activity (GO:0052716);; Biological Process: oxidation-reduction process (GO:0055114);;	--	--	[Q]	Secondary metabolites biosynthesis, transport and catabolism	Multicopper oxidase;; Multicopper oxidase;; Multicopper oxidase	Putative laccase-9 (Precursor) OS=Oryza sativa subsp. japonica (Rice) PE=3 SV=1	Q	Secondary metabolites biosynthesis, transport and catabolism	PREDICTED: putative laccase-9 [Fragaria vesca subsp. vesca]	molecular function: binding (GO:0005488);; biological process: metabolic process (GO:0008152);; biological process: cellular process (GO:0009987);; biological process: single-organism process (GO:0044699);; cellular component: extracellular region (GO:0005576);; molecular function: catalytic activity (GO:0003824)
gene20780	0.130727	11	0.091699	8	0.16182	14	1.01894	77	0.584885	47	0.880765	69	0.000137253	2.55897	up	--	--	--	--	--	[TZ]	Signal transduction mechanisms;; Cytoskeleton	TIR domain;; Protein of unknown function (DUF3633);; TIR domain;; LIM domain	Protein DA1-related 1 GN=DAR1 OS=Arabidopsis thaliana (Mouse-ear cress) PE=1 SV=3	TZ	Signal transduction mechanisms;; Cytoskeleton	PREDICTED: protein DA1-related 1 isoform X2 [Elaeis guineensis]	--
gene20796	1.52995	63	2.1625	81	1.81859	72	0.470562	18	0.33962	14	0.741481	28	0.00584351	-1.8523	down	--	--	--	--	--	--	--	--	--	--	--	PREDICTED: uncharacterized PE-PGRS family protein PE_PGRS46-like [Prunus mume]	--
gene20808	23.5937	1602	19.9445	1435	21.4906	1416	43.8434	2747	49.0883	3485	38.9844	2808	4.18933e-06	1.01883	up	--	--	Molecular Function: DNA binding (GO:0003677);; Molecular Function: sequence-specific DNA binding transcription factor activity (GO:0003700);; Cellular Component: nucleus (GO:0005634);; Biological Process: regulation of transcription, DNA-templated (GO:0006355);; Molecular Function: protein dimerization activity (GO:0046983);;	--	--	[K]	Transcription	SRF-type transcription factor (DNA-binding and dimerisation domain);; K-box region	MADS-box protein SVP GN=SVP OS=Arabidopsis thaliana (Mouse-ear cress) PE=1 SV=1	K	Transcription	PREDICTED: MADS-box protein JOINTLESS [Fragaria vesca subsp. vesca]	molecular function: binding (GO:0005488);; molecular function: nucleic acid binding transcription factor activity (GO:0001071);; biological process: biological regulation (GO:0065007);; cellular component: cell (GO:0005623);; cellular component: organelle (GO:0043226);; cellular component: cell part (GO:0044464)
gene20865	0.990936	84	1.01822	78	1.29611	105	4.51765	337	4.84476	384	4.17798	324	3.56604e-06	1.9657	up	--	--	--	K16670|0|fve:101310163|BEL1-like homeodomain protein 9-like; K16670 homeobox protein Meis2 (A)	--	[K]	Transcription	Associated with HOX;; Homeobox KN domain;; Homeobox domain	BEL1-like homeodomain protein 9 GN=At5g02030 OS=Arabidopsis thaliana (Mouse-ear cress) PE=1 SV=1	K	Transcription	PREDICTED: BEL1-like homeodomain protein 9 [Fragaria vesca subsp. vesca]	--
gene20886	9.05193	683	11.5353	795	5.53187	401	2.14691	144	2.98159	213	2.93311	205	0.00250336	-1.75133	down	--	--	Biological Process: response to karrikin (GO:0080167);;	--	--	--	--	Protein of unknown function (DUF620)	--	S	Function unknown	PREDICTED: uncharacterized protein LOC101290708 [Fragaria vesca subsp. vesca]	biological process: response to stimulus (GO:0050896)
gene20991	18.4923	1875	5.84096	542	13.1354	1280	39.1885	3531	29.6689	2844	33.6813	3153	0.000110376	1.39149	up	--	--	--	--	--	--	--	GDSL/SGNH-like Acyl-Esterase family found in Pmr5 and Cas1p;; PMR5 N terminal Domain	Protein ESKIMO 1 GN=F27K19.170 OS=Arabidopsis thaliana (Mouse-ear cress) PE=1 SV=1	S	Function unknown	PREDICTED: protein ESKIMO 1-like [Fragaria vesca subsp. vesca]	--
gene21043	15.0094	1225	7.79102	606	13.2304	945	35.9764	2809	25.2396	2160	28.6805	2408	8.12529e-07	1.42755	up	--	--	--	--	--	--	--	GDSL/SGNH-like Acyl-Esterase family found in Pmr5 and Cas1p;; PMR5 N terminal Domain	Protein trichome birefringence-like 33 GN=TBL33 OS=Arabidopsis thaliana (Mouse-ear cress) PE=2 SV=1	S	Function unknown	PREDICTED: protein trichome birefringence-like 33 isoform X1 [Fragaria vesca subsp. vesca]	--
gene21148	2.06223	96	1.1369	47	2.23853	92	6.93646	280	4.99542	209	6.41056	264	0.00043693	1.69601	up	[R]	General function prediction only	--	K07897|1.05536e-133|fve:101296231|ras-related protein Rab7-like; K07897 Ras-related protein Rab-7A (A)	Endocytosis (ko04144);; Phagosome (ko04145)	[R]	General function prediction only	Ras family;; Miro-like protein;; ADP-ribosylation factor family;; Elongation factor Tu GTP binding domain;; Gtr1/RagA G protein conserved region	Ras-related protein Rab7 OS=Glycine max (Soybean) PE=2 SV=1	U	Intracellular trafficking, secretion, and vesicular transport	PREDICTED: ras-related protein Rab7 [Fragaria vesca subsp. vesca]	--
gene21154	10.9877	455	16.4569	622	10.0497	400	2.25771	83	2.5067	99	2.65369	102	2.23476e-07	-2.38958	down	--	--	Biological Process: regulation of cyclin-dependent protein serine/threonine kinase activity (GO:0000079);; Molecular Function: kinase activity (GO:0016301);; Molecular Function: protein kinase binding (GO:0019901);;	--	--	[R]	General function prediction only	Cyclin;; Cyclin, N-terminal domain	Cyclin-U4-1 GN=CYCU4-1 OS=Arabidopsis thaliana (Mouse-ear cress) PE=1 SV=1	R	General function prediction only	PREDICTED: cyclin-U4-1-like [Fragaria vesca subsp. vesca]	biological process: biological regulation (GO:0065007);; molecular function: catalytic activity (GO:0003824);; biological process: metabolic process (GO:0008152);; molecular function: binding (GO:0005488)
gene21270	46.4457	2284	73.431	3301	83.6892	3955	281.173	12287	267.846	12454	274.887	12484	3.67527e-18	1.95454	up	--	--	--	--	--	--	--	Phosphate-induced protein 1 conserved region	Protein EXORDIUM-like 3 (Precursor) GN=EXL3 OS=Arabidopsis thaliana (Mouse-ear cress) PE=2 SV=1	R	General function prediction only	PREDICTED: protein EXORDIUM-like 3 [Fragaria vesca subsp. vesca]	--
gene21298	42.1108	2831	40.1123	2466	37.4118	2420	15.4895	930	18.6592	1191	15.107	949	1.79293e-09	-1.33198	down	--	--	Cellular Component: integral component of membrane (GO:0016021);;	--	--	[E]	Amino acid transport and metabolism	Transmembrane amino acid transporter protein;; Tryptophan/tyrosine permease family	--	E	Amino acid transport and metabolism	PREDICTED: sodium-coupled neutral amino acid transporter 3-like [Fragaria vesca subsp. vesca]	cellular component: membrane (GO:0016020);; cellular component: membrane part (GO:0044425)
gene21302	2.75947	144	2.53161	129	3.32323	167	8.17657	382	6.44404	338	9.13955	456	0.000594018	1.42002	up	--	--	--	--	--	--	--	--	Transcription factor SCREAM2 GN=F13K23.12 OS=Arabidopsis thaliana (Mouse-ear cress) PE=1 SV=1	S	Function unknown	PREDICTED: transcription factor SCREAM2 isoform X1 [Fragaria vesca subsp. vesca]	--
gene21303	1.67453	73	0.128302	7	1.05123	40	12.9081	508	6.09553	245	8.11833	323	0.000162177	3.21181	up	--	--	--	K10523|7.01951e-83|fve:101297091|BTB/POZ domain-containing protein At3g56230-like; K10523 speckle-type POZ protein (A)	--	[DR]	Cell cycle control, cell division, chromosome partitioning;; General function prediction only	BTB/POZ domain	BTB/POZ domain-containing protein At3g56230 GN=At3g56230 OS=Arabidopsis thaliana (Mouse-ear cress) PE=2 SV=1	D	Cell cycle control, cell division, chromosome partitioning	PREDICTED: BTB/POZ domain-containing protein At3g56230-like [Fragaria vesca subsp. vesca]	--
gene21345	0.740278	47	0.243288	15	0.410594	26	2.71159	153	1.51269	91	1.86259	110	0.000704588	2.04006	up	[O]	Posttranslational modification, protein turnover, chaperones	Molecular Function: zinc ion binding (GO:0008270);;	--	--	[O]	Posttranslational modification, protein turnover, chaperones	Ring finger domain;; RING-H2 zinc finger;; Zinc finger, C3HC4 type (RING finger);; Zinc finger, C3HC4 type (RING finger);; Anaphase-promoting complex subunit 11 RING-H2 finger	RING-H2 finger protein ATL72 GN=ATL72 OS=Arabidopsis thaliana (Mouse-ear cress) PE=2 SV=1	O	Posttranslational modification, protein turnover, chaperones	PREDICTED: RING-H2 finger protein ATL74-like [Fragaria vesca subsp. vesca]	molecular function: binding (GO:0005488)
gene21358	0.23091	7	0.439455	12	0.647129	19	9.64027	255	7.61234	215	9.85947	271	2.75593e-16	4.2757	up	[T]	Signal transduction mechanisms	Molecular Function: phosphorelay response regulator activity (GO:0000156);; Biological Process: phosphorelay signal transduction system (GO:0000160);; Cellular Component: mitochondrion (GO:0005739);; Biological Process: regulation of transcription, DNA-templated (GO:0006355);; Cellular Component: plastid (GO:0009536);; Biological Process: response to cytokinin (GO:0009735);; Molecular Function: k…	K14492|1.33006e-105|fve:101314235|two-component response regulator ARR16-like; K14492 two-component response regulator ARR-A family (A)	Plant hormone signal transduction (ko04075)	[K]	Transcription	Response regulator receiver domain	Two-component response regulator ARR16 GN=ARR16 OS=Arabidopsis thaliana (Mouse-ear cress) PE=1 SV=1	K	Transcription	PREDICTED: two-component response regulator ARR17 [Fragaria vesca subsp. vesca]	molecular function: molecular transducer activity (GO:0060089);; biological process: cellular process (GO:0009987);; biological process: signaling (GO:0023052);; biological process: single-organism process (GO:0044699);; biological process: response to stimulus (GO:0050896);; biological process: biological regulation (GO:0065007);; cellular component: cell (GO:0005623);; cellular component: organ…
gene21379	21.0576	1088	19.8004	938	18.9316	944	7.07442	321	10.0928	495	7.63791	364	5.139e-06	-1.33686	down	--	--	--	--	--	--	--	Alpha/beta hydrolase family;; Alpha/beta hydrolase family;; alpha/beta hydrolase fold	Methylesterase 17 GN=MES17 OS=Arabidopsis thaliana (Mouse-ear cress) PE=1 SV=1	R	General function prediction only	PREDICTED: methylesterase 17 [Fragaria vesca subsp. vesca]	--
gene21463	0	0	0	0	0	0	1.07706	68	0.677281	46	0.862128	57	2.75763e-14	Inf	up	--	--	--	--	--	--	--	B3 DNA binding domain	B3 domain-containing protein REM19 GN=F13F21.8 OS=Arabidopsis thaliana (Mouse-ear cress) PE=1 SV=1	K	Transcription	PREDICTED: B3 domain-containing protein REM19-like [Fragaria vesca subsp. vesca]	--
gene21541	0.194753	12	0.140803	12	0.046009	4	4.37591	244	3.49245	233	5.62531	321	9.90377e-20	4.83438	up	--	--	Biological Process: adaxial/abaxial axis specification (GO:0009943);;	--	--	--	--	Protein of unknown function DUF260	LOB domain-containing protein 6 GN=F5I14.15 OS=Arabidopsis thaliana (Mouse-ear cress) PE=1 SV=1	S	Function unknown	PREDICTED: LOB domain-containing protein 6 [Fragaria vesca subsp. vesca]	biological process: multicellular organismal process (GO:0032501);; biological process: developmental process (GO:0032502);; biological process: single-organism process (GO:0044699)
gene21624	6.4804	395	20.7834	1157	5.6568	331	75.0167	4060	69.8153	4021	93.5961	5264	6.73102e-18	2.79964	up	--	--	--	--	--	--	--	--	--	--	--	PREDICTED: major latex allergen Hev b 5-like [Fragaria vesca subsp. vesca]	--
gene21678	5.40754	877	6.06813	899	6.49992	1013	16.7551	2414	14.1561	2170	16.0849	2408	4.15198e-09	1.32532	up	[RTKL]	General function prediction only;; Signal transduction mechanisms;; Transcription;; Replication, recombination and repair	Molecular Function: protein serine/threonine kinase activity (GO:0004674);; Molecular Function: ATP binding (GO:0005524);; Biological Process: protein phosphorylation (GO:0006468);;	--	--	--	--	Protein tyrosine kinase;; Protein kinase domain;; Regulator of chromosome condensation (RCC1) repeat	Serine/threonine-protein kinase-like protein ACR4 (Precursor) GN=ACR4 OS=Arabidopsis thaliana (Mouse-ear cress) PE=1 SV=1	T	Signal transduction mechanisms	PREDICTED: serine/threonine-protein kinase-like protein ACR4 [Fragaria vesca subsp. vesca]	molecular function: catalytic activity (GO:0003824);; biological process: metabolic process (GO:0008152);; biological process: cellular process (GO:0009987);; molecular function: binding (GO:0005488)
gene21903	9.76249	195	6.06783	111	5.98044	115	1.94238	35	1.56599	30	1.75451	33	0.00019149	-2.08796	down	--	--	Biological Process: single-organism cellular process (GO:0044763);; Biological Process: regulation of biological process (GO:0050789);;	--	--	--	--	--	--	S	Function unknown	PREDICTED: cysteine-rich and transmembrane domain-containing protein A [Fragaria vesca subsp. vesca]	biological process: cellular process (GO:0009987);; biological process: single-organism process (GO:0044699);; biological process: biological regulation (GO:0065007)
gene21905	4.62418	110	3.43673	75	4.45398	102	11.311	239	18.6132	418	14.1738	311	6.04392e-05	1.75093	up	--	--	Cellular Component: nucleus (GO:0005634);; Cellular Component: cytoplasm (GO:0005737);; Biological Process: polarity specification of adaxial/abaxial axis (GO:0009944);; Biological Process: proximal/distal pattern formation (GO:0009954);; Biological Process: floral organ abscission (GO:0010227);; Biological Process: nectary development (GO:0010254);; Biological Process: floral meristem determinac…	K14508|1.93974e-76|fve:101297271|LOW QUALITY PROTEIN: regulatory protein NPR5-like; K14508 regulatory protein NPR1 (A)	Plant hormone signal transduction (ko04075)	[R]	General function prediction only	BTB/POZ domain	Regulatory protein NPR5 GN=F13H10.8 OS=Arabidopsis thaliana (Mouse-ear cress) PE=1 SV=1	R	General function prediction only	PREDICTED: LOW QUALITY PROTEIN: regulatory protein NPR5-like [Fragaria vesca subsp. vesca]	cellular component: cell (GO:0005623);; cellular component: organelle (GO:0043226);; cellular component: cell part (GO:0044464);; biological process: multicellular organismal process (GO:0032501);; biological process: developmental process (GO:0032502);; biological process: single-organism process (GO:0044699);; biological process: reproductive process (GO:0022414)
gene21964	33.2171	3033	31.2896	2661	34.3638	3029	17.129	1447	18.0441	1591	15.4205	1309	6.55151e-06	-1.00509	down	[P]	Inorganic ion transport and metabolism	--	K01674|0|fve:101304892|bifunctional monodehydroascorbate reductase and carbonic anhydrase nectarin-3-like; K01674 carbonic anhydrase [EC:4.2.1.1] (A)	Nitrogen metabolism (ko00910)	[R]	General function prediction only	Eukaryotic-type carbonic anhydrase	Alpha carbonic anhydrase 4 (Precursor) GN=ACA4 OS=Arabidopsis thaliana (Mouse-ear cress) PE=3 SV=1	R	General function prediction only	PREDICTED: alpha carbonic anhydrase 4-like [Fragaria vesca subsp. vesca]	--
gene22060	40.9161	3386	50.8225	3841	47.2263	3738	143.574	10522	99.4617	7757	125.602	9555	3.17442e-07	1.34467	up	[Q]	Secondary metabolites biosynthesis, transport and catabolism	Molecular Function: fatty-acyl-CoA reductase (alcohol-forming) activity (GO:0080019);;	K13356|0|fve:101314535|fatty acyl-CoA reductase 3-like; K13356 fatty acyl-CoA reductase [EC:1.2.1.-] (A)	Cutin, suberine and wax biosynthesis (ko00073);; Peroxisome (ko04146)	[I]	Lipid transport and metabolism	Male sterility protein;; Male sterility protein;; NAD dependent epimerase/dehydratase family;; RmlD substrate binding domain	Fatty acyl-CoA reductase 3 GN=T16L1.280 OS=Arabidopsis thaliana (Mouse-ear cress) PE=2 SV=1	I	Lipid transport and metabolism	PREDICTED: fatty acyl-CoA reductase 3-like [Fragaria vesca subsp. vesca]	molecular function: catalytic activity (GO:0003824);; biological process: metabolic process (GO:0008152);; biological process: single-organism process (GO:0044699)
gene22162	3.41664	133	2.6026	93	2.55718	96	1.09838	38	0.878388	33	0.365902	14	0.00162167	-1.9103	down	--	--	--	K10900|3.47444e-39|pper:PRUPE_ppa000740mg|hypothetical protein; K10900 werner syndrome ATP-dependent helicase [EC:3.6.4.12] (A)	--	--	--	--	--	S	Function unknown	hypothetical protein PRUPE_6G321900 [Prunus persica]	--
gene22167	0.965236	36	1.31533	43	0.306178	12	2.83647	92	3.09286	107	2.65947	90	0.00912883	1.66105	up	--	--	Molecular Function: DNA binding (GO:0003677);; Molecular Function: chromatin binding (GO:0003682);; Cellular Component: nucleus (GO:0005634);; Biological Process: gravitropism (GO:0009630);; Biological Process: embryo development ending in seed dormancy (GO:0009793);; Biological Process: response to red light (GO:0010114);;	--	--	[O]	Posttranslational modification, protein turnover, chaperones	--	Protein RADIALIS-like 1 GN=T22F8.150 OS=Arabidopsis thaliana (Mouse-ear cress) PE=2 SV=1	K	Transcription	PREDICTED: protein RADIALIS-like 4 [Fragaria vesca subsp. vesca]	molecular function: binding (GO:0005488);; cellular component: cell (GO:0005623);; cellular component: organelle (GO:0043226);; cellular component: cell part (GO:0044464);; biological process: response to stimulus (GO:0050896);; biological process: reproductive process (GO:0022414);; biological process: multicellular organismal process (GO:0032501);; biological process: developmental process (GO:…
gene22171	2.28749	190	1.77965	135	1.60371	128	5.6179	414	7.75286	607	5.39644	413	1.19218e-05	1.66318	up	--	--	--	--	--	--	--	--	--	--	--	--	--
gene22214	2.24653	303	2.63994	326	1.82378	237	0.084841	11	0.288191	37	0.283762	36	9.79424e-13	-3.38449	down	--	--	Molecular Function: peroxidase activity (GO:0004601);; Molecular Function: calcium ion binding (GO:0005509);; Cellular Component: integral component of membrane (GO:0016021);; Molecular Function: NAD(P)H oxidase activity (GO:0016174);; Biological Process: oxidation-reduction process (GO:0055114);;	K13447|0|fve:101313234|respiratory burst oxidase homolog protein B-like; K13447 respiratory burst oxidase [EC:1.6.3.- 1.11.1.-] (A)	Plant-pathogen interaction (ko04626)	[PQ]	Inorganic ion transport and metabolism;; Secondary metabolites biosynthesis, transport and catabolism	Ferric reductase NAD binding domain;; Respiratory burst NADPH oxidase;; FAD-binding domain;; Ferric reductase like transmembrane component;; EF hand;; EF-hand domain pair;; EF-hand domain	Respiratory burst oxidase homolog protein B GN=RBOHB OS=Solanum tuberosum (Potato) PE=1 SV=1	PQ	Inorganic ion transport and metabolism;; Secondary metabolites biosynthesis, transport and catabolism	PREDICTED: respiratory burst oxidase homolog protein B [Fragaria vesca subsp. vesca]	molecular function: catalytic activity (GO:0003824);; molecular function: antioxidant activity (GO:0016209);; biological process: metabolic process (GO:0008152);; biological process: single-organism process (GO:0044699);; molecular function: binding (GO:0005488);; cellular component: membrane (GO:0016020);; cellular component: membrane part (GO:0044425)
gene22331	2.0353	108	2.19682	107	1.4966	77	0.355926	18	0.418449	22	0.858852	43	0.00390892	-1.81862	down	[GEPR]	Carbohydrate transport and metabolism;; Amino acid transport and metabolism;; Inorganic ion transport and metabolism;; General function prediction only	--	--	--	[R]	General function prediction only	Sugar (and other) transporter	Sugar transporter ERD6-like 17 GN=SFP1 OS=Arabidopsis thaliana (Mouse-ear cress) PE=2 SV=2	R	General function prediction only	PREDICTED: sugar transporter ERD6-like 3 [Fragaria vesca subsp. vesca]	--
gene22351	14.0201	773	25.6702	1299	16.2514	862	40.0473	1974	36.0355	1889	57.4557	2947	0.0074611	1.20232	up	[T]	Signal transduction mechanisms	Biological Process: phosphorelay signal transduction system (GO:0000160);; Molecular Function: signal transducer activity (GO:0004871);; Molecular Function: 2-alkenal reductase [NAD(P)] activity (GO:0032440);; Biological Process: oxidation-reduction process (GO:0055114);;	K14490|2.39504e-91|fve:101308392|histidine-containing phosphotransfer protein 1-like; K14490 histidine-containing phosphotransfer peotein (A)	Plant hormone signal transduction (ko04075)	[T]	Signal transduction mechanisms	Hpt domain	Histidine-containing phosphotransfer protein 1 GN=MIL23.8 OS=Arabidopsis thaliana (Mouse-ear cress) PE=1 SV=1	T	Signal transduction mechanisms	PREDICTED: histidine-containing phosphotransfer protein 1-like [Fragaria vesca subsp. vesca]	biological process: cellular process (GO:0009987);; biological process: signaling (GO:0023052);; biological process: single-organism process (GO:0044699);; biological process: response to stimulus (GO:0050896);; biological process: biological regulation (GO:0065007);; molecular function: molecular transducer activity (GO:0060089);; molecular function: catalytic activity (GO:0003824);; biological …
gene22362	0.704326	85	0.963007	115	1.27623	142	4.38712	469	4.10354	439	4.16167	454	2.46498e-07	1.98655	up	--	--	--	--	--	[T]	Signal transduction mechanisms	Copine;; C2 domain	Protein BONZAI 3 GN=BON3 OS=Arabidopsis thaliana (Mouse-ear cress) PE=1 SV=1	T	Signal transduction mechanisms	PREDICTED: protein BONZAI 3-like isoform X1 [Fragaria vesca subsp. vesca]	--
gene22412	2.3937	146	0.515175	29	0.723954	43	9.4923	513	5.00501	288	8.09242	455	3.59507e-05	2.57107	up	[R]	General function prediction only	--	K18753|1.91483e-174|fve:101297924|zinc finger CCCH domain-containing protein 14-like; K18753 butyrate response factor 1 (A)	--	[R]	General function prediction only	Zinc finger C-x8-C-x5-C-x3-H type (and similar)	Zinc finger CCCH domain-containing protein 39 OS=Oryza sativa subsp. japonica (Rice) PE=2 SV=1	R	General function prediction only	PREDICTED: zinc finger CCCH domain-containing protein 14-like [Fragaria vesca subsp. vesca]	--
gene22423	13.6743	921	13.6255	839	8.7921	569	4.78252	287	5.43518	347	7.27816	453	0.00222532	-1.10055	down	--	--	--	--	--	[BK]	Chromatin structure and dynamics;; Transcription	Reverse transcriptase-like;; zinc-binding in reverse transcriptase	Uncharacterized protein At1g05835 (Precursor) GN=At1g05835 OS=Arabidopsis thaliana (Mouse-ear cress) PE=2 SV=1	BK	Chromatin structure and dynamics;; Transcription	PREDICTED: putative ribonuclease H protein At1g65750 [Fragaria vesca subsp. vesca]	--
gene22434	12.6709	1218	2.52199	222	5.30889	491	54.7299	4674	29.1971	2653	49.8293	4422	1.11005e-05	2.6471	up	--	--	--	--	--	--	--	Pectinesterase;; Plant invertase/pectin methylesterase inhibitor	Pectinesterase 35 (Precursor) GN=F17J16.60 OS=Arabidopsis thaliana (Mouse-ear cress) PE=2 SV=1	R	General function prediction only	PREDICTED: probable pectinesterase/pectinesterase inhibitor 35 [Fragaria vesca subsp. vesca]	--
gene22507	2.18439	330	2.0043	277	1.48518	216	5.08977	682	4.95957	708	4.89303	682	6.05063e-05	1.33523	up	--	--	--	--	--	--	--	Putative S-adenosyl-L-methionine-dependent methyltransferase	--	S	Function unknown	PREDICTED: uncharacterized protein LOC101291062 [Fragaria vesca subsp. vesca]	--
gene22522	0.057347	6	0.102858	10	0.085501	9	0.681381	60	0.872946	81	0.533659	49	1.50832e-05	2.90879	up	--	--	--	--	--	--	--	No apical meristem (NAM) protein	Protein CUP-SHAPED COTYLEDON 2 GN=K19P17.12 OS=Arabidopsis thaliana (Mouse-ear cress) PE=1 SV=1	K	Transcription	PREDICTED: protein CUP-SHAPED COTYLEDON 2-like [Fragaria vesca subsp. vesca]	--
gene22567	11.2072	643	8.31535	436	8.00064	441	3.84838	197	3.04137	165	2.76091	147	2.14415e-05	-1.56681	down	--	--	--	--	--	--	--	--	Uncharacterized GPI-anchored protein At5g19250 (Precursor) GN=At5g19250 OS=Arabidopsis thaliana (Mouse-ear cress) PE=1 SV=1	R	General function prediction only	PREDICTED: uncharacterized GPI-anchored protein At5g19250-like [Fragaria vesca subsp. vesca]	--
gene22646	19.8519	572	18.0329	475	12.0635	334	5.54657	142	9.49988	259	8.27917	221	0.00391864	-1.15593	down	--	--	--	--	--	--	--	Cotton fibre expressed protein	--	S	Function unknown	PREDICTED: uncharacterized protein LOC101293701 [Fragaria vesca subsp. vesca]	--
gene22676	193.386	16915	313.831	25086	307.736	25861	45.1442	3509	77.2973	6393	88.4676	7146	3.00131e-06	-2.01196	down	[Q]	Secondary metabolites biosynthesis, transport and catabolism	--	--	--	[Q]	Secondary metabolites biosynthesis, transport and catabolism	Cytochrome P450	Cytochrome P450 71A26 GN=CYP71A26 OS=Arabidopsis thaliana (Mouse-ear cress) PE=3 SV=1	Q	Secondary metabolites biosynthesis, transport and catabolism	PREDICTED: cytochrome P450 71A26-like [Fragaria vesca subsp. vesca]	--
gene22687	11.0061	1318	7.44118	814	10.2981	1185	27.2676	2900	19.5395	2211	19.4269	2147	0.000385514	1.14288	up	[RTKL]	General function prediction only;; Signal transduction mechanisms;; Transcription;; Replication, recombination and repair	--	--	--	--	--	Protein kinase domain;; Protein tyrosine kinase;; Wall-associated receptor kinase galacturonan-binding;; Calcium-binding EGF domain	Wall-associated receptor kinase-like 1 (Precursor) GN=WAKL1 OS=Arabidopsis thaliana (Mouse-ear cress) PE=2 SV=1	T	Signal transduction mechanisms	PREDICTED: wall-associated receptor kinase-like 1 [Fragaria vesca subsp. vesca]	--
gene22693	0.022663	3	0	0	0	0	0.754896	60	0.595025	50	0.483556	40	9.50787e-11	5.71754	up	--	--	--	--	--	--	--	Cyclic phosphodiesterase-like protein;; F-box associated;; F-box domain	Cyclic phosphodiesterase GN=At4g18930 OS=Arabidopsis thaliana (Mouse-ear cress) PE=1 SV=1	S	Function unknown	PREDICTED: F-box/kelch-repeat protein At3g06240-like [Fragaria vesca subsp. vesca]	--
gene22715	1.54943	171	0.680624	68	0.633366	69	35.2032	3397	16.2676	1676	22.3787	2250	5.12479e-08	4.60541	up	[V]	Defense mechanisms	--	--	--	[Q]	Secondary metabolites biosynthesis, transport and catabolism	ABC-2 type transporter;; ABC transporter;; AAA domain	ABC transporter G family member 11 GN=At1g17840 OS=Arabidopsis thaliana (Mouse-ear cress) PE=1 SV=1	Q	Secondary metabolites biosynthesis, transport and catabolism	PREDICTED: ABC transporter G family member 11-like isoform X2 [Fragaria vesca subsp. vesca]	--
gene22750	0.141233	15	0.101874	10	0.039639	4	0.687487	63	0.880833	85	0.474973	45	4.61904e-05	2.74194	up	--	--	--	--	--	[R]	General function prediction only	Domain of unknown function (DUF4283);; Zinc knuckle	Uncharacterized protein At4g02000 GN=At4g02000 OS=Arabidopsis thaliana (Mouse-ear cress) PE=2 SV=1	R	General function prediction only	uncharacterized protein LOC110749532 [Prunus avium]	--
gene22763	167.203	13702	145.027	10855	164.157	12928	26.0746	1775	28.1187	2049	115.234	8703	0.00246555	-1.58132	down	--	--	--	--	--	--	--	Protein of unknown function (DUF1350)	--	S	Function unknown	PREDICTED: uncharacterized protein LOC101304763 [Fragaria vesca subsp. vesca]	--
gene22781	24.3852	1305	16.4161	803	15.5642	800	3.66442	175	4.39065	223	3.66193	181	3.28918e-08	-2.32177	down	--	--	--	--	--	--	--	--	--	S	Function unknown	PREDICTED: uncharacterized protein LOC101300714 [Fragaria vesca subsp. vesca]	--
gene22823	58.1486	3596	50.9041	3003	35.6925	2138	164.237	8629	100.721	5760	127	6858	0.000771595	1.29315	up	--	--	--	--	--	--	--	--	--	--	--	PREDICTED: classical arabinogalactan protein 9 [Fragaria vesca subsp. vesca]	--
gene22887	1.65321	113	1.76661	110	1.31763	78	16.0117	910	12.4447	801	17.4428	1011	1.16187e-23	3.17888	up	--	--	--	--	--	--	--	YABBY protein;; HMG-box domain	Putative axial regulator YABBY 2 GN=YAB2 OS=Arabidopsis thaliana (Mouse-ear cress) PE=2 SV=1	K	Transcription	PREDICTED: putative axial regulator YABBY 2 isoform X1 [Fragaria vesca subsp. vesca]	--
gene22891	4.70965	960	3.5801	674	4.64665	909	2.44745	443	2.25336	445	1.66275	313	0.000576931	-1.07632	down	[V]	Defense mechanisms	--	--	--	[Q]	Secondary metabolites biosynthesis, transport and catabolism	ABC-2 type transporter;; ABC transporter;; Plant PDR ABC transporter associated;; ABC-transporter extracellular N-terminal;; AAA domain;; AAA domain;; AAA domain;; ATPase family associated with various cellular activities (AAA);; Protein of unknown function, DUF258	Pleiotropic drug resistance protein 3 GN=PDR3 OS=Nicotiana tabacum (Common tobacco) PE=2 SV=1	Q	Secondary metabolites biosynthesis, transport and catabolism	PREDICTED: pleiotropic drug resistance protein 3-like [Fragaria vesca subsp. vesca]	--
gene22930	285.233	4106	350.151	4606	429.308	5937	1700.21	21746	858.638	11685	1186.46	15770	0.00283172	1.75362	up	--	--	--	--	--	--	--	--	--	--	--	hypothetical protein PRUPE_6G306400 [Prunus persica]	--
gene22931	5.83551	473	5.88547	436	6.56362	511	62.3753	4484	78.7725	6025	60.7082	4536	1.55356e-41	3.40029	up	--	--	--	--	--	--	--	--	--	--	--	PREDICTED: uncharacterized protein LOC101294277 [Fragaria vesca subsp. vesca]	--
gene22950	60.003	3785	40.7883	2360	45.7675	2784	222.174	12498	142.841	8550	175.084	10235	3.62504e-07	1.82449	up	[GR]	Carbohydrate transport and metabolism;; General function prediction only	Cellular Component: extracellular region (GO:0005576);; Molecular Function: manganese ion binding (GO:0030145);; Molecular Function: nutrient reservoir activity (GO:0045735);;	--	--	--	--	Cupin;; Cupin domain	Germin-like protein subfamily 2 member 1 (Precursor) GN=F14J9.22 OS=Arabidopsis thaliana (Mouse-ear cress) PE=2 SV=2	R	General function prediction only	PREDICTED: rhicadhesin receptor-like [Fragaria vesca subsp. vesca]	cellular component: extracellular region (GO:0005576);; molecular function: binding (GO:0005488);; molecular function: nutrient reservoir activity (GO:0045735)
gene22957	13.8401	1414	11.2743	1054	8.31018	816	1.79826	168	3.72492	363	2.55823	248	4.09841e-07	-2.0814	down	[E]	Amino acid transport and metabolism	--	K14638|0|fve:101295257|probable peptide/nitrate transporter At1g59740-like; K14638 solute carrier family 15 (peptide/histidine transporter), member 3/4 (A)	--	[E]	Amino acid transport and metabolism	POT family	Protein NRT1/ PTR FAMILY 4.3 GN=F23H11.6 OS=Arabidopsis thaliana (Mouse-ear cress) PE=2 SV=1	E	Amino acid transport and metabolism	PREDICTED: protein NRT1/ PTR FAMILY 4.5-like [Fragaria vesca subsp. vesca]	--
gene22976	5.21308	277	4.86429	237	3.79139	194	1.62427	77	1.72489	87	2.10702	104	0.00505779	-1.40065	down	--	--	--	--	--	[DR]	Cell cycle control, cell division, chromosome partitioning;; General function prediction only	MATH domain	Ubiquitin carboxyl-terminal hydrolase 13 GN=UBP13 OS=Arabidopsis thaliana (Mouse-ear cress) PE=1 SV=1	R	General function prediction only	PREDICTED: uncharacterized protein LOC105349347 isoform X1 [Fragaria vesca subsp. vesca]	--
gene23034	20.1823	1769	17.8258	1478	14.6198	1229	5.98849	580	8.37939	863	9.25283	729	5.93234e-05	-1.04613	down	[G]	Carbohydrate transport and metabolism	Molecular Function: hydrolase activity, hydrolyzing O-glycosyl compounds (GO:0004553);; Biological Process: carbohydrate metabolic process (GO:0005975);;	K01193|0|fve:101304277|beta-fructofuranosidase, insoluble isoenzyme CWINV1-like; K01193 beta-fructofuranosidase [EC:3.2.1.26] (A)	Galactose metabolism (ko00052);; Starch and sucrose metabolism (ko00500)	[G]	Carbohydrate transport and metabolism	Glycosyl hydrolases family 32 N-terminal domain;; Glycosyl hydrolases family 32 C terminal	Beta-fructofuranosidase, insoluble isoenzyme CWINV1 (Precursor) GN=MMM17.26 OS=Arabidopsis thaliana (Mouse-ear cress) PE=1 SV=1	G	Carbohydrate transport and metabolism	PREDICTED: beta-fructofuranosidase, insoluble isoenzyme CWINV1-like [Fragaria vesca subsp. vesca]	molecular function: catalytic activity (GO:0003824);; biological process: metabolic process (GO:0008152)
gene23054	34.6748	4278	35.4694	3986	36.3428	4295	192.436	21035	145.21	17127	176.841	20343	5.41675e-20	2.2231	up	[E]	Amino acid transport and metabolism	--	K15403|0|fve:101305749|protein HOTHEAD-like; K15403 fatty acid omega-hydroxy dehydrogenase [EC:1.1.-.-] (A)	Cutin, suberine and wax biosynthesis (ko00073)	[R]	General function prediction only	GMC oxidoreductase;; GMC oxidoreductase	Protein HOTHEAD (Precursor) GN=F3N23.17 OS=Arabidopsis thaliana (Mouse-ear cress) PE=1 SV=1	R	General function prediction only	PREDICTED: protein HOTHEAD [Fragaria vesca subsp. vesca]	--
gene23077	6.6794	565	6.59788	505	6.80991	552	1.78491	137	2.21209	181	2.19727	172	1.7531e-06	-1.73066	down	[Q]	Secondary metabolites biosynthesis, transport and catabolism	Molecular Function: monooxygenase activity (GO:0004497);; Molecular Function: iron ion binding (GO:0005506);; Molecular Function: electron carrier activity (GO:0009055);; Molecular Function: oxidoreductase activity, acting on paired donors, with incorporation or reduction of molecular oxygen (GO:0016705);; Molecular Function: heme binding (GO:0020037);; Biological Process: oxidation-reduction pro…	K12638|0|fve:101297721|3-epi-6-deoxocathasterone 23-monooxygenase-like; K12638 3-epi-6-deoxocathasterone 23-monooxygenase [EC:1.14.13.112] (A)	Brassinosteroid biosynthesis (ko00905)	[QI]	Secondary metabolites biosynthesis, transport and catabolism;; Lipid transport and metabolism	Cytochrome P450	3-epi-6-deoxocathasterone 23-monooxygenase GN=CYP90D1 OS=Arabidopsis thaliana (Mouse-ear cress) PE=2 SV=1	Q	Secondary metabolites biosynthesis, transport and catabolism	PREDICTED: 3-epi-6-deoxocathasterone 23-monooxygenase isoform X1 [Fragaria vesca subsp. vesca]	molecular function: catalytic activity (GO:0003824);; biological process: metabolic process (GO:0008152);; biological process: single-organism process (GO:0044699);; molecular function: binding (GO:0005488);; molecular function: electron carrier activity (GO:0009055)
gene23186	6.29667	1398	5.55365	1127	5.03209	1074	17.992	3550	12.7956	2686	15.1013	3096	2.76125e-08	1.38324	up	[V]	Defense mechanisms	Molecular Function: ATP binding (GO:0005524);; Cellular Component: plasma membrane (GO:0005886);; Biological Process: ATP catabolic process (GO:0006200);; Molecular Function: xenobiotic-transporting ATPase activity (GO:0008559);;	--	--	[Q]	Secondary metabolites biosynthesis, transport and catabolism	ABC transporter	ABC transporter G family member 24 GN=F12M16.28 OS=Arabidopsis thaliana (Mouse-ear cress) PE=2 SV=2	Q	Secondary metabolites biosynthesis, transport and catabolism	PREDICTED: ABC transporter G family member 24-like [Fragaria vesca subsp. vesca]	molecular function: binding (GO:0005488);; cellular component: cell (GO:0005623);; cellular component: membrane (GO:0016020);; cellular component: cell part (GO:0044464);; biological process: metabolic process (GO:0008152);; biological process: cellular process (GO:0009987);; biological process: single-organism process (GO:0044699);; molecular function: catalytic activity (GO:0003824);; molecular…
gene23199	24.0797	1382	17.2844	913	21.0511	1164	9.01466	467	9.77471	532	9.0312	488	1.31778e-05	-1.21273	down	--	--	Cellular Component: integral component of membrane (GO:0016021);;	--	--	--	--	Tetraspanin family	Tetraspanin-6 GN=TET6 OS=Arabidopsis thaliana (Mouse-ear cress) PE=2 SV=1	S	Function unknown	PREDICTED: tetraspanin-6 [Fragaria vesca subsp. vesca]	cellular component: membrane (GO:0016020);; cellular component: membrane part (GO:0044425)
gene23200	17.8123	1998	37.5761	3483	29.5758	2888	10.8764	1074	10.6732	1096	12.3436	1277	0.00876594	-1.29332	down	[E]	Amino acid transport and metabolism	Molecular Function: serine-type carboxypeptidase activity (GO:0004185);; Cellular Component: vacuole (GO:0005773);; Biological Process: proteolysis (GO:0006508);; Biological Process: microtubule nucleation (GO:0007020);;	K16297|0|fve:101300854|serine carboxypeptidase-like 27-like; K16297 serine carboxypeptidase-like clade II [EC:3.4.16.-] (A)	--	[OE]	Posttranslational modification, protein turnover, chaperones;; Amino acid transport and metabolism	Serine carboxypeptidase	Serine carboxypeptidase-like 27 (Precursor) GN=SCPL27 OS=Arabidopsis thaliana (Mouse-ear cress) PE=2 SV=1	O	Posttranslational modification, protein turnover, chaperones	PREDICTED: serine carboxypeptidase-like 27 isoform X2 [Fragaria vesca subsp. vesca]	molecular function: catalytic activity (GO:0003824);; biological process: metabolic process (GO:0008152);; cellular component: cell (GO:0005623);; cellular component: organelle (GO:0043226);; cellular component: cell part (GO:0044464);; biological process: cellular process (GO:0009987);; biological process: single-organism process (GO:0044699);; biological process: cellular component organization…
gene23276	3.43235	381	3.91633	397	4.47394	477	1.13077	112	2.29099	241	1.83427	188	0.00315197	-1.22901	down	--	--	Molecular Function: signal transducer activity (GO:0004871);; Biological Process: signal transduction (GO:0007165);; Biological Process: response to light stimulus (GO:0009416);; Cellular Component: membrane (GO:0016020);;	--	--	--	--	NPH3 family;; BTB/POZ domain	BTB/POZ domain-containing protein At5g03250 GN=At5g03250 OS=Arabidopsis thaliana (Mouse-ear cress) PE=2 SV=1	R	General function prediction only	PREDICTED: BTB/POZ domain-containing protein At5g03250-like, partial [Fragaria vesca subsp. vesca]	molecular function: molecular transducer activity (GO:0060089);; biological process: cellular process (GO:0009987);; biological process: response to stimulus (GO:0050896);; biological process: biological regulation (GO:0065007);; cellular component: membrane (GO:0016020)
gene23278	8.38646	1084	4.62563	547	5.73671	711	31.7449	3618	19.7576	2388	22.7877	2712	8.99455e-06	1.91747	up	--	--	Cellular Component: plasma membrane (GO:0005886);; Biological Process: signal transduction (GO:0007165);; Molecular Function: phosphatidylinositol binding (GO:0035091);;	--	--	--	--	Protein of unknown function (DUF1336);; START domain;; PH domain	Protein ENHANCED DISEASE RESISTANCE 2-like GN=EDR2L OS=Arabidopsis thaliana (Mouse-ear cress) PE=2 SV=1	I	Lipid transport and metabolism	PREDICTED: protein ENHANCED DISEASE RESISTANCE 2-like [Fragaria vesca subsp. vesca]	cellular component: cell (GO:0005623);; cellular component: membrane (GO:0016020);; cellular component: cell part (GO:0044464);; biological process: cellular process (GO:0009987);; biological process: response to stimulus (GO:0050896);; biological process: biological regulation (GO:0065007);; molecular function: binding (GO:0005488)
[truncated: 372 more rows]

## Sheet: Table S4
Table S4 DEGs identified between FvDB and FpNDB
[truncated: 6,456 more rows]

## Sheet: Table S5
Table S5 DEGs identified between FvNDB and FpNDB
[truncated: 6,079 more rows]
