# Supplementary material for: Auxin and cytokinin coordinate the dormancy and outgrowth of axillary bud in strawberry runner
Source: BMC Plant Biol. 2019 Nov 29;19:528. doi: 10.1186/s12870-019-2151-x (PMC6884756; doi:10.1186/s12870-019-2151-x)
Supplement: Supplementary file 8 — Additional file 8: Table S6. Four hundred thirty nine core DEGs response for the transcriptome differences between FvDB and both NDB tissues in Fragaria vesca Hawaii-4 and Fragaria pentaphylla. Table S7. The expression data of phytohormone-related genes corresponding to Fig. 3a. Table S8. The expression data of transcription factors corresponding to Fig. 3b [file 12870_2019_2151_MOESM8_ESM.xlsx]

## Sheet: Table S6
Table S6 439 core DEGs involve in the regulation of shoot branching in strawberry
Gene ID	name	annotation	FvDB-a_FPKM	FvDB-b_FPKM	FvDB-c_FPKM	FvNDB-a_FPKM	FvNDB-b_FPKM	FvNDB-c_FPKM	FpNDB-a_FPKM	FpNDB-b_FPKM	FpNDB-c_FPKM	FDR(FvDB VS FvNDB)	FC(FvDB VS FvNDB)	regulated(FvDB VS FvNDB)	FDR(FvNDB VS FpNDB)	FC(FvNDB VS FpNDB)	regulated(FvNDB VS FpNDB)	COG_class	COG_class_annotation	GO_annotation	KEGG_annotation	KEGG_pathway_annotation	KOG_class	KOG_class_annotation	Pfam_annotation	Swiss_Prot_annotation	eggNOG_class	eggNOG_class_annotation	NR_annotation	GO_second_level_annotation
Fragaria_vesca_newGene_1093			2.44637	3.29112	2.1844	0.046666	0.196631	0.144744	0	0	0	2.47723e-11	-4.22503	down	1.96109e-25	#NAME?	down	--	--	--	--	--	--	--	--	--	--	--	PREDICTED: uncharacterized protein LOC101305580 [Fragaria vesca subsp. vesca]	--
Fragaria_vesca_newGene_1471			90.765	56.2135	94.9349	50.4187	20.6553	22.0099	10.1484	6.18748	15.2133	0.00488936	-1.45519	down	3.99553e-11	-2.97739	down	--	--	--	--	--	--	--	--	--	--	--	--	--
Fragaria_vesca_newGene_598			1.15648	0.881163	0.701027	0.479989	0.139662	0.769429	0.08979	0.07276	0.082638	0.00932111	-1.73195	down	1.8036e-10	-3.32445	down	[G]	Carbohydrate transport and metabolism	Biological Process: glycogen biosynthetic process (GO:0005978);; Molecular Function: glucose-1-phosphate adenylyltransferase activity (GO:0008878);;	K00975|0|fve:101297090|glucose-1-phosphate adenylyltransferase small subunit, chloroplastic-like; K00975 glucose-1-phosphate adenylyltransferase [EC:2.7.7.27] (A)	Starch and sucrose metabolism (ko00500);; Amino sugar and nucleotide sugar metabolism (ko00520)	--	--	Nucleotidyl transferase	Glucose-1-phosphate adenylyltransferase small subunit, chloroplastic (Precursor) GN=K23F3.2 OS=Arabidopsis thaliana (Mouse-ear cress) PE=2 SV=2	M	Cell wall/membrane/envelope biogenesis	PREDICTED: glucose-1-phosphate adenylyltransferase small subunit, chloroplastic-like [Fragaria vesca subsp. vesca]	biological process: metabolic process (GO:0008152);; biological process: cellular process (GO:0009987);; biological process: single-organism process (GO:0044699);; molecular function: catalytic activity (GO:0003824)
Fragaria_vesca_newGene_664			23.7891	27.7056	17.952	3.49437	1.60377	3.45686	0.733694	0.430334	1.78533	8.3739e-17	-3.07129	down	2.07805e-29	-4.59414	down	--	--	Biological Process: cellular process (GO:0009987);;	K14484|3.02579e-113|pper:PRUPE_ppa023002mg|hypothetical protein; K14484 auxin-responsive protein IAA (A)	Plant hormone signal transduction (ko04075)	--	--	AUX/IAA family	Auxin-responsive protein IAA32 GN=IAA32 OS=Arabidopsis thaliana (Mouse-ear cress) PE=2 SV=2	K	Transcription	hypothetical protein PRUPE_ppa023002mg [Prunus persica]	biological process: cellular process (GO:0009987)
Fragaria_vesca_newGene_739			2.94318	2.49627	2.58632	0.623059	0.8641	0.409085	0	0	0.019754	0.000120596	-2.10875	down	1.08807e-26	-8.52659	down	--	--	--	--	--	--	--	--	Protein HAPLESS 2 (Precursor) GN=HAP2 OS=Arabidopsis thaliana (Mouse-ear cress) PE=2 SV=1	R	General function prediction only	PREDICTED: protein HAPLESS 2-like [Fragaria vesca subsp. vesca]	--
Fragaria_vesca_newGene_74			19.6497	18.7244	17.8183	3.29773	6.00057	9.30853	2.05661	1.94833	2.7036	7.54425e-11	-1.65322	down	2.18741e-33	-3.10702	down	--	--	--	--	--	--	--	--	--	--	--	--	--
Fragaria_vesca_newGene_763			1.84262	3.64836	3.88161	0	0	0	0	0	0	1.34577e-13	#NAME?	down	9.07967e-14	#NAME?	down	--	--	--	--	--	--	--	--	--	--	--	--	--
Fragaria_vesca_newGene_858			1.4105	1.18718	1.27139	0.694008	0.081924	0.038187	0	0	0	0.00054353	-2.2341	down	2.95356e-21	#NAME?	down	--	--	--	--	--	--	--	--	--	--	--	--	--
gene01752			150.048	169.108	139.032	48.6311	79.8507	59.42	56.2208	64.6841	52.2688	1.36492e-09	-1.3465	down	2.43328e-14	-1.4474	down	--	--	--	--	--	--	--	--	--	--	--	PREDICTED: classical arabinogalactan protein 5-like [Fragaria vesca subsp. vesca]	--
gene05138			4.69412	2.86605	5.44947	0.882033	0.544255	1.40204	0.996455	1.32944	0.824038	0.000914365	-2.23379	down	2.44873e-05	-2.07222	down	--	--	--	--	--	--	--	--	--	--	--	uncharacterized protein LOC110747602 [Prunus avium]	--
gene06708			4.99099	5.2487	4.86569	1.24589	1.63607	2.09936	1.35605	0.841817	1.05601	0.00230186	-1.65591	down	3.29256e-07	-2.25225	down	--	--	--	--	--	--	--	--	--	--	--	PREDICTED: classical arabinogalactan protein 25 [Fragaria vesca subsp. vesca]	--
gene09165			2.18879	1.8567	1.16604	0.176595	0.303436	0.141689	0.124082	0.27	0.285811	1.96714e-07	-3.04521	down	7.57932e-09	-2.91026	down	--	--	--	--	--	--	--	Agglutinin;; Clostridium epsilon toxin ETX/Bacillus mosquitocidal toxin MTX2;; Aerolysin toxin	--	S	Function unknown	PREDICTED: uncharacterized protein LOC101312396 [Fragaria vesca subsp. vesca]	--
gene09488			1.29673	1.12014	0.834574	4.07489	3.3428	6.52512	3.54106	1.87651	3.05704	0.00157236	2.03476	up	0.00347712	1.33216	up	--	--	--	--	--	--	--	--	--	--	--	--	--
gene09617			45.7048	47.6253	43.9056	11.0178	5.55008	7.58223	7.70692	4.92126	8.08849	1.11007e-20	-2.56002	down	8.64487e-25	-2.77303	down	--	--	--	--	--	--	--	DVL family	--	S	Function unknown	PREDICTED: uncharacterized protein LOC105352517 [Fragaria vesca subsp. vesca]	--
gene10483			360.541	349.328	278.269	176.212	168.304	163.921	103.32	96.9654	74.9218	2.74507e-05	-1.01788	down	1.22932e-24	-1.88756	down	--	--	--	--	--	--	--	--	--	--	--	hypothetical protein PRUPE_5G044300 [Prunus persica]	--
gene12044			15.6119	18.1156	21.85	2.55347	6.77908	3.7523	0.311739	0.662187	0.674519	7.67417e-06	-2.13999	down	2.00324e-23	-5.02711	down	--	--	--	--	--	--	--	--	--	--	--	--	--
gene12046			20.3084	20.9665	26.1035	3.54559	8.32096	3.86911	5.20017	5.31462	4.43221	1.02522e-10	-2.15695	down	2.4057e-12	-2.21614	down	--	--	--	--	--	--	--	--	--	--	--	PREDICTED: uncharacterized protein DDB_G0283697-like [Fragaria vesca subsp. vesca]	--
gene12049			16.119	16.7384	21.5222	5.02038	8.62886	6.46635	6.4943	6.74958	7.15915	1.34585e-05	-1.47743	down	4.50648e-07	-1.39503	down	--	--	--	--	--	--	--	--	--	--	--	PREDICTED: uncharacterized protein LOC101303619 [Fragaria vesca subsp. vesca]	--
gene13643			4.52751	4.58128	5.9354	21.278	21.0538	26.7402	25.6864	25.598	25.0297	1.53481e-07	2.12949	up	1.08077e-10	2.28612	up	--	--	--	--	--	--	--	--	--	--	--	PREDICTED: uncharacterized protein LOC101290966 [Fragaria vesca subsp. vesca]	--
gene13653			0.829874	0.664746	0.42114	4.86623	8.54666	5.31023	5.79426	3.56148	3.38956	2.81479e-07	3.1488	up	5.00172e-07	2.61799	up	--	--	--	--	--	--	--	--	--	--	--	--	--
gene18289			28.064	15.6548	19.5025	122.315	86.1857	97.6857	126.71	145.445	132.971	7.0778e-13	2.21635	up	1.17678e-45	2.63667	up	--	--	Molecular Function: catechol oxidase activity (GO:0004097);; Cellular Component: chloroplast thylakoid lumen (GO:0009543);; Biological Process: pigment biosynthetic process (GO:0046148);; Molecular Function: metal ion binding (GO:0046872);; Biological Process: oxidation-reduction process (GO:0055114);;	--	--	--	--	Protein of unknown function (DUF_B2219);; Common central domain of tyrosinase;; Polyphenol oxidase middle domain	Polyphenol oxidase, chloroplastic (Precursor) OS=Malus domestica (Apple) PE=2 SV=1	S	Function unknown	PREDICTED: polyphenol oxidase, chloroplastic-like [Fragaria vesca subsp. vesca]	molecular function: catalytic activity (GO:0003824);; biological process: metabolic process (GO:0008152);; biological process: single-organism process (GO:0044699);; cellular component: cell (GO:0005623);; cellular component: organelle (GO:0043226);; cellular component: organelle part (GO:0044422);; cellular component: cell part (GO:0044464);; molecular function: binding (GO:0005488)
gene22162			3.41664	2.6026	2.55718	1.09838	0.878388	0.365902	0.141398	0.947183	0.309831	0.00162167	-1.9103	down	9.34724e-08	-2.60713	down	--	--	--	K10900|3.47444e-39|pper:PRUPE_ppa000740mg|hypothetical protein; K10900 werner syndrome ATP-dependent helicase [EC:3.6.4.12] (A)	--	--	--	--	--	S	Function unknown	hypothetical protein PRUPE_6G321900 [Prunus persica]	--
gene27815			13.9173	15.0868	13.8101	37.0126	35.4357	37.0601	34.7689	31.8402	35.534	9.36343e-06	1.28376	up	3.26651e-05	1.13072	up	--	--	--	--	--	--	--	--	--	S	Function unknown	PREDICTED: uncharacterized protein LOC101290827 [Fragaria vesca subsp. vesca]	--
gene28354			1.2949	1.03963	1.21984	0.239907	0.275645	0.101718	0	0.023142	0	2.14302e-05	-2.53289	down	3.39473e-21	-6.58048	down	--	--	--	--	--	--	--	--	--	--	--	PREDICTED: vegetative cell wall protein gp1-like [Fragaria vesca subsp. vesca]	--
gene30431			49.0352	41.3174	35.2283	21.5731	19.405	13.5237	10.8296	9.87707	13.5944	0.000231348	-1.26217	down	1.5999e-09	-1.91336	down	--	--	Molecular Function: oxidoreductase activity (GO:0016491);; Biological Process: single-organism metabolic process (GO:0044710);;	--	--	--	--	Protein of unknown function (DUF_B2219)	Polyphenol oxidase, chloroplastic (Precursor) OS=Vitis vinifera (Grape) PE=1 SV=1	S	Function unknown	PREDICTED: polyphenol oxidase, chloroplastic-like [Malus domestica]	molecular function: catalytic activity (GO:0003824);; biological process: metabolic process (GO:0008152);; biological process: single-organism process (GO:0044699)
gene30467			18.2253	23.7773	14.4277	2.64585	4.60281	11.6964	2.38576	2.7729	2.61331	0.00471053	-1.63135	down	1.65194e-12	-2.89168	down	--	--	--	--	--	--	--	--	--	S	Function unknown	hypothetical protein PRUPE_4G039100 [Prunus persica]	--
gene37022			0.55593	0.851516	0.925264	2.74841	1.77598	2.54274	3.72255	3.1363	2.74956	0.000987995	1.5916	up	8.16001e-13	2.52501	up	--	--	--	--	--	--	--	--	--	--	--	PREDICTED: uncharacterized protein LOC101313308 [Fragaria vesca subsp. vesca]	--
gene19786	ZAR1	HOPZ-ACTIVATED RESISTANCE 1	16.2518	22.3202	20.8565	9.7496	13.2385	9.9537	4.43932	3.86146	4.44471	0.00933206	2.80272	up	3.40506e-25	-1.87576	down	--	--	--	--	--	[T]	Signal transduction mechanisms	NB-ARC domain;; Leucine Rich repeats (2 copies);; Leucine rich repeat;; AAA domain;; Leucine Rich Repeat;; Leucine rich repeat	Disease resistance RPP13-like protein 4 GN=RPP13L4 OS=Arabidopsis thaliana (Mouse-ear cress) PE=2 SV=2	T	Signal transduction mechanisms	PREDICTED: disease resistance RPP13-like protein 4 [Fragaria vesca subsp. vesca]	--
gene30882	YUC2	Flavin-binding monooxygenase family protein	0.306366	0.423829	0.643718	4.52252	6.0012	4.40909	3.71526	4.31667	4.36369	3.59507e-05	2.57107	up	1.45954e-15	3.10127	up	[P]	Inorganic ion transport and metabolism	Molecular Function: N,N-dimethylaniline monooxygenase activity (GO:0004499);; Biological Process: auxin biosynthetic process (GO:0009851);; Molecular Function: flavin adenine dinucleotide binding (GO:0050660);; Molecular Function: NADP binding (GO:0050661);; Biological Process: oxidation-reduction process (GO:0055114);;	K11816|0|pxb:103960710|indole-3-pyruvate monooxygenase YUCCA2-like; K11816 indole-3-pyruvate monooxygenase [EC:1.14.13.168] (A)	Tryptophan metabolism (ko00380)	[Q]	Secondary metabolites biosynthesis, transport and catabolism	Flavin-binding monooxygenase-like;; Pyridine nucleotide-disulphide oxidoreductase;; L-lysine 6-monooxygenase (NADPH-requiring);; Pyridine nucleotide-disulphide oxidoreductase;; NAD(P)-binding Rossmann-like domain;; FAD binding domain;; Thi4 family;; Pyridine nucleotide-disulphide oxidoreductase;; FAD-NAD(P)-binding	Indole-3-pyruvate monooxygenase YUCCA2 GN=F17N18.150 OS=Arabidopsis thaliana (Mouse-ear cress) PE=1 SV=1	Q	Secondary metabolites biosynthesis, transport and catabolism	uncharacterized protein LOC101300089 [Fragaria vesca]	molecular function: catalytic activity (GO:0003824);; biological process: metabolic process (GO:0008152);; biological process: single-organism process (GO:0044699);; biological process: cellular process (GO:0009987);; biological process: biological regulation (GO:0065007);; molecular function: binding (GO:0005488)
gene31056	YAB5	plant-specific transcription factor YABBY family protein	0.029186	0.033035	0.091131	16.5733	12.2427	15.7179	29.8466	27.9788	25.7018	0.0078861	1.35688	up	1.28895e-108	8.39133	up	--	--	Molecular Function: sequence-specific DNA binding transcription factor activity (GO:0003700);; Biological Process: chromatin assembly or disassembly (GO:0006333);; Biological Process: regulation of translation (GO:0006417);; Biological Process: plastid organization (GO:0009657);; Biological Process: leaf morphogenesis (GO:0009965);; Biological Process: cell differentiation (GO:0030154);; Biologic…	--	--	--	--	YABBY protein;; HMG-box domain	Axial regulator YABBY 5 GN=YAB5 OS=Arabidopsis thaliana (Mouse-ear cress) PE=2 SV=1	K	Transcription	PREDICTED: axial regulator YABBY 5 isoform X2 [Fragaria vesca subsp. vesca]	molecular function: nucleic acid binding transcription factor activity (GO:0001071);; biological process: biological regulation (GO:0065007);; biological process: cellular process (GO:0009987);; biological process: cellular component organization or biogenesis (GO:0071840);; biological process: multicellular organismal process (GO:0032501);; biological process: developmental process (GO:0032502);…
gene22887	YAB2	Plant-specific transcription factor YABBY family protein	1.65321	1.76661	1.31763	16.0117	12.4447	17.4428	15.1965	16.508	13.3643	0.000875758	1.04452	up	1.09498e-22	3.07499	up	--	--	--	--	--	--	--	YABBY protein;; HMG-box domain	Putative axial regulator YABBY 2 GN=YAB2 OS=Arabidopsis thaliana (Mouse-ear cress) PE=2 SV=1	K	Transcription	PREDICTED: putative axial regulator YABBY 2 isoform X1 [Fragaria vesca subsp. vesca]	--
gene09389	WOX1	WUSCHEL related homeobox 1	0	0.072641	0	2.0291	2.11577	2.46835	2.51444	2.26449	2.63454	5.75338e-25	6.29709	up	1.97812e-32	6.47006	up	--	--	--	--	--	--	--	Homeobox domain	WUSCHEL-related homeobox 1 GN=WOX1 OS=Arabidopsis thaliana (Mouse-ear cress) PE=2 SV=2	K	Transcription	PREDICTED: WUSCHEL-related homeobox 1 [Fragaria vesca subsp. vesca]	--
gene09476	WLIM1	GATA type zinc finger transcription factor family protein	62.2051	78.7899	56.4371	21.9719	28.6383	34.1481	12.9829	7.729	15.2431	0.000576624	1.09556	up	2.06175e-15	-2.23313	down	--	--	Molecular Function: zinc ion binding (GO:0008270);;	K09377|7.28371e-138|fve:101298127|pollen-specific protein SF3-like; K09377 cysteine and glycine-rich protein (A)	--	[TZ]	Signal transduction mechanisms;; Cytoskeleton	LIM domain	LIM domain-containing protein WLIM1 {ECO:0000305} OS=Arabidopsis thaliana (Mouse-ear cress) PE=1 SV=1	TZ	Signal transduction mechanisms;; Cytoskeleton	PREDICTED: LIM domain-containing protein WLIM1-like [Fragaria vesca subsp. vesca]	molecular function: binding (GO:0005488)
gene16564	UNE12	basic helix-loop-helix (bHLH) DNA-binding superfamily protein	1.26786	1.36883	1.086	3.92122	3.87138	4.46324	6.86567	7.25163	6.44754	7.42338e-05	2.5463	up	4.02172e-13	2.39657	up	--	--	--	--	--	--	--	Helix-loop-helix DNA-binding domain	Transcription factor UNE12 GN=T10P11.13 OS=Arabidopsis thaliana (Mouse-ear cress) PE=2 SV=2	K	Transcription	PREDICTED: transcription factor UNE12 isoform X1 [Fragaria vesca subsp. vesca]	--
gene23199	TET6	tetraspanin6	24.0797	17.2844	21.0511	9.01466	9.77471	9.0312	5.39327	4.99558	4.07993	0.000995417	2.11525	up	3.13557e-15	-2.10566	down	--	--	Cellular Component: integral component of membrane (GO:0016021);;	--	--	--	--	Tetraspanin family	Tetraspanin-6 GN=TET6 OS=Arabidopsis thaliana (Mouse-ear cress) PE=2 SV=1	S	Function unknown	PREDICTED: tetraspanin-6 [Fragaria vesca subsp. vesca]	cellular component: membrane (GO:0016020);; cellular component: membrane part (GO:0044425)
gene02193	TET1,TRN2	Tetraspanin family protein	37.643	32.1946	25.9286	12.9126	17.3803	15.2188	15.7199	12.1153	14.3925	2.02916e-11	1.69115	up	2.53762e-08	-1.22612	down	--	--	Cellular Component: plasma membrane (GO:0005886);; Biological Process: aging (GO:0007568);; Biological Process: regulation of cell size (GO:0008361);; Cellular Component: plasmodesma (GO:0009506);; Biological Process: determination of bilateral symmetry (GO:0009855);; Biological Process: auxin polar transport (GO:0009926);; Biological Process: polarity specification of adaxial/abaxial axis (GO:00…	--	--	--	--	Tetraspanin family	Protein TORNADO 2 GN=MZA15.11 OS=Arabidopsis thaliana (Mouse-ear cress) PE=1 SV=1	R	General function prediction only	PREDICTED: protein TORNADO 2 [Fragaria vesca subsp. vesca]	cellular component: cell (GO:0005623);; cellular component: membrane (GO:0016020);; cellular component: cell part (GO:0044464);; biological process: developmental process (GO:0032502);; biological process: single-organism process (GO:0044699);; biological process: cellular process (GO:0009987);; biological process: biological regulation (GO:0065007);; biological process: cellular component organi…
gene27331	TBL41	TRICHOME BIREFRINGENCE-LIKE 41	5.637	5.21702	5.48424	16.7682	14.1112	18.1789	12.4357	14.5052	11.6104	0.000424421	-3.11391	down	0.000123525	1.0953	up	--	--	--	--	--	--	--	GDSL/SGNH-like Acyl-Esterase family found in Pmr5 and Cas1p;; PMR5 N terminal Domain	Protein trichome birefringence-like 41 GN=TBL41 OS=Arabidopsis thaliana (Mouse-ear cress) PE=2 SV=1	S	Function unknown	PREDICTED: protein trichome birefringence-like 41 [Fragaria vesca subsp. vesca]	--
gene15587	SLY2	F-box family protein	0.388021	0.125958	0.148964	1.64405	2.36398	2.22325	2.68535	3.43087	2.3097	1.04061e-11	1.87977	up	5.38006e-14	3.54739	up	--	--	Biological Process: regulation of gibberellic acid mediated signaling pathway (GO:0009937);; Cellular Component: SCF ubiquitin ligase complex (GO:0019005);; Biological Process: regulation of shoot system development (GO:0048831);;	--	--	--	--	F-box-like;; F-box domain	F-box protein SNE GN=MIF21.6 OS=Arabidopsis thaliana (Mouse-ear cress) PE=1 SV=1	R	General function prediction only	PREDICTED: F-box protein SNE [Fragaria vesca subsp. vesca]	biological process: biological regulation (GO:0065007);; cellular component: cell (GO:0005623);; cellular component: macromolecular complex (GO:0032991);; cellular component: cell part (GO:0044464)
gene23952	sks4	SKU5 similar 4	59.3632	65.6595	41.6779	24.2503	24.1092	26.312	19.1177	19.2118	20.4923	2.57164e-08	1.57144	up	2.31362e-07	-1.48512	down	[Q]	Secondary metabolites biosynthesis, transport and catabolism	Molecular Function: copper ion binding (GO:0005507);; Molecular Function: L-ascorbate oxidase activity (GO:0008447);; Cellular Component: plant-type cell wall (GO:0009505);; Cellular Component: membrane (GO:0016020);; Biological Process: oxidation-reduction process (GO:0055114);;	--	--	[Q]	Secondary metabolites biosynthesis, transport and catabolism	Multicopper oxidase;; Multicopper oxidase;; Multicopper oxidase	L-ascorbate oxidase homolog (Precursor) OS=Nicotiana tabacum (Common tobacco) PE=1 SV=1	Q	Secondary metabolites biosynthesis, transport and catabolism	PREDICTED: L-ascorbate oxidase homolog [Fragaria vesca subsp. vesca]	molecular function: binding (GO:0005488);; molecular function: catalytic activity (GO:0003824);; biological process: metabolic process (GO:0008152);; biological process: single-organism process (GO:0044699);; cellular component: cell (GO:0005623);; cellular component: cell part (GO:0044464);; cellular component: membrane (GO:0016020)
gene22331	SFP1	Major facilitator superfamily protein	2.0353	2.19682	1.4966	0.355926	0.418449	0.858852	0.052204	0.045107	0.015768	0.0059364	-1.33623	down	8.77692e-18	-5.31339	down	[GEPR]	Carbohydrate transport and metabolism;; Amino acid transport and metabolism;; Inorganic ion transport and metabolism;; General function prediction only	--	--	--	[R]	General function prediction only	Sugar (and other) transporter	Sugar transporter ERD6-like 17 GN=SFP1 OS=Arabidopsis thaliana (Mouse-ear cress) PE=2 SV=2	R	General function prediction only	PREDICTED: sugar transporter ERD6-like 3 [Fragaria vesca subsp. vesca]	--
gene13644	SCR,SGR1	GRAS family transcription factor	10.0192	11.529	10.7504	33.9551	38.2041	39.1571	47.7419	47.2371	41.5477	5.74687e-08	2.55586	up	2.03292e-29	2.03268	up	--	--	Biological Process: regulation of transcription, DNA-templated (GO:0006355);;	--	--	--	--	GRAS domain family	Protein SCARECROW GN=SCR OS=Ipomoea nil (Japanese morning glory) PE=1 SV=1	K	Transcription	PREDICTED: protein SCARECROW [Fragaria vesca subsp. vesca]	biological process: biological regulation (GO:0065007)
gene35966	scpl40	serine carboxypeptidase-like 40	6.90585	6.94719	4.89754	2.53514	3.64303	2.06449	2.26209	3.32013	3.23253	4.87193e-14	1.97794	up	0.000590622	-1.12804	down	--	--	Molecular Function: serine-type carboxypeptidase activity (GO:0004185);; Biological Process: proteolysis (GO:0006508);;	K16297|0|fve:101294241|serine carboxypeptidase II-3-like; K16297 serine carboxypeptidase-like clade II [EC:3.4.16.-] (A)	--	[OE]	Posttranslational modification, protein turnover, chaperones;; Amino acid transport and metabolism	Serine carboxypeptidase	Serine carboxypeptidase II-3 chain B (Precursor) GN=CXP;2-3 OS=Hordeum vulgare (Barley) PE=2 SV=1	O	Posttranslational modification, protein turnover, chaperones	PREDICTED: serine carboxypeptidase II-3-like [Fragaria vesca subsp. vesca]	molecular function: catalytic activity (GO:0003824);; biological process: metabolic process (GO:0008152)
gene12026	scpl3	serine carboxypeptidase-like 3	20.5046	8.13116	10.4595	25.4721	47.1606	38.2848	62.0689	67.4796	28.7311	0.000120121	1.17121	up	0.000873425	1.90237	up	--	--	--	K16296|0|fve:101310318|serine carboxypeptidase-like 18-like; K16296 serine carboxypeptidase-like clade I [EC:3.4.16.-] (A)	--	[OE]	Posttranslational modification, protein turnover, chaperones;; Amino acid transport and metabolism	Serine carboxypeptidase	Serine carboxypeptidase-like 18 (Precursor) GN=SCPL18 OS=Arabidopsis thaliana (Mouse-ear cress) PE=2 SV=2	E	Amino acid transport and metabolism	PREDICTED: serine carboxypeptidase-like 13 [Fragaria vesca subsp. vesca]	--
gene35596	scpl17	serine carboxypeptidase-like 17	186.435	180.217	254.261	85.1849	128.224	90.8726	68.4469	69.7056	67.1832	0.00505779	-1.40065	down	1.34223e-08	-1.64404	down	[E]	Amino acid transport and metabolism	Molecular Function: carboxypeptidase activity (GO:0004180);;	K16296|0|fve:101305898|serine carboxypeptidase-like 18-like; K16296 serine carboxypeptidase-like clade I [EC:3.4.16.-] (A)	--	[OE]	Posttranslational modification, protein turnover, chaperones;; Amino acid transport and metabolism	Serine carboxypeptidase	Serine carboxypeptidase-like 18 (Precursor) GN=SCPL18 OS=Arabidopsis thaliana (Mouse-ear cress) PE=2 SV=2	E	Amino acid transport and metabolism	PREDICTED: serine carboxypeptidase-like 18 [Fragaria vesca subsp. vesca]	molecular function: catalytic activity (GO:0003824);; biological process: metabolic process (GO:0008152)
gene25433	scpl1	serine carboxypeptidase-like 1	180.896	179.548	247.349	112.255	121.531	107.617	92.0035	84.4117	100.858	0.00584304	2.07048	up	2.40163e-09	-1.13089	down	[E]	Amino acid transport and metabolism	Molecular Function: serine-type carboxypeptidase activity (GO:0004185);; Biological Process: proteolysis (GO:0006508);;	K16296|0|fve:101306478|serine carboxypeptidase-like 18-like; K16296 serine carboxypeptidase-like clade I [EC:3.4.16.-] (A)	--	[OE]	Posttranslational modification, protein turnover, chaperones;; Amino acid transport and metabolism	Serine carboxypeptidase	Serine carboxypeptidase-like 18 (Precursor) GN=SCPL18 OS=Arabidopsis thaliana (Mouse-ear cress) PE=2 SV=2	O	Posttranslational modification, protein turnover, chaperones	PREDICTED: serine carboxypeptidase-like 18 [Fragaria vesca subsp. vesca]	molecular function: catalytic activity (GO:0003824);; biological process: metabolic process (GO:0008152)
gene21463	RTV1	related to vernalization1 1	0	0	0	1.07706	0.677281	0.862128	0.594376	0.905265	0.896916	0.00676675	1.72909	up	8.28858e-22	Inf	up	--	--	--	--	--	--	--	B3 DNA binding domain	B3 domain-containing protein REM19 GN=F13F21.8 OS=Arabidopsis thaliana (Mouse-ear cress) PE=1 SV=1	K	Transcription	PREDICTED: B3 domain-containing protein REM19-like [Fragaria vesca subsp. vesca]	--
gene31757	RGF6	0	53.5961	25.2414	6.38566	0.0512	0.165307	0.31745	0.070389	0	0	1.31778e-05	-1.21273	down	2.31149e-05	-9.69483	down	--	--	--	--	--	--	--	--	--	R	General function prediction only	PREDICTED: uncharacterized protein LOC101307119 isoform X2 [Fragaria vesca subsp. vesca]	--
gene06890	RALFL33	ralf-like 33	9.89457	8.71397	8.88357	22.9111	17.6129	19.7841	27.4438	30.0853	27.8415	8.36474e-06	-1.13235	down	7.39658e-13	1.58952	up	--	--	Molecular Function: signal transducer activity (GO:0004871);; Biological Process: polyamine catabolic process (GO:0006598);; Biological Process: signal transduction (GO:0007165);; Biological Process: cell-cell signaling (GO:0007267);; Cellular Component: plant-type cell wall (GO:0009505);; Cellular Component: plasmodesma (GO:0009506);; Biological Process: phenylpropanoid metabolic process (GO:000…	--	--	--	--	Rapid ALkalinization Factor (RALF)	Protein RALF-like 33 (Precursor) OS=Arabidopsis thaliana (Mouse-ear cress) PE=2 SV=1	R	General function prediction only	PREDICTED: rapid alkalinization factor [Fragaria vesca subsp. vesca]	molecular function: molecular transducer activity (GO:0060089);; biological process: metabolic process (GO:0008152);; biological process: cellular process (GO:0009987);; biological process: response to stimulus (GO:0050896);; biological process: biological regulation (GO:0065007);; biological process: signaling (GO:0023052);; biological process: single-organism process (GO:0044699);; cellular com…
gene26318	RAB,RBE	C2H2 and C2HC zinc fingers superfamily protein	0.509687	0.288525	0.790205	3.22212	2.74931	2.37231	2.04458	2.01567	2.03782	0.00584304	-2.20697	down	3.12357e-05	1.87278	up	--	--	Molecular Function: metal ion binding (GO:0046872);;	--	--	--	--	--	Probable transcriptional regulator RABBIT EARS GN=RBE OS=Arabidopsis thaliana (Mouse-ear cress) PE=2 SV=2	R	General function prediction only	PREDICTED: probable transcriptional regulator RABBIT EARS [Fragaria vesca subsp. vesca]	molecular function: binding (GO:0005488)
gene13778	PYL4,RCAR10	PYR1-like 4	3.83354	7.20246	7.53408	10.3606	14.01	16.3595	25.0874	39.1335	22.1507	0.00493656	-2.10226	down	2.45056e-05	2.17054	up	--	--	Biological Process: abscisic acid-activated signaling pathway (GO:0009738);;	K14496|1.91394e-137|fve:101304013|abscisic acid receptor PYL4-like; K14496 abscisic acid receptor PYR/PYL family (A)	Plant hormone signal transduction (ko04075)	--	--	Polyketide cyclase / dehydrase and lipid transport;; Pathogenesis-related protein Bet v I family;; Polyketide cyclase / dehydrase and lipid transport	Abscisic acid receptor PYL4 GN=T19C21.20 OS=Arabidopsis thaliana (Mouse-ear cress) PE=1 SV=1	R	General function prediction only	PREDICTED: abscisic acid receptor PYL4 [Fragaria vesca subsp. vesca]	biological process: cellular process (GO:0009987);; biological process: signaling (GO:0023052);; biological process: single-organism process (GO:0044699);; biological process: response to stimulus (GO:0050896);; biological process: biological regulation (GO:0065007)
gene17309	PUB15	Plant U-Box 15	11.5739	17.2595	9.95667	3.54388	3.85276	4.62286	4.32728	3.16513	4.39294	0.00519269	-1.16881	down	3.20221e-05	-1.73548	down	--	--	Cellular Component: ubiquitin ligase complex (GO:0000151);; Molecular Function: ubiquitin-protein transferase activity (GO:0004842);; Biological Process: protein ubiquitination (GO:0016567);;	--	--	[S]	Function unknown	Armadillo/beta-catenin-like repeat;; U-box domain;; Armadillo-like;; Zinc-finger of the MIZ type in Nse subunit	U-box domain-containing protein 15 GN=PUB15 OS=Arabidopsis thaliana (Mouse-ear cress) PE=2 SV=2	S	Function unknown	PREDICTED: U-box domain-containing protein 15-like [Fragaria vesca subsp. vesca]	cellular component: cell (GO:0005623);; cellular component: macromolecular complex (GO:0032991);; cellular component: cell part (GO:0044464);; molecular function: catalytic activity (GO:0003824);; biological process: metabolic process (GO:0008152);; biological process: cellular process (GO:0009987)
gene22434	PME61	pectin methylesterase 61	12.6709	2.52199	5.30889	54.7299	29.1971	49.8293	29.4838	31.648	29.7522	0.00598446	-1.21905	down	1.07314e-14	2.10811	up	--	--	--	--	--	--	--	Pectinesterase;; Plant invertase/pectin methylesterase inhibitor	Pectinesterase 35 (Precursor) GN=F17J16.60 OS=Arabidopsis thaliana (Mouse-ear cress) PE=2 SV=1	R	General function prediction only	PREDICTED: probable pectinesterase/pectinesterase inhibitor 35 [Fragaria vesca subsp. vesca]	--
gene32503	PIP1;4,PIP1E,TMP-C	plasma membrane intrinsic protein 1;4	99.5444	109.098	109.629	254.391	204.687	243.064	260.241	291.807	246.856	2.96393e-06	-1.15126	down	2.99653e-12	1.28207	up	[G]	Carbohydrate transport and metabolism	--	K09872|0|fve:101307988|probable aquaporin PIP1-4-like; K09872 aquaporin PIP (A)	--	[G]	Carbohydrate transport and metabolism	Major intrinsic protein	Probable aquaporin PIP1-4 OS=Arabidopsis thaliana (Mouse-ear cress) PE=1 SV=1	R	General function prediction only	PREDICTED: aquaporin PIP1-3 [Fragaria vesca subsp. vesca]	--
gene32173	PG2	polygalacturonase 2	5.38341	6.48566	6.10523	15.9503	16.7896	15.629	16.0211	18.5605	15.4439	3.04113e-08	1.22261	up	2.04404e-09	1.43015	up	--	--	--	--	--	--	--	BURP domain	Probable polygalacturonase non-catalytic subunit JP650 (Precursor) GN=JP650 OS=Arabidopsis thaliana (Mouse-ear cress) PE=2 SV=2	R	General function prediction only	PREDICTED: probable polygalacturonase non-catalytic subunit JP650 [Fragaria vesca subsp. vesca]	--
gene25699	PFK3	phosphofructokinase 3	3.74538	1.52517	2.47884	0.550868	0.438289	0.703042	0.978815	0.803736	0.820099	0.00022759	2.26402	up	0.00572723	-1.65339	down	[G]	Carbohydrate transport and metabolism	--	K00850|0|fve:101299783|6-phosphofructokinase 3-like; K00850 6-phosphofructokinase 1 [EC:2.7.1.11] (A)	Glycolysis / Gluconeogenesis (ko00010);; Pentose phosphate pathway (ko00030);; Fructose and mannose metabolism (ko00051);; Galactose metabolism (ko00052);; Carbon metabolism (ko01200);; Biosynthesis of amino acids (ko01230);; RNA degradation (ko03018)	[G]	Carbohydrate transport and metabolism	Phosphofructokinase	ATP-dependent 6-phosphofructokinase 3 {ECO:0000255|HAMAP-Rule:MF_03186} GN=At4g26270 OS=Arabidopsis thaliana (Mouse-ear cress) PE=1 SV=1	G	Carbohydrate transport and metabolism	PREDICTED: ATP-dependent 6-phosphofructokinase 6-like [Fragaria vesca subsp. vesca]	--
gene19572	PDF2	protodermal factor 2	8.24276	11.4017	11.8087	46.0599	51.7689	53.5611	27.4415	31.1707	24.7539	1.62215e-10	3.66189	up	2.4811e-15	1.41351	up	--	--	Molecular Function: sequence-specific DNA binding transcription factor activity (GO:0003700);; Cellular Component: nucleus (GO:0005634);; Biological Process: regulation of transcription, DNA-templated (GO:0006355);; Molecular Function: sequence-specific DNA binding (GO:0043565);;	K09338|0|fve:101311833|homeobox-leucine zipper protein PROTODERMAL FACTOR 2-like; K09338 homeobox-leucine zipper protein (A)	--	--	--	START domain;; Homeobox domain	Homeobox-leucine zipper protein PROTODERMAL FACTOR 2 GN=PDF2 OS=Arabidopsis thaliana (Mouse-ear cress) PE=2 SV=1	K	Transcription	PREDICTED: homeobox-leucine zipper protein PROTODERMAL FACTOR 2-like [Fragaria vesca subsp. vesca]	molecular function: nucleic acid binding transcription factor activity (GO:0001071);; biological process: biological regulation (GO:0065007);; cellular component: cell (GO:0005623);; cellular component: organelle (GO:0043226);; cellular component: cell part (GO:0044464);; molecular function: binding (GO:0005488)
gene36841	PAN	bZIP transcription factor family protein	5.40263	3.66284	3.20631	11.171	14.0339	12.273	8.43243	10.0182	8.01913	7.28952e-05	-1.21579	down	0.000344147	1.0524	up	--	--	Molecular Function: sequence-specific DNA binding transcription factor activity (GO:0003700);; Biological Process: regulation of transcription, DNA-templated (GO:0006355);; Molecular Function: sequence-specific DNA binding (GO:0043565);;	K14431|0|fve:101301963|transcription factor HBP-1b(c1)-like; K14431 transcription factor TGA (A)	Plant hormone signal transduction (ko04075)	--	--	Seed dormancy control;; bZIP transcription factor;; Basic region leucine zipper	Transcription factor PERIANTHIA GN=PAN OS=Arabidopsis thaliana (Mouse-ear cress) PE=1 SV=1	K	Transcription	PREDICTED: transcription factor HBP-1b(c38)-like [Fragaria vesca subsp. vesca]	molecular function: nucleic acid binding transcription factor activity (GO:0001071);; biological process: biological regulation (GO:0065007);; molecular function: binding (GO:0005488)
gene07306	ORTH2,VIM1	Zinc finger (C3HC4-type RING finger) family protein	0.58364	0.959745	0.716971	2.32798	1.98687	1.69823	2.47341	2.42892	2.4343	0.000961313	3.55311	up	1.35258e-05	1.67201	up	[V]	Defense mechanisms	Molecular Function: nucleotide binding (GO:0000166);; Molecular Function: DNA binding (GO:0003677);; Biological Process: DNA metabolic process (GO:0006259);; Biological Process: chromatin organization (GO:0006325);; Cellular Component: intracellular organelle (GO:0043229);; Biological Process: macromolecule modification (GO:0043412);; Molecular Function: metal ion binding (GO:0046872);;	K10638|0|fve:101291494|E3 ubiquitin-protein ligase ORTHRUS 2-like; K10638 E3 ubiquitin-protein ligase UHRF1 [EC:6.3.2.19] (A)	--	--	--	SAD/SRA domain;; Zinc finger, C3HC4 type (RING finger);; Ring finger domain;; zinc finger of C3HC4-type, RING;; Zinc finger, C3HC4 type (RING finger)	E3 ubiquitin-protein ligase ORTHRUS 2 GN=F12K22.14 OS=Arabidopsis thaliana (Mouse-ear cress) PE=1 SV=1	K	Transcription	PREDICTED: E3 ubiquitin-protein ligase ORTHRUS 2-like isoform X1 [Fragaria vesca subsp. vesca]	molecular function: binding (GO:0005488);; biological process: metabolic process (GO:0008152);; biological process: cellular process (GO:0009987);; biological process: cellular component organization or biogenesis (GO:0071840);; cellular component: cell (GO:0005623);; cellular component: organelle (GO:0043226);; cellular component: cell part (GO:0044464)
gene29433	OBP1	OBF binding protein 1	5.77406	7.46416	5.06928	36.8677	37.0464	63.5353	51.5059	53.8808	44.482	0.000626544	-1.45901	down	9.06009e-39	2.98451	up	--	--	--	--	--	--	--	Dof domain, zinc finger	Dof zinc finger protein DOF5.8 GN=DOF5.8 OS=Arabidopsis thaliana (Mouse-ear cress) PE=2 SV=1	K	Transcription	PREDICTED: dof zinc finger protein DOF3.4 [Fragaria vesca subsp. vesca]	--
gene32373	NRPD1,NRPD1A,POL,IVA,SDE4,SMD2	nuclear RNA polymerase D1A	3.09571	3.53309	3.88256	7.07694	7.28683	8.60064	9.10172	8.12487	7.78966	0.00109833	-1.24475	down	3.77474e-09	1.17129	up	[K]	Transcription	--	K16250|0|fve:101311090|DNA-directed RNA polymerase D subunit 1-like; K16250 DNA-directed RNA polymerase IV subunit 1 [EC:2.7.7.6] (A)	--	[K]	Transcription	RNA polymerase Rpb1, domain 2;; Protein of unknown function (DUF3223);; RNA polymerase Rpb1, domain 3;; RNA polymerase Rpb1, domain 5;; RNA polymerase Rpb1, domain 4;; RNA polymerase Rpb1, domain 1	DNA-directed RNA polymerase IV subunit 1 GN=At1g63020 OS=Arabidopsis thaliana (Mouse-ear cress) PE=1 SV=1	K	Transcription	PREDICTED: DNA-directed RNA polymerase IV subunit 1 isoform X1 [Fragaria vesca subsp. vesca]	--
gene26551	NRPA1	nuclear RNA polymerase A1	8.54408	3.65142	8.13562	19.5971	16.4931	17.912	35.7883	39.3928	34.8281	0.00714906	1.41574	up	8.13431e-21	1.70577	up	[K]	Transcription	Molecular Function: transferase activity (GO:0016740);;	K02999|0|fve:101298316|DNA-directed RNA polymerase I subunit RPA1-like; K02999 DNA-directed RNA polymerase I subunit RPA1 [EC:2.7.7.6] (A)	Purine metabolism (ko00230);; Pyrimidine metabolism (ko00240);; RNA polymerase (ko03020)	[K]	Transcription	RNA polymerase Rpb1, domain 5;; RNA polymerase Rpb1, domain 2;; RNA polymerase Rpb1, domain 3;; RNA polymerase Rpb1, domain 1;; RNA polymerase Rpb1, domain 4	DNA-directed RNA polymerase II subunit 1 GN=F4B14.70 OS=Arabidopsis thaliana (Mouse-ear cress) PE=1 SV=3	K	Transcription	PREDICTED: DNA-directed RNA polymerase I subunit RPA1-like isoform X1 [Fragaria vesca subsp. vesca]	molecular function: catalytic activity (GO:0003824);; biological process: metabolic process (GO:0008152)
gene06305	NPC6	non-specific phospholipase C6	41.0494	32.8892	34.7003	16.7306	18.1261	13.5955	17.0609	16.5067	15.1775	0.00108817	-1.09197	down	5.69104e-11	-1.2006	down	[M]	Cell wall/membrane/envelope biogenesis	Molecular Function: phosphatidylcholine phospholipase C activity (GO:0034480);;	K01114|0|pmum:103338080|non-specific phospholipase C6; K01114 phospholipase C [EC:3.1.4.3] (A)	Inositol phosphate metabolism (ko00562);; Glycerophospholipid metabolism (ko00564);; Ether lipid metabolism (ko00565)	--	--	Phosphoesterase family	Non-specific phospholipase C6 (Precursor) GN=NPC6 OS=Arabidopsis thaliana (Mouse-ear cress) PE=2 SV=1	I	Lipid transport and metabolism	PREDICTED: non-specific phospholipase C6 [Fragaria vesca subsp. vesca]	molecular function: catalytic activity (GO:0003824);; biological process: metabolic process (GO:0008152)
gene18593	NGA1	AP2/B3-like transcriptional factor family protein	0.669363	0.427084	0.702352	3.11611	3.3907	4.50555	5.93015	7.2033	6.48686	0.000109054	-1.04161	down	3.66927e-22	3.39764	up	--	--	--	--	--	--	--	B3 DNA binding domain	B3 domain-containing transcription factor NGA1 GN=NGA1 OS=Arabidopsis thaliana (Mouse-ear cress) PE=1 SV=1	K	Transcription	PREDICTED: B3 domain-containing transcription factor NGA1 [Fragaria vesca subsp. vesca]	--
gene04560	MRH6	Adenine nucleotide alpha hydrolases-like superfamily protein	17.0197	16.3682	8.91095	6.12127	4.66739	6.48255	4.53435	5.41254	6.49634	6.43747e-10	-1.38887	down	0.000728879	-1.43885	down	--	--	--	--	--	--	--	Universal stress protein family	--	S	Function unknown	PREDICTED: uncharacterized protein LOC101303795 [Fragaria vesca subsp. vesca]	--
gene07185	LTPG1	glycosylphosphatidylinositol-anchored lipid protein transfer 1	146.953	151.847	121.893	893.476	625.49	691.805	625.939	649.376	636.864	0.00619649	-1.43359	down	2.54781e-28	2.13927	up	--	--	--	--	--	--	--	Probable lipid transfer;; Protease inhibitor/seed storage/LTP family	Non-specific lipid transfer protein GPI-anchored 1 (Precursor) GN=LTPG1 OS=Arabidopsis thaliana (Mouse-ear cress) PE=1 SV=1	R	General function prediction only	PREDICTED: non-specific lipid transfer protein GPI-anchored 1 [Fragaria vesca subsp. vesca]	--
gene30750	LFY,LFY3	floral meristem identity control protein LEAFY (LFY)	0.166752	0.242992	0.597782	1.74902	2.69674	2.14761	1.08803	1.09088	1.33066	1.31532e-08	-3.34396	down	0.000214245	1.71718	up	--	--	Molecular Function: DNA binding (GO:0003677);; Biological Process: regulation of transcription, DNA-templated (GO:0006355);;	--	--	--	--	Floricaula / Leafy protein	Floricaula/leafy homolog 2 GN=FL2 OS=Nicotiana tabacum (Common tobacco) PE=2 SV=1	K	Transcription	PREDICTED: protein UNIFOLIATA-like [Fragaria vesca subsp. vesca]	molecular function: binding (GO:0005488);; biological process: biological regulation (GO:0065007)
gene38377	LEA14,LSR3	Late embryogenesis abundant protein	1.44019	0.896215	1.05779	0.435353	0.159259	0.202059	0.240382	0.451487	0.203513	0.00744172	-1.62864	down	6.26033e-05	-1.93453	down	--	--	--	--	--	--	--	Late embryogenesis abundant protein	Desiccation protectant protein Lea14 homolog OS=Glycine max (Soybean) PE=2 SV=1	S	Function unknown	PREDICTED: desiccation protectant protein Lea14 homolog [Fragaria vesca subsp. vesca]	--
gene00897	LCR69,PDF2.2	low-molecular-weight cysteine-rich 69	1855.15	2046.16	1799.85	1026.86	1299.61	655.607	445.568	425.385	451.969	0.000147563	-2.11186	down	3.12662e-28	-2.30851	down	--	--	Biological Process: defense response (GO:0006952);;	--	--	--	--	Gamma-thionin family	Defensin-like protein (Precursor) OS=Nelumbo nucifera (Sacred lotus) PE=3 SV=1	R	General function prediction only	PREDICTED: defensin Ec-AMP-D2-like [Fragaria vesca subsp. vesca]	biological process: response to stimulus (GO:0050896)
gene11123	LAX3	like AUX1 3	115.73	128.845	77.5458	29.3887	31.6562	34.018	33.0195	31.1127	35.505	0.00700117	-1.32719	down	2.00214e-07	-1.75525	down	--	--	Biological Process: polysaccharide biosynthetic process (GO:0000271);; Biological Process: amino acid transmembrane transport (GO:0003333);; Biological Process: acetyl-CoA metabolic process (GO:0006084);; Biological Process: response to auxin (GO:0009733);; Biological Process: multidimensional cell growth (GO:0009825);; Biological Process: auxin polar transport (GO:0009926);; Biological Process: …	K13946|0|fve:101295387|auxin transporter-like protein 3-like; K13946 auxin influx carrier (AUX1 LAX family) (A)	Plant hormone signal transduction (ko04075)	[E]	Amino acid transport and metabolism	Transmembrane amino acid transporter protein	Auxin transporter-like protein 3 GN=LAX3 OS=Medicago truncatula (Barrel medic) PE=2 SV=1	P	Inorganic ion transport and metabolism	PREDICTED: auxin transporter-like protein 3 [Fragaria vesca subsp. vesca]	biological process: metabolic process (GO:0008152);; biological process: single-organism process (GO:0044699);; biological process: cellular process (GO:0009987);; biological process: localization (GO:0051179);; biological process: response to stimulus (GO:0050896);; biological process: growth (GO:0040007);; biological process: biological regulation (GO:0065007);; biological process: developmenta…
gene01184	LAS,SCL18	GRAS family transcription factor	0.048949	0.049663	0	0.614967	0.635264	0.638521	0.914752	0.903079	0.496428	3.08946e-09	2.04403	up	2.54466e-11	4.43637	up	--	--	Biological Process: transcription, DNA-templated (GO:0006351);;	--	--	--	--	GRAS domain family	Scarecrow-like protein 18 GN=F20N2.1 OS=Arabidopsis thaliana (Mouse-ear cress) PE=2 SV=1	K	Transcription	PREDICTED: scarecrow-like protein 18 isoform X1 [Fragaria vesca subsp. vesca]	biological process: metabolic process (GO:0008152);; biological process: cellular process (GO:0009987)
gene20734	LAC14	laccase 14	576.058	644.368	829.174	274.483	406.764	304.845	345.635	313.156	179.533	1.66527e-19	-2.79474	down	2.33795e-05	-1.33656	down	[Q]	Secondary metabolites biosynthesis, transport and catabolism	Molecular Function: copper ion binding (GO:0005507);; Biological Process: lignin catabolic process (GO:0046274);; Cellular Component: apoplast (GO:0048046);; Molecular Function: hydroquinone:oxygen oxidoreductase activity (GO:0052716);; Biological Process: oxidation-reduction process (GO:0055114);;	--	--	[Q]	Secondary metabolites biosynthesis, transport and catabolism	Multicopper oxidase;; Multicopper oxidase;; Multicopper oxidase	Putative laccase-9 (Precursor) OS=Oryza sativa subsp. japonica (Rice) PE=3 SV=1	Q	Secondary metabolites biosynthesis, transport and catabolism	PREDICTED: putative laccase-9 [Fragaria vesca subsp. vesca]	molecular function: binding (GO:0005488);; biological process: metabolic process (GO:0008152);; biological process: cellular process (GO:0009987);; biological process: single-organism process (GO:0044699);; cellular component: extracellular region (GO:0005576);; molecular function: catalytic activity (GO:0003824)
gene27557	LAC14	laccase 14	85.3763	100.33	117.395	43.1527	55.9033	52.9124	31.763	32.032	35.4031	4.24974e-05	-2.70516	down	1.2611e-11	-1.73466	down	[Q]	Secondary metabolites biosynthesis, transport and catabolism	Molecular Function: oxidoreductase activity, acting on diphenols and related substances as donors, oxygen as acceptor (GO:0016682);; Biological Process: single-organism metabolic process (GO:0044710);; Molecular Function: metal ion binding (GO:0046872);;	--	--	[Q]	Secondary metabolites biosynthesis, transport and catabolism	Multicopper oxidase;; Multicopper oxidase;; Multicopper oxidase	Putative laccase-9 (Precursor) OS=Oryza sativa subsp. japonica (Rice) PE=3 SV=1	Q	Secondary metabolites biosynthesis, transport and catabolism	PREDICTED: laccase-14-like isoform X2 [Fragaria vesca subsp. vesca]	molecular function: catalytic activity (GO:0003824);; biological process: metabolic process (GO:0008152);; biological process: single-organism process (GO:0044699);; molecular function: binding (GO:0005488)
gene07465	LAC12	laccase 12	9.45769	1.54143	2.35414	64.6077	41.1413	63.0965	30.4347	35.7958	29.4791	2.75593e-16	4.2757	up	1.86293e-20	2.80584	up	[Q]	Secondary metabolites biosynthesis, transport and catabolism	Molecular Function: copper ion binding (GO:0005507);; Biological Process: lignin catabolic process (GO:0046274);; Biological Process: response to copper ion (GO:0046688);; Cellular Component: apoplast (GO:0048046);; Molecular Function: hydroquinone:oxygen oxidoreductase activity (GO:0052716);; Biological Process: oxidation-reduction process (GO:0055114);;	--	--	[Q]	Secondary metabolites biosynthesis, transport and catabolism	Multicopper oxidase;; Multicopper oxidase;; Multicopper oxidase	Laccase-12 (Precursor) GN=LAC12 OS=Arabidopsis thaliana (Mouse-ear cress) PE=2 SV=1	Q	Secondary metabolites biosynthesis, transport and catabolism	PREDICTED: laccase-12-like [Fragaria vesca subsp. vesca]	molecular function: binding (GO:0005488);; biological process: metabolic process (GO:0008152);; biological process: cellular process (GO:0009987);; biological process: single-organism process (GO:0044699);; biological process: response to stimulus (GO:0050896);; cellular component: extracellular region (GO:0005576);; molecular function: catalytic activity (GO:0003824)
gene07472	LAC12	laccase 12	0.300245	0.040719	0.047479	1.1368	1.54946	1.59389	4.73675	6.09788	0.918165	9.79424e-13	-3.38449	down	0.000804786	4.57936	up	[Q]	Secondary metabolites biosynthesis, transport and catabolism	Molecular Function: copper ion binding (GO:0005507);; Biological Process: lignin catabolic process (GO:0046274);; Biological Process: response to copper ion (GO:0046688);; Cellular Component: apoplast (GO:0048046);; Molecular Function: hydroquinone:oxygen oxidoreductase activity (GO:0052716);; Biological Process: oxidation-reduction process (GO:0055114);;	--	--	[Q]	Secondary metabolites biosynthesis, transport and catabolism	Multicopper oxidase;; Multicopper oxidase;; Multicopper oxidase	Laccase-12 (Precursor) GN=LAC12 OS=Arabidopsis thaliana (Mouse-ear cress) PE=2 SV=1	Q	Secondary metabolites biosynthesis, transport and catabolism	PREDICTED: laccase-12-like [Fragaria vesca subsp. vesca]	molecular function: binding (GO:0005488);; biological process: metabolic process (GO:0008152);; biological process: cellular process (GO:0009987);; biological process: single-organism process (GO:0044699);; biological process: response to stimulus (GO:0050896);; cellular component: extracellular region (GO:0005576);; molecular function: catalytic activity (GO:0003824)
gene09344	KNATM	KNOX Arabidopsis thaliana meinox	0.372029	1.023	0.175459	6.22501	9.45826	6.04585	12.3326	11.2051	10.2931	8.06573e-08	1.69152	up	6.85424e-32	4.37248	up	--	--	--	--	--	[K]	Transcription	KNOX2 domain;; KNOX1 domain	Homeobox protein knotted-1-like 1 GN=F9M13.2 OS=Arabidopsis thaliana (Mouse-ear cress) PE=1 SV=1	S	Function unknown	PREDICTED: homeobox protein knotted-1-like 1 [Fragaria vesca subsp. vesca]	--
gene03606	KNAT6,KNAT6L,KNAT6S	KNOTTED1-like homeobox gene 6	2.87589	2.60428	2.34578	11.754	16.6093	12.7409	12.9133	5.6641	10.2674	2.75763e-14	Inf	up	0.00017083	1.75715	up	--	--	Molecular Function: sequence-specific DNA binding transcription factor activity (GO:0003700);; Cellular Component: nucleus (GO:0005634);; Biological Process: regulation of transcription, DNA-templated (GO:0006355);; Molecular Function: sequence-specific DNA binding (GO:0043565);;	--	--	[K]	Transcription	KNOX2 domain;; KNOX1 domain;; ELK domain	Homeobox protein knotted-1-like 6 GN=KNAT6 OS=Arabidopsis thaliana (Mouse-ear cress) PE=1 SV=1	K	Transcription	PREDICTED: homeobox protein knotted-1-like 6 [Fragaria vesca subsp. vesca]	molecular function: nucleic acid binding transcription factor activity (GO:0001071);; biological process: biological regulation (GO:0065007);; cellular component: cell (GO:0005623);; cellular component: organelle (GO:0043226);; cellular component: cell part (GO:0044464);; molecular function: binding (GO:0005488)
gene38463	KCS1	3-ketoacyl-CoA synthase 1	10.4144	5.69508	7.13601	65.6327	55.5927	60.3219	46.5704	49.3718	48.2784	0.00105482	-1.86553	down	4.99184e-45	2.58919	up	--	--	Biological Process: fatty acid biosynthetic process (GO:0006633);; Cellular Component: membrane (GO:0016020);; Molecular Function: transferase activity, transferring acyl groups other than amino-acyl groups (GO:0016747);;	K15397|0|fve:101298249|3-ketoacyl-CoA synthase 1-like; K15397 3-ketoacyl-CoA synthase [EC:2.3.1.199] (A)	Fatty acid elongation (ko00062)	--	--	FAE1/Type III polyketide synthase-like protein;; 3-Oxoacyl-[acyl-carrier-protein (ACP)] synthase III C terminal;; Chalcone and stilbene synthases, C-terminal domain;; Chalcone and stilbene synthases, N-terminal domain	3-ketoacyl-CoA synthase 1 GN=T25K16.11 OS=Arabidopsis thaliana (Mouse-ear cress) PE=2 SV=1	I	Lipid transport and metabolism	PREDICTED: 3-ketoacyl-CoA synthase 1-like [Fragaria vesca subsp. vesca]	biological process: metabolic process (GO:0008152);; biological process: cellular process (GO:0009987);; biological process: single-organism process (GO:0044699);; cellular component: membrane (GO:0016020);; molecular function: catalytic activity (GO:0003824)
gene12992	KCBP,PKCBP,ZWI	kinesin-like calmodulin-binding protein (ZWICHEL)	16.2914	17.0348	16.2402	36.9671	36.9735	39.6823	38.6107	42.609	39.7236	6.08642e-06	2.80333	up	4.12722e-12	1.24127	up	[Z]	Cytoskeleton	Molecular Function: microtubule motor activity (GO:0003777);; Molecular Function: calmodulin binding (GO:0005516);; Molecular Function: ATP binding (GO:0005524);; Cellular Component: kinesin complex (GO:0005871);; Cellular Component: plasma membrane (GO:0005886);; Biological Process: ATP catabolic process (GO:0006200);; Biological Process: microtubule-based movement (GO:0007018);; Molecular Funct…	--	--	[N]	Cell motility	Kinesin motor domain;; MyTH4 domain;; FERM central domain;; FERM N-terminal domain	Kinesin-like calmodulin-binding protein GN=K14B20.10 OS=Arabidopsis thaliana (Mouse-ear cress) PE=1 SV=1	Z	Cytoskeleton	PREDICTED: kinesin-like calmodulin-binding protein [Fragaria vesca subsp. vesca]	molecular function: catalytic activity (GO:0003824);; biological process: metabolic process (GO:0008152);; molecular function: binding (GO:0005488);; cellular component: cell (GO:0005623);; cellular component: macromolecular complex (GO:0032991);; cellular component: organelle (GO:0043226);; cellular component: organelle part (GO:0044422);; cellular component: cell part (GO:0044464);; cellular co…
gene13896	JK224,NPH1,PHOT1,RPT1	phototropin 1	75.1163	107.095	59.6563	19.2045	22.0267	17.6372	31.0978	25.1012	31.3331	0.000173391	1.07292	up	0.00016895	-1.51367	down	[RTKL]	General function prediction only;; Signal transduction mechanisms;; Transcription;; Replication, recombination and repair	--	K08282|0|fve:101314732|phototropin-1-like; K08282 non-specific serine/threonine protein kinase [EC:2.7.11.1] (A)	--	--	--	Protein kinase domain;; PAS domain;; Protein tyrosine kinase;; PAS fold;; PAS fold;; PAS fold	Phototropin-1 GN=T6D9_110 OS=Arabidopsis thaliana (Mouse-ear cress) PE=1 SV=1	T	Signal transduction mechanisms	PREDICTED: phototropin-1 isoform X1 [Fragaria vesca subsp. vesca]	--
gene03731	JAG	C2H2 and C2HC zinc fingers superfamily protein	0	0	0.039745	3.66261	3.59309	3.90398	2.65911	2.56114	2.05757	2.40291e-05	2.65714	up	3.97185e-28	6.82326	up	--	--	--	--	--	--	--	--	Zinc finger protein STAMENLESS 1 OS=Oryza sativa subsp. japonica (Rice) PE=2 SV=1	R	General function prediction only	PREDICTED: zinc finger protein JAGGED [Fragaria vesca subsp. vesca]	--
gene11316	IQD26	IQ-domain 26	8.50862	10.8527	6.57496	17.9499	19.3642	18.7667	23.4674	25.2737	16.8601	0.00112597	-2.11499	down	1.55721e-05	1.30141	up	--	--	--	--	--	--	--	Protein of unknown function (DUF4005);; IQ calmodulin-binding motif	--	S	Function unknown	PREDICTED: protein IQ-DOMAIN 14-like [Fragaria vesca subsp. vesca]	--
gene12883	iqd21	IQ-domain 21	15.1999	10.9144	19.1036	48.8344	42.1178	27.1473	31.7044	29.8372	32.7144	0.00723435	1.07025	up	1.3058e-08	1.05473	up	--	--	--	--	--	--	--	Protein of unknown function (DUF4005);; IQ calmodulin-binding motif	--	S	Function unknown	PREDICTED: protein IQ-DOMAIN 1 isoform X1 [Fragaria vesca subsp. vesca]	--
gene28985	IQD19	IQ-domain 19	8.65555	11.2401	10.4355	4.56991	4.84909	4.62251	3.40972	2.88496	3.18329	0.00735037	1.81012	up	3.01404e-10	-1.6186	down	--	--	--	--	--	--	--	Protein of unknown function (DUF4005);; IQ calmodulin-binding motif	Protein IQ-DOMAIN 31 GN=IQD31 OS=Arabidopsis thaliana (Mouse-ear cress) PE=1 SV=1	S	Function unknown	PREDICTED: protein IQ-DOMAIN 14 [Fragaria vesca subsp. vesca]	--
gene01883	IQD18	IQ-domain 18	2.14256	1.75177	2.46048	8.97639	11.0478	12.4435	9.27352	7.15598	9.01925	4.86415e-26	2.18559	up	1.64513e-10	1.94919	up	--	--	--	--	--	--	--	Protein of unknown function (DUF4005);; IQ calmodulin-binding motif	Protein IQ-DOMAIN 1 GN=IQD1 OS=Arabidopsis thaliana (Mouse-ear cress) PE=1 SV=1	S	Function unknown	PREDICTED: protein IQ-DOMAIN 1-like [Fragaria vesca subsp. vesca]	--
gene12740	iqd17	IQ-domain 17	14.1355	13.487	18.5777	29.9538	36.5048	37.4548	67.4014	69.5006	63.5996	1.96154e-12	2.30002	up	1.08753e-30	2.06965	up	--	--	--	--	--	--	--	Protein of unknown function (DUF4005);; IQ calmodulin-binding motif	--	S	Function unknown	PREDICTED: protein IQ-DOMAIN 14-like [Fragaria vesca subsp. vesca]	--
gene32593	IAA3,SHY2	AUX/IAA transcriptional regulator family protein	36.7233	32.7685	21.135	14.1904	6.19908	6.58406	2.64926	2.14381	5.11559	1.33173e-05	1.25807	up	4.73831e-13	-3.23875	down	--	--	Cellular Component: nucleus (GO:0005634);; Biological Process: regulation of transcription, DNA-templated (GO:0006355);; Biological Process: auxin-activated signaling pathway (GO:0009734);; Molecular Function: protein dimerization activity (GO:0046983);;	K14484|9.49349e-144|fve:101294983|auxin-induced protein 22B-like; K14484 auxin-responsive protein IAA (A)	Plant hormone signal transduction (ko04075)	--	--	AUX/IAA family	Auxin-responsive protein IAA3 GN=F19P19.32 OS=Arabidopsis thaliana (Mouse-ear cress) PE=1 SV=1	K	Transcription	PREDICTED: auxin-responsive protein IAA4 [Fragaria vesca subsp. vesca]	cellular component: cell (GO:0005623);; cellular component: organelle (GO:0043226);; cellular component: cell part (GO:0044464);; biological process: biological regulation (GO:0065007);; biological process: cellular process (GO:0009987);; biological process: signaling (GO:0023052);; biological process: single-organism process (GO:0044699);; biological process: response to stimulus (GO:0050896);; …
gene05990	IAA19,MSG2	indole-3-acetic acid inducible 19	33.3933	28.7472	22.5104	10.8785	9.7794	14.2663	14.2116	12.2875	16.1789	1.11576e-06	-1.34354	down	1.289e-05	-1.03289	down	--	--	Biological Process: transcription, DNA-templated (GO:0006351);; Biological Process: regulation of cellular process (GO:0050794);;	K14484|5.19443e-114|fve:101309560|auxin-induced protein AUX22-like; K14484 auxin-responsive protein IAA (A)	Plant hormone signal transduction (ko04075)	--	--	AUX/IAA family	Auxin-induced protein 22A GN=AUX22A OS=Vigna radiata var. radiata (Mung bean) PE=2 SV=1	K	Transcription	PREDICTED: auxin-induced protein IAA6 [Fragaria vesca subsp. vesca]	biological process: metabolic process (GO:0008152);; biological process: cellular process (GO:0009987);; biological process: biological regulation (GO:0065007)
gene08194	IAA16	indoleacetic acid-induced protein 16	234.066	250.965	181.879	75.0478	95.8797	83.2993	79.5661	77.5283	93.0671	3.77542e-07	2.46761	up	7.54331e-13	-1.32165	down	--	--	Biological Process: transcription, DNA-templated (GO:0006351);; Biological Process: response to auxin (GO:0009733);; Biological Process: regulation of gene expression (GO:0010468);; Cellular Component: intracellular membrane-bounded organelle (GO:0043231);; Biological Process: regulation of primary metabolic process (GO:0080090);; Biological Process: regulation of cellular macromolecule biosynthe…	K14484|1.37613e-158|fve:101298379|auxin-induced protein AUX28-like; K14484 auxin-responsive protein IAA (A)	Plant hormone signal transduction (ko04075)	--	--	AUX/IAA family	Auxin-induced protein AUX28 GN=AUX28 OS=Glycine max (Soybean) PE=2 SV=1	K	Transcription	PREDICTED: auxin-induced protein AUX28-like [Fragaria vesca subsp. vesca]	biological process: metabolic process (GO:0008152);; biological process: cellular process (GO:0009987);; biological process: response to stimulus (GO:0050896);; biological process: biological regulation (GO:0065007);; cellular component: cell (GO:0005623);; cellular component: organelle (GO:0043226);; cellular component: cell part (GO:0044464)
gene00571	HVA22F	HVA22-like protein F	5.96166	5.27733	4.83808	2.07552	2.11037	2.07288	1.46924	1.74896	1.71948	4.7002e-07	-1.40651	down	3.97337e-05	-1.74032	down	[U]	Intracellular trafficking, secretion, and vesicular transport	--	K17279|5.233e-103|fve:101307609|HVA22-like protein f-like; K17279 receptor expression-enhancing protein 5/6 (A)	--	[U]	Intracellular trafficking, secretion, and vesicular transport	TB2/DP1, HVA22 family	HVA22-like protein f GN=HVA22F OS=Arabidopsis thaliana (Mouse-ear cress) PE=2 SV=1	U	Intracellular trafficking, secretion, and vesicular transport	PREDICTED: HVA22-like protein f [Fragaria vesca subsp. vesca]	--
gene38367	HRT,RCY1,RPP8	Disease resistance protein (CC-NBS-LRR class) family	0.094743	0.078914	0.025852	1.76129	0.945353	0.968862	1.18771	1.28061	1.55745	0.00114446	-1.13637	down	1.55487e-10	3.24698	up	--	--	--	--	--	[T]	Signal transduction mechanisms	NB-ARC domain;; Leucine rich repeat;; Leucine Rich repeats (2 copies)	Probable disease resistance RPP8-like protein 2 GN=RPP8L2 OS=Arabidopsis thaliana (Mouse-ear cress) PE=3 SV=1	T	Signal transduction mechanisms	PREDICTED: putative disease resistance protein At1g50180 [Fragaria vesca subsp. vesca]	--
gene13004	HMG1,HMGR1	hydroxy methylglutaryl CoA reductase 1	51.9102	66.3809	52.3289	26.556	26.6425	27.4371	28.3313	30.2746	29.012	1.29788e-12	1.96625	up	2.72677e-08	-1.00738	down	[I]	Lipid transport and metabolism	Molecular Function: hydroxymethylglutaryl-CoA reductase (NADPH) activity (GO:0004420);; Cellular Component: endoplasmic reticulum membrane (GO:0005789);; Biological Process: isoprenoid biosynthetic process (GO:0008299);; Biological Process: coenzyme A metabolic process (GO:0015936);; Cellular Component: integral component of membrane (GO:0016021);; Cellular Component: mitochondrial membrane (GO:0…	K00021|0|fve:101292247|3-hydroxy-3-methylglutaryl-coenzyme A reductase 1-like; K00021 hydroxymethylglutaryl-CoA reductase (NADPH) [EC:1.1.1.34] (A)	Terpenoid backbone biosynthesis (ko00900)	[I]	Lipid transport and metabolism	Hydroxymethylglutaryl-coenzyme A reductase	3-hydroxy-3-methylglutaryl-coenzyme A reductase 1 GN=HMGR1 OS=Hevea brasiliensis (Para rubber tree) PE=2 SV=1	I	Lipid transport and metabolism	PREDICTED: 3-hydroxy-3-methylglutaryl-coenzyme A reductase 1-like [Fragaria vesca subsp. vesca]	molecular function: catalytic activity (GO:0003824);; biological process: metabolic process (GO:0008152);; biological process: single-organism process (GO:0044699);; cellular component: cell (GO:0005623);; cellular component: membrane (GO:0016020);; cellular component: organelle (GO:0043226);; cellular component: organelle part (GO:0044422);; cellular component: membrane part (GO:0044425);; cellu…
gene23830	HEC2	basic helix-loop-helix (bHLH) DNA-binding superfamily protein	6.58036	11.0633	11.6052	1.19212	2.51681	1.64753	3.15838	1.97879	4.40314	0.00250336	-1.75133	down	0.000173822	-1.66607	down	--	--	--	--	--	--	--	Helix-loop-helix DNA-binding domain	Transcription factor HEC1 GN=K21H1.2 OS=Arabidopsis thaliana (Mouse-ear cress) PE=1 SV=1	K	Transcription	PREDICTED: transcription factor HEC2-like [Fragaria vesca subsp. vesca]	--
gene09093	GUX2,PGSIP3	plant glycogenin-like starch initiation protein 3	9.93746	3.578	7.03743	20.4832	15.6368	15.0103	15.6796	16.2083	14.4513	1.71279e-08	2.44688	up	6.82368e-05	1.12404	up	[M]	Cell wall/membrane/envelope biogenesis	--	--	--	[G]	Carbohydrate transport and metabolism	Glycosyl transferase family 8	UDP-glucuronate:xylan alpha-glucuronosyltransferase 2 GN=F17M5.90/F17M5.100 OS=Arabidopsis thaliana (Mouse-ear cress) PE=2 SV=1	G	Carbohydrate transport and metabolism	PREDICTED: UDP-glucuronate:xylan alpha-glucuronosyltransferase 2 isoform X1 [Fragaria vesca subsp. vesca]	--
gene05424	GLIP1	GDSL lipase 1	44.1644	73.6542	40.9476	11.6891	17.0416	25.895	21.0435	21.4922	20.8408	2.91208e-05	-2.06169	down	0.00285627	-1.36984	down	--	--	Molecular Function: hydrolase activity (GO:0016787);;	--	--	--	--	GDSL-like Lipase/Acylhydrolase	GDSL esterase/lipase 1 (Precursor) GN=GLIP1 OS=Arabidopsis thaliana (Mouse-ear cress) PE=1 SV=1	R	General function prediction only	PREDICTED: GDSL esterase/lipase 1-like [Fragaria vesca subsp. vesca]	molecular function: catalytic activity (GO:0003824);; biological process: metabolic process (GO:0008152)
gene38325	GL3,MYC6.2	basic helix-loop-helix (bHLH) DNA-binding superfamily protein	19.9859	19.3372	19.8797	41.7738	41.9706	45.8762	53.4972	50.159	48.42	0.00452364	-1.01448	down	3.02319e-13	1.30128	up	--	--	Molecular Function: protein dimerization activity (GO:0046983);;	--	--	--	--	bHLH-MYC and R2R3-MYB transcription factors N-terminal	Transcription factor GLABRA 3 GN=At5g41315 OS=Arabidopsis thaliana (Mouse-ear cress) PE=1 SV=1	K	Transcription	PREDICTED: transcription factor EGL1 [Fragaria vesca subsp. vesca]	molecular function: binding (GO:0005488)
gene07960	GIL1	Plant protein of unknown function (DUF641)	36.5134	24.2961	23.6433	6.36155	8.29453	3.94985	6.68555	5.11768	7.79582	1.50554e-07	-3.10513	down	5.32912e-09	-2.15244	down	--	--	--	--	--	--	--	Plant protein of unknown function (DUF641)	--	S	Function unknown	PREDICTED: uncharacterized protein LOC101294642 [Fragaria vesca subsp. vesca]	--
gene24005	GH3.1	Auxin-responsive GH3 family protein	0.364995	0.478273	0.552984	1.71837	1.81799	3.58201	2.07063	2.57209	1.92258	0.00645457	-1.79857	down	2.46591e-07	2.17385	up	--	--	--	K14487|0|fve:101303266|probable indole-3-acetic acid-amido synthetase GH3.1-like; K14487 auxin responsive GH3 gene family (A)	Plant hormone signal transduction (ko04075)	--	--	GH3 auxin-responsive promoter	Probable indole-3-acetic acid-amido synthetase GH3.1 GN=GH3.1 OS=Arabidopsis thaliana (Mouse-ear cress) PE=2 SV=1	R	General function prediction only	PREDICTED: probable indole-3-acetic acid-amido synthetase GH3.1 [Fragaria vesca subsp. vesca]	--
gene11037	GCS1,HAP2	hapless 2	1.70932	1.70209	2.08762	0.32442	0.557247	0.338251	0.616203	0.54145	0.433067	6.08521e-06	1.55693	up	2.74633e-05	-1.7715	down	--	--	Cellular Component: endoplasmic reticulum (GO:0005783);; Cellular Component: plasma membrane (GO:0005886);;	--	--	--	--	Male gamete fusion factor	Protein HAPLESS 2 (Precursor) GN=HAP2 OS=Arabidopsis thaliana (Mouse-ear cress) PE=2 SV=1	R	General function prediction only	PREDICTED: protein HAPLESS 2-like [Fragaria vesca subsp. vesca]	cellular component: cell (GO:0005623);; cellular component: organelle (GO:0043226);; cellular component: cell part (GO:0044464);; cellular component: membrane (GO:0016020)
gene00605	GAD,GAD1	glutamate decarboxylase	1.47028	0.874005	1.14886	0.218523	0.359639	0.265332	0.329647	0.188429	0.248645	1.76876e-05	1.3221	up	7.39532e-06	-2.15085	down	[E]	Amino acid transport and metabolism	Molecular Function: glutamate decarboxylase activity (GO:0004351);; Cellular Component: nucleus (GO:0005634);; Cellular Component: cytosol (GO:0005829);; Biological Process: glutamate metabolic process (GO:0006536);; Molecular Function: pyridoxal phosphate binding (GO:0030170);;	K01580|0|fve:101300439|glutamate decarboxylase 1-like; K01580 glutamate decarboxylase [EC:4.1.1.15] (A)	Alanine, aspartate and glutamate metabolism (ko00250);; beta-Alanine metabolism (ko00410);; Taurine and hypotaurine metabolism (ko00430);; Butanoate metabolism (ko00650)	[E]	Amino acid transport and metabolism	Pyridoxal-dependent decarboxylase conserved domain	Glutamate decarboxylase GN=GAD OS=Petunia hybrida (Petunia) PE=1 SV=1	E	Amino acid transport and metabolism	PREDICTED: glutamate decarboxylase 4 [Fragaria vesca subsp. vesca]	molecular function: catalytic activity (GO:0003824);; biological process: metabolic process (GO:0008152);; cellular component: cell (GO:0005623);; cellular component: organelle (GO:0043226);; cellular component: cell part (GO:0044464);; biological process: cellular process (GO:0009987);; biological process: single-organism process (GO:0044699);; molecular function: binding (GO:0005488)
gene23869	FRA1	P-loop containing nucleoside triphosphate hydrolases superfamily protein	2.65257	1.35051	2.07604	7.17802	4.68117	5.96335	7.03104	6.61142	7.40463	0.000125873	1.39846	up	9.97705e-10	1.7452	up	--	--	Molecular Function: microtubule motor activity (GO:0003777);; Molecular Function: ATP binding (GO:0005524);; Cellular Component: kinesin complex (GO:0005871);; Cellular Component: microtubule (GO:0005874);; Biological Process: microtubule-based movement (GO:0007018);; Molecular Function: microtubule binding (GO:0008017);;	K10395|0|fve:101311610|chromosome-associated kinesin KIF4A-like; K10395 kinesin family member 4/21/27 (A)	--	[Z]	Cytoskeleton	Kinesin motor domain	Kinesin-like protein FLA10 GN=FLA10 OS=Chlamydomonas reinhardtii (Chlamydomonas smithii) PE=1 SV=1	Z	Cytoskeleton	PREDICTED: chromosome-associated kinesin KIF4A-like [Fragaria vesca subsp. vesca]	molecular function: catalytic activity (GO:0003824);; biological process: metabolic process (GO:0008152);; molecular function: binding (GO:0005488);; cellular component: cell (GO:0005623);; cellular component: macromolecular complex (GO:0032991);; cellular component: organelle (GO:0043226);; cellular component: organelle part (GO:0044422);; cellular component: cell part (GO:0044464);; biological …
gene31018	FLA6	FASCICLIN-like arabinogalactan 6	46.1122	59.6903	54.9914	6.17868	10.3032	7.64791	5.40433	6.00274	5.36089	0.000521455	-1.62124	down	3.7365e-45	-3.30359	down	--	--	--	--	--	--	--	Fasciclin domain	Fasciclin-like arabinogalactan protein 6 (Precursor) GN=FLA6 OS=Arabidopsis thaliana (Mouse-ear cress) PE=2 SV=2	R	General function prediction only	PREDICTED: fasciclin-like arabinogalactan protein 13 [Fragaria vesca subsp. vesca]	--
gene17325	EXL5	EXORDIUM like 5	3.24011	6.8692	5.40452	0	2.11445	1.6265	0	0	0	0.000114865	-2.0721	down	3.31156e-20	#NAME?	down	--	--	--	--	--	--	--	Phosphate-induced protein 1 conserved region	Protein EXORDIUM-like 5 (Precursor) GN=EXL5 OS=Arabidopsis thaliana (Mouse-ear cress) PE=2 SV=1	R	General function prediction only	PREDICTED: protein EXORDIUM-like 5 [Fragaria vesca subsp. vesca]	--
gene21270	EXL3	EXORDIUM like 3	46.4457	73.431	83.6892	281.173	267.846	274.887	280.763	252.437	269.675	1.67072e-14	2.21446	up	4.37045e-26	1.92876	up	--	--	--	--	--	--	--	Phosphate-induced protein 1 conserved region	Protein EXORDIUM-like 3 (Precursor) GN=EXL3 OS=Arabidopsis thaliana (Mouse-ear cress) PE=2 SV=1	R	General function prediction only	PREDICTED: protein EXORDIUM-like 3 [Fragaria vesca subsp. vesca]	--
gene13404	ERL1	ERECTA-like 1	10.9763	11.1157	12.7773	29.5235	27.826	33.2779	38.4516	45.7834	38.9385	3.56604e-06	1.9657	up	5.89878e-22	1.71653	up	[RTKL]	General function prediction only;; Signal transduction mechanisms;; Transcription;; Replication, recombination and repair	Molecular Function: protein serine/threonine kinase activity (GO:0004674);; Molecular Function: phosphoprotein phosphatase activity (GO:0004721);; Molecular Function: ATP binding (GO:0005524);; Biological Process: protein phosphorylation (GO:0006468);; Cellular Component: integral component of membrane (GO:0016021);;	--	--	--	--	Leucine Rich repeats (2 copies);; Protein kinase domain;; Leucine rich repeat;; Protein tyrosine kinase;; Leucine Rich Repeat;; Leucine Rich repeat;; Leucine rich repeat;; Leucine rich repeat N-terminal domain	LRR receptor-like serine/threonine-protein kinase ERL1 {ECO:0000303|PubMed:14985254} (Precursor) OS=Arabidopsis thaliana (Mouse-ear cress) PE=1 SV=1	T	Signal transduction mechanisms	PREDICTED: LRR receptor-like serine/threonine-protein kinase ERL1 [Fragaria vesca subsp. vesca]	molecular function: catalytic activity (GO:0003824);; biological process: metabolic process (GO:0008152);; biological process: cellular process (GO:0009987);; molecular function: binding (GO:0005488);; cellular component: membrane (GO:0016020);; cellular component: membrane part (GO:0044425)
gene17467	EPFL9,STOMAGEN	stomagen	63.3117	36.1357	54.6585	29.2524	22.9342	16.7602	21.9014	23.0379	21.4982	2.45743e-08	1.50428	up	0.000205808	-1.25838	down	--	--	--	--	--	--	--	--	Stomagen {ECO:0000303|PubMed:20010603} (Precursor) GN=F25G13.60 OS=Arabidopsis thaliana (Mouse-ear cress) PE=1 SV=1	R	General function prediction only	PREDICTED: EPIDERMAL PATTERNING FACTOR-like protein 9 [Fragaria vesca subsp. vesca]	--
gene03871	EDF1,TEM1	AP2/B3 transcription factor family protein	27.9885	45.2161	35.2478	11.2962	17.3148	20.8492	20.5264	21.956	12.5897	3.62504e-07	1.36658	up	0.00383607	-1.02171	down	--	--	Molecular Function: DNA binding (GO:0003677);; Molecular Function: sequence-specific DNA binding transcription factor activity (GO:0003700);; Cellular Component: nucleus (GO:0005634);; Biological Process: regulation of transcription, DNA-templated (GO:0006355);;	K09287|0|fve:101305654|AP2/ERF and B3 domain-containing transcription repressor TEM1-like; K09287 RAV-like factor (A)	--	--	--	B3 DNA binding domain;; AP2 domain	AP2/ERF and B3 domain-containing transcription repressor TEM1 GN=TEM1 OS=Arabidopsis thaliana (Mouse-ear cress) PE=1 SV=1	K	Transcription	PREDICTED: AP2/ERF and B3 domain-containing transcription repressor TEM1-like [Fragaria vesca subsp. vesca]	molecular function: binding (GO:0005488);; molecular function: nucleic acid binding transcription factor activity (GO:0001071);; biological process: biological regulation (GO:0065007);; cellular component: cell (GO:0005623);; cellular component: organelle (GO:0043226);; cellular component: cell part (GO:0044464)
gene15132	DUT1	DUTP-PYROPHOSPHATASE-LIKE 1	59.3005	74.5588	98.1277	147.505	201.04	194.02	197.46	225.914	188.34	1.12503e-05	1.42907	up	2.68547e-12	1.35047	up	[F]	Nucleotide transport and metabolism	--	K01520|7.18167e-169|fve:101301645|deoxyuridine 5'-triphosphate nucleotidohydrolase-like; K01520 dUTP pyrophosphatase [EC:3.6.1.23] (A)	Pyrimidine metabolism (ko00240)	[F]	Nucleotide transport and metabolism	dUTPase	Deoxyuridine 5&apos;-triphosphate nucleotidohydrolase GN=T6H20.30 OS=Arabidopsis thaliana (Mouse-ear cress) PE=1 SV=1	F	Nucleotide transport and metabolism	PREDICTED: deoxyuridine 5&apos;-triphosphate nucleotidohydrolase [Fragaria vesca subsp. vesca]	--
gene38662	DCR,EMB3009,PEL3	HXXXD-type acyl-transferase family protein	252.397	237.81	242.945	1263.08	931.215	963.534	574.025	592.493	561.132	0.000427613	2.23219	up	3.01372e-09	1.19078	up	--	--	Molecular Function: anthranilate N-benzoyltransferase activity (GO:0047672);;	--	--	--	--	Transferase family	BAHD acyltransferase DCR GN=MRO11.2 OS=Arabidopsis thaliana (Mouse-ear cress) PE=2 SV=1	S	Function unknown	PREDICTED: BAHD acyltransferase DCR [Fragaria vesca subsp. vesca]	molecular function: catalytic activity (GO:0003824);; biological process: metabolic process (GO:0008152)
gene23077	CYP90D1	cytochrome P450, family 90, subfamily D, polypeptide 1	6.6794	6.59788	6.80991	1.78491	2.21209	2.19727	1.97939	1.53506	1.55879	0.00192987	-2.05977	down	1.0978e-09	-2.03453	down	[Q]	Secondary metabolites biosynthesis, transport and catabolism	Molecular Function: monooxygenase activity (GO:0004497);; Molecular Function: iron ion binding (GO:0005506);; Molecular Function: electron carrier activity (GO:0009055);; Molecular Function: oxidoreductase activity, acting on paired donors, with incorporation or reduction of molecular oxygen (GO:0016705);; Molecular Function: heme binding (GO:0020037);; Biological Process: oxidation-reduction pro…	K12638|0|fve:101297721|3-epi-6-deoxocathasterone 23-monooxygenase-like; K12638 3-epi-6-deoxocathasterone 23-monooxygenase [EC:1.14.13.112] (A)	Brassinosteroid biosynthesis (ko00905)	[QI]	Secondary metabolites biosynthesis, transport and catabolism;; Lipid transport and metabolism	Cytochrome P450	3-epi-6-deoxocathasterone 23-monooxygenase GN=CYP90D1 OS=Arabidopsis thaliana (Mouse-ear cress) PE=2 SV=1	Q	Secondary metabolites biosynthesis, transport and catabolism	PREDICTED: 3-epi-6-deoxocathasterone 23-monooxygenase isoform X1 [Fragaria vesca subsp. vesca]	molecular function: catalytic activity (GO:0003824);; biological process: metabolic process (GO:0008152);; biological process: single-organism process (GO:0044699);; molecular function: binding (GO:0005488);; molecular function: electron carrier activity (GO:0009055)
gene36997	CYP87A2	cytochrome P450, family 87, subfamily A, polypeptide 2	5.01836	2.49245	3.13332	0.425104	0.496374	0.761811	0	0	0.057736	0.000576931	-1.07632	down	5.42618e-16	-7.41122	down	[Q]	Secondary metabolites biosynthesis, transport and catabolism	Molecular Function: monooxygenase activity (GO:0004497);; Molecular Function: iron ion binding (GO:0005506);; Biological Process: iron ion transport (GO:0006826);; Molecular Function: electron carrier activity (GO:0009055);; Biological Process: cellular response to iron ion starvation (GO:0010106);; Biological Process: response to nitrate (GO:0010167);; Biological Process: nitrate transport (GO:0…	--	--	[QI]	Secondary metabolites biosynthesis, transport and catabolism;; Lipid transport and metabolism	Cytochrome P450	Cytochrome P450 87A3 GN=OSJNBa0088I22.16 OS=Oryza sativa subsp. japonica (Rice) PE=2 SV=3	Q	Secondary metabolites biosynthesis, transport and catabolism	PREDICTED: cytochrome P450 87A3-like [Fragaria vesca subsp. vesca]	molecular function: catalytic activity (GO:0003824);; biological process: metabolic process (GO:0008152);; biological process: single-organism process (GO:0044699);; molecular function: binding (GO:0005488);; biological process: localization (GO:0051179);; molecular function: electron carrier activity (GO:0009055);; biological process: cellular process (GO:0009987);; biological process: response …
gene01896	CYP78A6	cytochrome P450, family 78, subfamily A, polypeptide 6	7.53702	10.2429	10.2549	2.85517	2.68341	2.77149	2.10609	1.67929	1.80731	0.00173367	1.83718	up	1.12022e-14	-2.36887	down	[Q]	Secondary metabolites biosynthesis, transport and catabolism	Molecular Function: iron ion binding (GO:0005506);; Molecular Function: electron carrier activity (GO:0009055);; Molecular Function: flavonoid 3'-monooxygenase activity (GO:0016711);; Molecular Function: heme binding (GO:0020037);; Biological Process: oxidation-reduction process (GO:0055114);;	--	--	[Q]	Secondary metabolites biosynthesis, transport and catabolism	Cytochrome P450	Cytochrome P450 78A6 GN=T3A4.4 OS=Arabidopsis thaliana (Mouse-ear cress) PE=2 SV=1	Q	Secondary metabolites biosynthesis, transport and catabolism	PREDICTED: cytochrome P450 78A9-like [Fragaria vesca subsp. vesca]	molecular function: binding (GO:0005488);; molecular function: electron carrier activity (GO:0009055);; molecular function: catalytic activity (GO:0003824);; biological process: metabolic process (GO:0008152);; biological process: single-organism process (GO:0044699)
gene15854	CYP77B1	cytochrome P450, family 77, subfamily B, polypeptide 1	25.3123	33.073	39.11	103.346	97.6866	113.86	143.524	136.022	130.651	1.01614e-05	1.08126	up	1.84311e-28	2.02349	up	[Q]	Secondary metabolites biosynthesis, transport and catabolism	Molecular Function: monooxygenase activity (GO:0004497);; Molecular Function: iron ion binding (GO:0005506);; Cellular Component: plasma membrane (GO:0005886);; Molecular Function: electron carrier activity (GO:0009055);; Molecular Function: oxidoreductase activity, acting on paired donors, with incorporation or reduction of molecular oxygen (GO:0016705);; Molecular Function: oxygen binding (GO:0…	K00517|0|fve:101312856|cytochrome P450 77A3-like; K00517 [EC:1.14.-.-] (A)	Limonene and pinene degradation (ko00903);; Stilbenoid, diarylheptanoid and gingerol biosynthesis (ko00945)	[Q]	Secondary metabolites biosynthesis, transport and catabolism	Cytochrome P450	Cytochrome P450 77A4 GN=CYP77A4 OS=Arabidopsis thaliana (Mouse-ear cress) PE=2 SV=1	Q	Secondary metabolites biosynthesis, transport and catabolism	PREDICTED: cytochrome P450 77A4 [Fragaria vesca subsp. vesca]	molecular function: catalytic activity (GO:0003824);; biological process: metabolic process (GO:0008152);; biological process: single-organism process (GO:0044699);; molecular function: binding (GO:0005488);; cellular component: cell (GO:0005623);; cellular component: membrane (GO:0016020);; cellular component: cell part (GO:0044464);; molecular function: electron carrier activity (GO:0009055)
gene14967	CYP722A1	cytochrome P450, family 722, subfamily A, polypeptide 1	4.79692	5.44641	4.46746	0.474797	0.48547	0.80457	0.154487	0.310248	0.186029	1.31157e-66	4.91377	up	4.05315e-27	-4.43092	down	[Q]	Secondary metabolites biosynthesis, transport and catabolism	--	--	--	[QI]	Secondary metabolites biosynthesis, transport and catabolism;; Lipid transport and metabolism	Cytochrome P450	Abscisic acid 8&apos;-hydroxylase 1 OS=Oryza sativa subsp. japonica (Rice) PE=2 SV=1	Q	Secondary metabolites biosynthesis, transport and catabolism	PREDICTED: abscisic acid 8&apos;-hydroxylase 3-like [Fragaria vesca subsp. vesca]	--
gene34987	CYP71B7	cytochrome P450, family 71 subfamily B, polypeptide 7	2.13745	1.49691	1.69675	0.73279	0.312115	0.313869	0	0.100891	0.186105	1.16187e-23	3.17888	up	2.41057e-15	-4.26252	down	--	--	--	--	--	[Q]	Secondary metabolites biosynthesis, transport and catabolism	Cytochrome P450	Cytochrome P450 71D11 (Fragment) GN=CYP71D11 OS=Lotus japonicus (Lotus corniculatus var. japonicus) PE=2 SV=1	Q	Secondary metabolites biosynthesis, transport and catabolism	PREDICTED: cytochrome P450 71D9-like [Fragaria vesca subsp. vesca]	--
gene01169	CYP714A1	cytochrome P450, family 714, subfamily A, polypeptide 1	20.757	18.9934	25.879	8.51676	10.843	6.40083	11.7008	11.968	11.786	2.78393e-63	7.46927	up	2.55191e-06	-1.0054	down	[Q]	Secondary metabolites biosynthesis, transport and catabolism	--	--	--	[QI]	Secondary metabolites biosynthesis, transport and catabolism;; Lipid transport and metabolism	Cytochrome P450	Cytochrome P450 714C2 GN=OsJ_35025 OS=Oryza sativa subsp. japonica (Rice) PE=2 SV=1	Q	Secondary metabolites biosynthesis, transport and catabolism	PREDICTED: cytochrome P450 714C2-like [Fragaria vesca subsp. vesca]	--
gene21154	CYCP4;1	cyclin p4;1	10.9877	16.4569	10.0497	2.25771	2.5067	2.65369	3.62902	3.7017	2.86018	1.35467e-96	5.00154	up	2.47072e-06	-1.91936	down	--	--	Biological Process: regulation of cyclin-dependent protein serine/threonine kinase activity (GO:0000079);; Molecular Function: kinase activity (GO:0016301);; Molecular Function: protein kinase binding (GO:0019901);;	--	--	[R]	General function prediction only	Cyclin;; Cyclin, N-terminal domain	Cyclin-U4-1 GN=CYCU4-1 OS=Arabidopsis thaliana (Mouse-ear cress) PE=1 SV=1	R	General function prediction only	PREDICTED: cyclin-U4-1-like [Fragaria vesca subsp. vesca]	biological process: biological regulation (GO:0065007);; molecular function: catalytic activity (GO:0003824);; biological process: metabolic process (GO:0008152);; molecular function: binding (GO:0005488)
gene01996	CYCD6;1	Cyclin D6;1	4.05173	3.14943	3.79664	10.204	10.0332	10.5334	8.83952	10.9646	11.4813	0.000208624	-1.71035	down	3.74575e-07	1.45226	up	--	--	--	K18812|0|fve:101297411|putative cyclin-D6-1-like; K18812 cyclin D6, plant (A)	--	[D]	Cell cycle control, cell division, chromosome partitioning	Cyclin, N-terminal domain;; Cyclin, C-terminal domain	Putative cyclin-D6-1 GN=CYCD6-1 OS=Arabidopsis thaliana (Mouse-ear cress) PE=3 SV=1	D	Cell cycle control, cell division, chromosome partitioning	PREDICTED: putative cyclin-D6-1 [Fragaria vesca subsp. vesca]	--
gene26368	CYCD3,CYCD3;1	CYCLIN D3;1	26.0388	25.3306	25.6814	68.7827	80.9348	85.6617	119.206	126.873	114.347	3.32713e-16	-2.33741	down	4.23698e-33	2.17996	up	[D]	Cell cycle control, cell division, chromosome partitioning	--	K14505|0|fve:101308891|cyclin-D3-1-like; K14505 cyclin D3, plant (A)	Plant hormone signal transduction (ko04075)	[D]	Cell cycle control, cell division, chromosome partitioning	Cyclin, N-terminal domain;; Cyclin, C-terminal domain	Cyclin-D3-1 GN=F28A23.80 OS=Arabidopsis thaliana (Mouse-ear cress) PE=1 SV=3	D	Cell cycle control, cell division, chromosome partitioning	PREDICTED: cyclin-D3-1 [Fragaria vesca subsp. vesca]	--
gene35467	CLA,CLA1,DEF,DXPS2,DXS	Deoxyxylulose-5-phosphate synthase	9.81376	12.8619	12.2675	4.23072	5.92477	5.23932	3.69658	4.5179	4.11973	5.40365e-27	2.92988	up	5.89719e-11	-1.56361	down	[HI]	Coenzyme transport and metabolism;; Lipid transport and metabolism	Molecular Function: 1-deoxy-D-xylulose-5-phosphate synthase activity (GO:0008661);; Biological Process: terpenoid biosynthetic process (GO:0016114);;	K01662|0|fve:101306182|probable 1-deoxy-D-xylulose-5-phosphate synthase 2, chloroplastic-like; K01662 1-deoxy-D-xylulose-5-phosphate synthase [EC:2.2.1.7] (A)	Thiamine metabolism (ko00730);; Terpenoid backbone biosynthesis (ko00900)	[G]	Carbohydrate transport and metabolism	1-deoxy-D-xylulose-5-phosphate synthase;; Transketolase, pyrimidine binding domain;; Transketolase, C-terminal domain;; Dehydrogenase E1 component;; Transketolase, thiamine diphosphate binding domain	Probable 1-deoxy-D-xylulose-5-phosphate synthase 2, chloroplastic (Precursor) OS=Oryza sativa subsp. japonica (Rice) PE=2 SV=1	H	Coenzyme transport and metabolism	PREDICTED: probable 1-deoxy-D-xylulose-5-phosphate synthase 2, chloroplastic [Fragaria vesca subsp. vesca]	molecular function: catalytic activity (GO:0003824);; biological process: metabolic process (GO:0008152);; biological process: cellular process (GO:0009987);; biological process: single-organism process (GO:0044699)
gene03746	CER6,CUT1,G2,KCS6,POP1	3-ketoacyl-CoA synthase 6	78.9201	82.6242	76.6532	245.979	200.951	237.786	335.291	363.389	374.083	2.02236e-07	-2.24152	down	9.41658e-29	2.12481	up	--	--	--	K15397|0|fve:101293199|3-ketoacyl-CoA synthase 6-like; K15397 3-ketoacyl-CoA synthase [EC:2.3.1.199] (A)	Fatty acid elongation (ko00062)	--	--	FAE1/Type III polyketide synthase-like protein;; 3-Oxoacyl-[acyl-carrier-protein (ACP)] synthase III C terminal;; Chalcone and stilbene synthases, C-terminal domain;; Chalcone and stilbene synthases, N-terminal domain	3-ketoacyl-CoA synthase 6 GN=T26J14.10 OS=Arabidopsis thaliana (Mouse-ear cress) PE=1 SV=1	M	Cell wall/membrane/envelope biogenesis	PREDICTED: 3-ketoacyl-CoA synthase 6 [Fragaria vesca subsp. vesca]	--
gene13374	CER6,CUT1,G2,KCS6,POP1	3-ketoacyl-CoA synthase 6	0.348672	0.31707	0.522692	1.69657	2.15532	2.67126	2.21306	2.16949	1.78824	0.00499282	-1.56162	down	2.34047e-08	2.3134	up	[Q]	Secondary metabolites biosynthesis, transport and catabolism	Biological Process: fatty acid biosynthetic process (GO:0006633);; Cellular Component: membrane (GO:0016020);; Molecular Function: transferase activity, transferring acyl groups other than amino-acyl groups (GO:0016747);;	K15397|0|fve:101310169|3-ketoacyl-CoA synthase 6-like; K15397 3-ketoacyl-CoA synthase [EC:2.3.1.199] (A)	Fatty acid elongation (ko00062)	--	--	FAE1/Type III polyketide synthase-like protein;; 3-Oxoacyl-[acyl-carrier-protein (ACP)] synthase III C terminal	3-ketoacyl-CoA synthase 6 GN=T26J14.10 OS=Arabidopsis thaliana (Mouse-ear cress) PE=1 SV=1	R	General function prediction only	PREDICTED: 3-ketoacyl-CoA synthase 6-like [Fragaria vesca subsp. vesca]	biological process: metabolic process (GO:0008152);; biological process: cellular process (GO:0009987);; biological process: single-organism process (GO:0044699);; cellular component: membrane (GO:0016020);; molecular function: catalytic activity (GO:0003824)
gene28844	CER3,FLP1,WAX2,YRE	Fatty acid hydroxylase superfamily	23.5736	22.8044	24.584	67.1454	49.9456	63.6783	77.9188	86.3383	85.3047	4.84445e-05	1.46399	up	1.61974e-22	1.76778	up	[I]	Lipid transport and metabolism	Biological Process: very long-chain fatty acid metabolic process (GO:0000038);; Molecular Function: nucleotide binding (GO:0000166);; Molecular Function: iron ion binding (GO:0005506);; Cellular Component: plasma membrane (GO:0005886);; Biological Process: fatty acid biosynthetic process (GO:0006633);; Biological Process: cuticle hydrocarbon biosynthetic process (GO:0006723);; Biological Process:…	--	--	--	--	WAX2 C-terminal domain;; Fatty acid hydroxylase superfamily	Protein ECERIFERUM 3 GN=MTI20.3 OS=Arabidopsis thaliana (Mouse-ear cress) PE=1 SV=1	I	Lipid transport and metabolism	PREDICTED: protein ECERIFERUM 3 [Fragaria vesca subsp. vesca]	biological process: metabolic process (GO:0008152);; biological process: cellular process (GO:0009987);; biological process: single-organism process (GO:0044699);; molecular function: binding (GO:0005488);; cellular component: cell (GO:0005623);; cellular component: membrane (GO:0016020);; cellular component: cell part (GO:0044464);; cellular component: membrane part (GO:0044425);; molecular func…
gene10094	BRS1,SCPL24	alpha/beta-Hydrolases superfamily protein	0.845514	1.54913	1.28963	3.4948	3.26165	3.33541	2.97236	3.70669	3.25556	1.32942e-30	Inf	up	0.000166146	1.37997	up	[E]	Amino acid transport and metabolism	Molecular Function: serine-type carboxypeptidase activity (GO:0004185);; Biological Process: proteolysis (GO:0006508);;	K16297|0|fve:101291572|serine carboxypeptidase 24-like; K16297 serine carboxypeptidase-like clade II [EC:3.4.16.-] (A)	--	[OE]	Posttranslational modification, protein turnover, chaperones;; Amino acid transport and metabolism	Serine carboxypeptidase	Serine carboxypeptidase 24 chain B (Precursor) GN=F17I23.50 OS=Arabidopsis thaliana (Mouse-ear cress) PE=1 SV=1	O	Posttranslational modification, protein turnover, chaperones	PREDICTED: serine carboxypeptidase 24 [Fragaria vesca subsp. vesca]	molecular function: catalytic activity (GO:0003824);; biological process: metabolic process (GO:0008152)
gene21905	BOP2	Ankyrin repeat family protein / BTB/POZ domain-containing protein	4.62418	3.43673	4.45398	11.311	18.6132	14.1738	17.3178	21.2548	21.329	1.9123e-05	-2.05924	down	4.45137e-10	2.20945	up	--	--	Cellular Component: nucleus (GO:0005634);; Cellular Component: cytoplasm (GO:0005737);; Biological Process: polarity specification of adaxial/abaxial axis (GO:0009944);; Biological Process: proximal/distal pattern formation (GO:0009954);; Biological Process: floral organ abscission (GO:0010227);; Biological Process: nectary development (GO:0010254);; Biological Process: floral meristem determinac…	K14508|1.93974e-76|fve:101297271|LOW QUALITY PROTEIN: regulatory protein NPR5-like; K14508 regulatory protein NPR1 (A)	Plant hormone signal transduction (ko04075)	[R]	General function prediction only	BTB/POZ domain	Regulatory protein NPR5 GN=F13H10.8 OS=Arabidopsis thaliana (Mouse-ear cress) PE=1 SV=1	R	General function prediction only	PREDICTED: LOW QUALITY PROTEIN: regulatory protein NPR5-like [Fragaria vesca subsp. vesca]	cellular component: cell (GO:0005623);; cellular component: organelle (GO:0043226);; cellular component: cell part (GO:0044464);; biological process: multicellular organismal process (GO:0032501);; biological process: developmental process (GO:0032502);; biological process: single-organism process (GO:0044699);; biological process: reproductive process (GO:0022414)
gene37645	BOP2	Ankyrin repeat family protein / BTB/POZ domain-containing protein	1.84153	3.59162	4.29964	10.1353	12.8821	11.7407	18.2291	18.827	19.207	7.10275e-08	-1.1979	down	6.70092e-14	2.48054	up	--	--	--	K14508|1.75868e-141|fve:101297271|LOW QUALITY PROTEIN: regulatory protein NPR5-like; K14508 regulatory protein NPR1 (A)	Plant hormone signal transduction (ko04075)	[R]	General function prediction only	Ankyrin repeat;; Ankyrin repeats (3 copies);; Ankyrin repeats (many copies);; Ankyrin repeat;; Ankyrin repeats (many copies)	Regulatory protein NPR5 GN=F13H10.8 OS=Arabidopsis thaliana (Mouse-ear cress) PE=1 SV=1	R	General function prediction only	PREDICTED: LOW QUALITY PROTEIN: regulatory protein NPR5-like [Fragaria vesca subsp. vesca]	--
gene20865	BLH9,BLR,HB-6,LSN,PNY,RPL,VAN	POX (plant homeobox) family protein	0.990936	1.01822	1.29611	4.51765	4.84476	4.17798	7.8675	8.39041	6.81394	3.68872e-08	1.37714	up	3.36862e-16	2.74927	up	--	--	--	K16670|0|fve:101310163|BEL1-like homeodomain protein 9-like; K16670 homeobox protein Meis2 (A)	--	[K]	Transcription	Associated with HOX;; Homeobox KN domain;; Homeobox domain	BEL1-like homeodomain protein 9 GN=At5g02030 OS=Arabidopsis thaliana (Mouse-ear cress) PE=1 SV=1	K	Transcription	PREDICTED: BEL1-like homeodomain protein 9 [Fragaria vesca subsp. vesca]	--
gene15202	BLH3	BEL1-like homeodomain 3	6.78815	2.65645	5.18408	13.0882	10.1252	9.88672	10.1584	11.8343	10.7461	0.00507182	-2.22373	down	0.000100957	1.01898	up	--	--	--	--	--	[K]	Transcription	Associated with HOX;; Homeobox KN domain;; Homeobox domain	BEL1-like homeodomain protein 3 GN=BLH3 OS=Arabidopsis thaliana (Mouse-ear cress) PE=1 SV=1	K	Transcription	PREDICTED: BEL1-like homeodomain protein 3 [Fragaria vesca subsp. vesca]	--
gene15201	BLH11	BEL1-like homeodomain 11	4.18457	4.1991	5.32804	20.1657	24.8802	30.5508	36.0473	39.3322	32.0549	0.00477423	2.34356	up	1.36039e-47	2.90312	up	--	--	--	--	--	[K]	Transcription	Associated with HOX;; Homeobox KN domain;; Homeobox domain	BEL1-like homeodomain protein 11 GN=BLH11 OS=Arabidopsis thaliana (Mouse-ear cress) PE=2 SV=1	K	Transcription	PREDICTED: BEL1-like homeodomain protein 11 [Fragaria vesca subsp. vesca]	--
gene25979	BHLH161,BNQ3	BANQUO 3	9.7487	3.08363	11.3632	41.3727	28.0455	21.0445	34.1025	43.9332	32.4707	5.56529e-06	-2.406	down	2.50433e-10	2.09483	up	--	--	--	--	--	--	--	Helix-loop-helix DNA-binding domain	Transcription factor PRE4 GN=T23J7.40 OS=Arabidopsis thaliana (Mouse-ear cress) PE=1 SV=1	K	Transcription	PREDICTED: transcription factor PRE6-like [Malus domestica]	--
gene37264	bHLH071	beta HLH protein 71	1.73911	0.83097	1.01304	4.72836	4.00088	4.8254	7.48698	6.90562	6.68574	0.00012105	-2.12404	down	4.79607e-12	2.50561	up	--	--	--	--	--	--	--	Helix-loop-helix DNA-binding domain	Transcription factor bHLH94 GN=F12K8.16 OS=Arabidopsis thaliana (Mouse-ear cress) PE=2 SV=2	K	Transcription	PREDICTED: transcription factor bHLH71 [Fragaria vesca subsp. vesca]	--
gene38094	BGLU17	beta glucosidase 17	226.575	129.311	339.131	54.3392	141.091	69.6442	89.8885	115.818	93.1313	0.000400379	2.36587	up	4.22573e-05	-1.43991	down	[G]	Carbohydrate transport and metabolism	Biological Process: carbohydrate metabolic process (GO:0005975);; Molecular Function: beta-glucosidase activity (GO:0008422);;	K01188|2.82386e-101|fve:101308031|vicianin hydrolase-like; K01188 beta-glucosidase [EC:3.2.1.21] (A)	Cyanoamino acid metabolism (ko00460);; Starch and sucrose metabolism (ko00500);; Phenylpropanoid biosynthesis (ko00940)	[G]	Carbohydrate transport and metabolism	Glycosyl hydrolase family 1	Beta-glucosidase 17 (Precursor) GN=BGLU17 OS=Arabidopsis thaliana (Mouse-ear cress) PE=2 SV=1	G	Carbohydrate transport and metabolism	PREDICTED: beta-glucosidase 17-like [Fragaria vesca subsp. vesca]	biological process: metabolic process (GO:0008152);; molecular function: catalytic activity (GO:0003824)
gene38095	BGLU17	beta glucosidase 17	177.949	115.953	184.631	46.1938	76.2594	43.8147	34.5439	30.2929	23.7347	1.11005e-05	2.6471	up	1.50461e-10	-2.48621	down	[G]	Carbohydrate transport and metabolism	--	K01188|4.51627e-88|fve:101308031|vicianin hydrolase-like; K01188 beta-glucosidase [EC:3.2.1.21] (A)	Cyanoamino acid metabolism (ko00460);; Starch and sucrose metabolism (ko00500);; Phenylpropanoid biosynthesis (ko00940)	[G]	Carbohydrate transport and metabolism	Glycosyl hydrolase family 1	Vicianin hydrolase {ECO:0000312|EMBL:ABD03937.1} (Precursor; Fragment) OS=Vicia sativa subsp. nigra (Common vetch) PE=1 SV=1	G	Carbohydrate transport and metabolism	PREDICTED: vicianin hydrolase-like [Fragaria vesca subsp. vesca]	--
gene24183	BGAL10	beta-galactosidase 10	108.036	119.662	80.5108	41.4109	41.5346	46.953	23.8028	25.7303	26.2382	2.70331e-05	-1.00846	down	5.09289e-14	-2.06781	down	[G]	Carbohydrate transport and metabolism	Molecular Function: beta-galactosidase activity (GO:0004565);; Biological Process: carbohydrate metabolic process (GO:0005975);; Molecular Function: carbohydrate binding (GO:0030246);;	--	--	[G]	Carbohydrate transport and metabolism	Glycosyl hydrolases family 35;; Galactose binding lectin domain;; Beta-galactosidase	Beta-galactosidase 3 (Precursor) OS=Oryza sativa subsp. japonica (Rice) PE=3 SV=1	G	Carbohydrate transport and metabolism	PREDICTED: beta-galactosidase 10 [Fragaria vesca subsp. vesca]	molecular function: catalytic activity (GO:0003824);; biological process: metabolic process (GO:0008152);; molecular function: binding (GO:0005488)
gene25151	BEE3	BR enhanced expression 3	16.3256	12.8458	12.1176	1.91531	2.22391	1.43267	0.440424	0.786782	1.67026	5.838e-06	1.83467	up	4.99612e-28	-3.81511	down	--	--	--	--	--	--	--	Helix-loop-helix DNA-binding domain	Transcription factor BEE 3 GN=F25P22.25 OS=Arabidopsis thaliana (Mouse-ear cress) PE=2 SV=1	K	Transcription	PREDICTED: transcription factor BEE 3 [Fragaria vesca subsp. vesca]	--
gene14966	BCS1	cytochrome BC1 synthesis	5.37824	5.71262	5.74342	1.49179	2.79314	2.06789	1.23127	1.00402	1.20094	0.000151589	-1.1304	down	2.11361e-11	-2.33033	down	[O]	Posttranslational modification, protein turnover, chaperones	Molecular Function: ATP binding (GO:0005524);; Molecular Function: nucleoside-triphosphatase activity (GO:0017111);;	K08900|0|fve:101292542|probable mitochondrial chaperone bcs1-like; K08900 mitochondrial chaperone BCS1 (A)	--	[O]	Posttranslational modification, protein turnover, chaperones	Domain associated at C-terminal with AAA;; ATPase family associated with various cellular activities (AAA);; AAA domain;; AAA domain;; RNA helicase	26S protease regulatory subunit 8 homolog A GN=F28I16.140 OS=Arabidopsis thaliana (Mouse-ear cress) PE=1 SV=1	O	Posttranslational modification, protein turnover, chaperones	PREDICTED: probable mitochondrial chaperone bcs1 [Fragaria vesca subsp. vesca]	molecular function: binding (GO:0005488);; molecular function: catalytic activity (GO:0003824);; biological process: metabolic process (GO:0008152)
gene04547	BAS1,CYP72B1,CYP734A1	Cytochrome P450 superfamily protein	0.046109	0.208047	0.047991	1.40263	0.70019	1.57193	1.89739	2.00648	1.54137	2.51464e-05	-2.79111	down	2.40446e-15	3.97229	up	[Q]	Secondary metabolites biosynthesis, transport and catabolism	--	K15639|0|fve:101301286|cytochrome P450 734A1-like; K15639 PHYB activation tagged suppressor 1 [EC:1.14.-.-] (A)	Brassinosteroid biosynthesis (ko00905)	[QI]	Secondary metabolites biosynthesis, transport and catabolism;; Lipid transport and metabolism	Cytochrome P450	Cytochrome P450 CYP749A22 OS=Panax ginseng (Korean ginseng) PE=2 SV=1	Q	Secondary metabolites biosynthesis, transport and catabolism	PREDICTED: uncharacterized protein LOC101301286 [Fragaria vesca subsp. vesca]	--
gene36866	BAS1,CYP72B1,CYP734A1	Cytochrome P450 superfamily protein	0.940551	0.826892	0.769551	0.133808	0.311096	0.173546	0	0	0	7.97805e-13	-2.02477	down	1.8115e-20	#NAME?	down	[Q]	Secondary metabolites biosynthesis, transport and catabolism	--	--	--	[QI]	Secondary metabolites biosynthesis, transport and catabolism;; Lipid transport and metabolism	Cytochrome P450	Cytochrome P450 CYP749A22 OS=Panax ginseng (Korean ginseng) PE=2 SV=1	Q	Secondary metabolites biosynthesis, transport and catabolism	PREDICTED: cytochrome P450 CYP749A22-like [Fragaria vesca subsp. vesca]	--
gene37884	ATWRKY6,WRKY6	WRKY family transcription factor	3.25374	4.34265	4.40425	9.62267	8.277	8.97068	18.0384	17.8824	18.0059	4.7002e-07	2.02723	up	7.16551e-15	1.88139	up	--	--	--	--	--	--	--	WRKY DNA -binding domain	WRKY transcription factor 6 GN=WRKY6 OS=Arabidopsis thaliana (Mouse-ear cress) PE=1 SV=1	K	Transcription	PREDICTED: probable WRKY transcription factor 31 [Fragaria vesca subsp. vesca]	--
gene20560	ATWRKY23,WRKY23	WRKY DNA-binding protein 23	0.224594	0.186835	0.182653	1.35631	1.13117	1.39125	2.25208	1.47511	1.68057	4.77888e-05	1.49118	up	3.02947e-10	3.07559	up	--	--	--	--	--	--	--	WRKY DNA -binding domain	Probable WRKY transcription factor 23 GN=WRKY23 OS=Arabidopsis thaliana (Mouse-ear cress) PE=2 SV=1	K	Transcription	PREDICTED: probable WRKY transcription factor 23 [Fragaria vesca subsp. vesca]	--
gene15663	ATTPS21,TPS21	terpene synthase 21	17.3987	10.015	11.2088	0.057841	7.52044	1.16808	0	0.014429	0.013654	0.000152367	1.0558	up	3.4986e-31	-9.79283	down	--	--	Molecular Function: magnesium ion binding (GO:0000287);; Cellular Component: cytosol (GO:0005829);; Molecular Function: terpene synthase activity (GO:0010333);; Biological Process: terpenoid biosynthetic process (GO:0016114);;	--	--	--	--	Terpene synthase family, metal binding domain;; Terpene synthase, N-terminal domain	(-)-alpha-pinene synthase OS=Fragaria vesca (Woodland strawberry) PE=1 SV=2	R	General function prediction only	PREDICTED: (-)-alpha-pinene synthase [Fragaria vesca subsp. vesca]	molecular function: binding (GO:0005488);; cellular component: cell (GO:0005623);; cellular component: cell part (GO:0044464);; molecular function: catalytic activity (GO:0003824);; biological process: metabolic process (GO:0008152);; biological process: cellular process (GO:0009987);; biological process: single-organism process (GO:0044699)
gene24674	ATTPS14,TPS14	terpene synthase 14	63.2258	61.4215	110.695	18.8667	22.7025	13.3096	22.7864	28.4729	27.5556	1.8354e-13	3.28331	up	0.00417562	-1.70778	down	--	--	Molecular Function: magnesium ion binding (GO:0000287);; Cellular Component: mitochondrion (GO:0005739);; Cellular Component: cytosol (GO:0005829);; Cellular Component: chloroplast (GO:0009507);; Molecular Function: terpene synthase activity (GO:0010333);; Biological Process: terpenoid biosynthetic process (GO:0016114);;	K15086|0|fve:101298852|(3S,6E)-nerolidol synthase 1, chloroplastic-like; K15086 (3S)-linalool synthase [EC:4.2.3.25] (A)	Monoterpenoid biosynthesis (ko00902)	--	--	Terpene synthase family, metal binding domain;; Terpene synthase, N-terminal domain	(3S,6E)-nerolidol synthase 1, chloroplastic (Precursor) OS=Fragaria vesca (Woodland strawberry) PE=1 SV=1	R	General function prediction only	RecName: Full=(3S,6E)-nerolidol synthase 1, chloroplastic; Short=FvNES1; Flags: Precursor	molecular function: binding (GO:0005488);; cellular component: cell (GO:0005623);; cellular component: organelle (GO:0043226);; cellular component: cell part (GO:0044464);; molecular function: catalytic activity (GO:0003824);; biological process: metabolic process (GO:0008152);; biological process: cellular process (GO:0009987);; biological process: single-organism process (GO:0044699)
gene04965	ATTPS11,ATTPSB,TPS11	trehalose phosphatase/synthase 11	3.3757	2.97667	1.75235	1.20602	1.22338	0.938966	0.452762	0.81193	0.694792	2.00744e-05	2.13751	up	5.04394e-06	-2.13012	down	[G]	Carbohydrate transport and metabolism	--	K16055|0|fve:101291489|probable alpha,alpha-trehalose-phosphate synthase [UDP-forming] 11-like; K16055 trehalose 6-phosphate synthase/phosphatase [EC:2.4.1.15 3.1.3.12] (A)	Starch and sucrose metabolism (ko00500)	[G]	Carbohydrate transport and metabolism	Glycosyltransferase family 20;; Trehalose-phosphatase;; haloacid dehalogenase-like hydrolase	Probable alpha,alpha-trehalose-phosphate synthase [UDP-forming] 11 GN=MSF3.8 OS=Arabidopsis thaliana (Mouse-ear cress) PE=2 SV=1	G	Carbohydrate transport and metabolism	PREDICTED: probable alpha,alpha-trehalose-phosphate synthase [UDP-forming] 11 [Fragaria vesca subsp. vesca]	--
gene31679	ATSUMO2,SUM2,SUMO,2,SUMO2	small ubiquitin-like modifier 2	0.19619	0.507105	0.623705	6.16295	7.38883	4.52655	4.57227	4.30457	4.86433	0.000184657	2.24266	up	2.17508e-11	3.28349	up	[O]	Posttranslational modification, protein turnover, chaperones	Biological Process: cellular process (GO:0009987);; Molecular Function: pyrophosphatase activity (GO:0016462);; Biological Process: primary metabolic process (GO:0044238);; Biological Process: organic substance metabolic process (GO:0071704);;	K12160|9.19789e-72|fve:101295173|small ubiquitin-related modifier 2-like; K12160 small ubiquitin-related modifier (A)	RNA transport (ko03013)	[O]	Posttranslational modification, protein turnover, chaperones	Ubiquitin-2 like Rad60 SUMO-like	Small ubiquitin-related modifier 1 OS=Oryza sativa subsp. japonica (Rice) PE=1 SV=1	O	Posttranslational modification, protein turnover, chaperones	PREDICTED: small ubiquitin-related modifier 1 [Cucumis melo]	biological process: cellular process (GO:0009987);; molecular function: catalytic activity (GO:0003824);; biological process: metabolic process (GO:0008152)
gene05832	ATSTP13,MSS1,STP13	Major facilitator superfamily protein	27.5904	25.2851	20.7019	10.168	13.247	12.828	12.3174	9.59649	13.8696	0.000195879	2.04361	up	2.03215e-08	-1.09469	down	[GEPR]	Carbohydrate transport and metabolism;; Amino acid transport and metabolism;; Inorganic ion transport and metabolism;; General function prediction only	Cellular Component: integral component of membrane (GO:0016021);; Molecular Function: substrate-specific transmembrane transporter activity (GO:0022891);; Biological Process: transmembrane transport (GO:0055085);;	--	--	[R]	General function prediction only	Sugar (and other) transporter;; Major Facilitator Superfamily	Sugar transport protein 13 GN=F9D12.17 OS=Arabidopsis thaliana (Mouse-ear cress) PE=1 SV=2	R	General function prediction only	PREDICTED: sugar transport protein 13-like [Fragaria vesca subsp. vesca]	cellular component: membrane (GO:0016020);; cellular component: membrane part (GO:0044425);; molecular function: transporter activity (GO:0005215);; biological process: cellular process (GO:0009987);; biological process: single-organism process (GO:0044699);; biological process: localization (GO:0051179)
gene00416	ATSBT5.2	Subtilisin-like serine endopeptidase family protein	3.31421	2.63881	2.13893	1.51673	1.21081	1.42081	0.995219	0.848835	1.00246	2.91472e-07	2.27007	up	1.10236e-05	-1.54272	down	[O]	Posttranslational modification, protein turnover, chaperones	Molecular Function: serine-type endopeptidase activity (GO:0004252);; Cellular Component: extracellular region (GO:0005576);; Biological Process: proteolysis (GO:0006508);; Molecular Function: 2-alkenal reductase [NAD(P)] activity (GO:0032440);; Molecular Function: identical protein binding (GO:0042802);; Biological Process: negative regulation of catalytic activity (GO:0043086);; Biological Proc…	--	--	--	--	Subtilase family;; Peptidase inhibitor I9;; PA domain	CO(2)-response secreted protease {ECO:0000303|PubMed:25043023} (Precursor) OS=Arabidopsis thaliana (Mouse-ear cress) PE=2 SV=1	O	Posttranslational modification, protein turnover, chaperones	PREDICTED: CO(2)-response secreted protease-like [Fragaria vesca subsp. vesca]	molecular function: catalytic activity (GO:0003824);; biological process: metabolic process (GO:0008152);; cellular component: extracellular region (GO:0005576);; biological process: single-organism process (GO:0044699);; molecular function: binding (GO:0005488);; biological process: biological regulation (GO:0065007)
gene37573	AtRLP6,RLP6	receptor like protein 6	1.24834	0.852854	0.763035	0.354967	0.166649	0.297471	0	0	0.085491	0.000969648	-1.78178	down	1.13914e-17	-4.99068	down	[S]	Function unknown	--	--	--	[R]	General function prediction only	Leucine Rich repeats (2 copies);; Leucine rich repeat;; Leucine Rich Repeat;; Leucine Rich repeat;; Leucine rich repeat;; Leucine rich repeat N-terminal domain	Receptor-like protein 12 (Precursor) GN=RLP12 OS=Arabidopsis thaliana (Mouse-ear cress) PE=2 SV=2	R	General function prediction only	PREDICTED: receptor-like protein 12 isoform X2 [Fragaria vesca subsp. vesca]	--
gene30359	AtRLP29,RLP29	receptor like protein 29	0.202575	0.197642	0.100802	1.57367	1.2155	1.01606	1.04989	0.680642	0.692708	4.28298e-06	2.84536	up	6.01145e-06	2.1727	up	--	--	Molecular Function: kinase activity (GO:0016301);; Biological Process: phosphorylation (GO:0016310);; Molecular Function: 2-alkenal reductase [NAD(P)] activity (GO:0032440);; Biological Process: oxidation-reduction process (GO:0055114);;	--	--	[R]	General function prediction only	Leucine rich repeat;; Leucine Rich repeats (2 copies);; Leucine Rich Repeat;; Leucine Rich repeat	Piriformospora indica-insensitive protein 2 (Precursor) GN=PII-2 OS=Arabidopsis thaliana (Mouse-ear cress) PE=2 SV=1	R	General function prediction only	PREDICTED: piriformospora indica-insensitive protein 2-like [Fragaria vesca subsp. vesca]	molecular function: catalytic activity (GO:0003824);; biological process: metabolic process (GO:0008152);; biological process: cellular process (GO:0009987);; biological process: single-organism process (GO:0044699)
gene00298	ATRL3,RL3	RAD-like 3	0.613055	0.807954	1.27649	4.5524	6.59443	7.60727	3.64733	3.33845	3.12027	0.000186522	-3.08895	down	0.00012593	1.79529	up	--	--	Molecular Function: DNA binding (GO:0003677);; Molecular Function: chromatin binding (GO:0003682);; Cellular Component: nucleus (GO:0005634);;	--	--	[O]	Posttranslational modification, protein turnover, chaperones	--	Protein RADIALIS-like 3 GN=RL3 OS=Arabidopsis thaliana (Mouse-ear cress) PE=2 SV=1	K	Transcription	PREDICTED: protein RADIALIS-like 3 [Capsicum annuum]	molecular function: binding (GO:0005488);; cellular component: cell (GO:0005623);; cellular component: organelle (GO:0043226);; cellular component: cell part (GO:0044464)
gene25229	ATRL2,MEE3,RSM1	Homeodomain-like superfamily protein	0.747777	0.228027	0.483322	5.58984	4.75881	12.4863	10.3175	10.5382	8.64725	0.000132105	-2.62688	down	2.60851e-23	4.26847	up	--	--	Molecular Function: DNA binding (GO:0003677);; Molecular Function: chromatin binding (GO:0003682);; Cellular Component: nucleus (GO:0005634);; Biological Process: gravitropism (GO:0009630);; Biological Process: embryo development ending in seed dormancy (GO:0009793);; Biological Process: response to red light (GO:0010114);;	--	--	[O]	Posttranslational modification, protein turnover, chaperones	Myb-like DNA-binding domain	Protein RADIALIS-like 2 GN=F2G1.8 OS=Arabidopsis thaliana (Mouse-ear cress) PE=2 SV=1	K	Transcription	PREDICTED: transcription factor RADIALIS-like [Fragaria vesca subsp. vesca]	molecular function: binding (GO:0005488);; cellular component: cell (GO:0005623);; cellular component: organelle (GO:0043226);; cellular component: cell part (GO:0044464);; biological process: response to stimulus (GO:0050896);; biological process: reproductive process (GO:0022414);; biological process: multicellular organismal process (GO:0032501);; biological process: developmental process (GO:…
gene06291	ATRGP1,RGP1	reversibly glycosylated polypeptide 1	0.719176	0.513511	0.937948	0.218387	0.088959	0.023239	0.086109	0.155366	0.15569	8.72014e-10	-3.52395	down	1.40119e-06	-2.48928	down	--	--	Molecular Function: glycogenin glucosyltransferase activity (GO:0008466);; Molecular Function: intramolecular transferase activity (GO:0016866);; Biological Process: cellulose biosynthetic process (GO:0030244);;	K13379|0|fve:101295043|UDP-arabinopyranose mutase 1-like; K13379 reversibly glycosylated polypeptide / UDP-arabinopyranose mutase [EC:2.4.1.- 5.4.99.30] (A)	--	--	--	Reversibly glycosylated polypeptide	UDP-arabinopyranose mutase 1 OS=Oryza sativa subsp. japonica (Rice) PE=1 SV=1	S	Function unknown	PREDICTED: UDP-arabinopyranose mutase 1-like [Fragaria vesca subsp. vesca]	molecular function: catalytic activity (GO:0003824);; biological process: metabolic process (GO:0008152);; biological process: cellular process (GO:0009987);; biological process: single-organism process (GO:0044699)
gene37104	ATRBOHC,RBOHC,RHD2	NADPH/respiratory burst oxidase protein D	14.7245	12.9996	11.7865	3.95823	5.06841	3.20397	7.31638	5.87211	7.00867	0.000875758	-1.70831	down	9.98148e-07	-1.06547	down	--	--	Cellular Component: membrane (GO:0016020);; Molecular Function: oxidoreductase activity (GO:0016491);;	K13447|0|fve:101310280|respiratory burst oxidase homolog protein C-like; K13447 respiratory burst oxidase [EC:1.6.3.- 1.11.1.-] (A)	Plant-pathogen interaction (ko04626)	[PQ]	Inorganic ion transport and metabolism;; Secondary metabolites biosynthesis, transport and catabolism	Ferric reductase NAD binding domain;; Respiratory burst NADPH oxidase;; FAD-binding domain;; Ferric reductase like transmembrane component;; EF hand;; EF-hand domain pair	Respiratory burst oxidase homolog protein C GN=RBOHC OS=Solanum tuberosum (Potato) PE=1 SV=2	PQ	Inorganic ion transport and metabolism;; Secondary metabolites biosynthesis, transport and catabolism	PREDICTED: respiratory burst oxidase homolog protein C [Fragaria vesca subsp. vesca]	cellular component: membrane (GO:0016020);; molecular function: catalytic activity (GO:0003824);; biological process: metabolic process (GO:0008152)
gene22214	ATRBOHB,ATRBOHB-BETA,RBOHB	respiratory burst oxidase homolog B	2.24653	2.63994	1.82378	0.084841	0.288191	0.283762	0.373247	0.397334	0.454076	4.56718e-06	1.09625	up	6.40473e-10	-2.48063	down	--	--	Molecular Function: peroxidase activity (GO:0004601);; Molecular Function: calcium ion binding (GO:0005509);; Cellular Component: integral component of membrane (GO:0016021);; Molecular Function: NAD(P)H oxidase activity (GO:0016174);; Biological Process: oxidation-reduction process (GO:0055114);;	K13447|0|fve:101313234|respiratory burst oxidase homolog protein B-like; K13447 respiratory burst oxidase [EC:1.6.3.- 1.11.1.-] (A)	Plant-pathogen interaction (ko04626)	[PQ]	Inorganic ion transport and metabolism;; Secondary metabolites biosynthesis, transport and catabolism	Ferric reductase NAD binding domain;; Respiratory burst NADPH oxidase;; FAD-binding domain;; Ferric reductase like transmembrane component;; EF hand;; EF-hand domain pair;; EF-hand domain	Respiratory burst oxidase homolog protein B GN=RBOHB OS=Solanum tuberosum (Potato) PE=1 SV=1	PQ	Inorganic ion transport and metabolism;; Secondary metabolites biosynthesis, transport and catabolism	PREDICTED: respiratory burst oxidase homolog protein B [Fragaria vesca subsp. vesca]	molecular function: catalytic activity (GO:0003824);; molecular function: antioxidant activity (GO:0016209);; biological process: metabolic process (GO:0008152);; biological process: single-organism process (GO:0044699);; molecular function: binding (GO:0005488);; cellular component: membrane (GO:0016020);; cellular component: membrane part (GO:0044425)
gene07393	ATPRP4,PRP4	proline-rich protein 4	124.158	74.3519	106.505	564.931	427.402	486.495	354.406	453.036	422.39	5.36533e-07	1.35772	up	2.98112e-20	1.93693	up	--	--	--	--	--	--	--	Pollen proteins Ole e I like	Proline-rich protein 4 (Precursor) GN=PRP4 OS=Arabidopsis thaliana (Mouse-ear cress) PE=2 SV=1	S	Function unknown	PREDICTED: proline-rich protein 4-like isoform X1 [Fragaria vesca subsp. vesca]	--
gene01267	ATPIN8,PIN8	Auxin efflux carrier family protein	1.86968	2.38785	1.82262	0.472961	0.876169	0.648333	0.765818	0.75478	0.725386	1.55093e-08	-1.22517	down	0.000905492	-1.47025	down	--	--	--	K13947|0|fve:101298619|probable auxin efflux carrier component 1b-like; K13947 auxin efflux carrier family (A)	--	--	--	Membrane transport protein	Putative auxin efflux carrier component 5 GN=PIN5 OS=Arabidopsis thaliana (Mouse-ear cress) PE=3 SV=1	S	Function unknown	PREDICTED: putative auxin efflux carrier component 5 [Fragaria vesca subsp. vesca]	--
gene30885	ATOFP8,OFP8	ovate family protein 8	0.578395	0.662898	0.567905	4.88789	6.64658	7.14215	8.03058	9.42527	8.25526	1.33143e-05	-1.31705	down	9.68117e-23	3.75901	up	--	--	--	--	--	--	--	Transcriptional repressor, ovate	Transcription repressor OFP8 GN=OFP8 OS=Arabidopsis thaliana (Mouse-ear cress) PE=2 SV=1	S	Function unknown	PREDICTED: transcription repressor OFP8 [Fragaria vesca subsp. vesca]	--
gene29570	ATOFP7,OFP7	ovate family protein 7	0.668099	0.817368	0.895728	3.09386	4.50437	3.35999	4.25975	4.52015	4.93589	0.000145119	-2.36211	down	1.1961e-09	2.47576	up	--	--	--	--	--	--	--	Transcriptional repressor, ovate	Transcription repressor OFP7 GN=OFP7 OS=Arabidopsis thaliana (Mouse-ear cress) PE=2 SV=1	S	Function unknown	PREDICTED: transcription repressor OFP7 [Fragaria vesca subsp. vesca]	--
gene13851	ATOFP4,OFP4	ovate family protein 4	0.059796	0.278328	0.313137	0.897747	1.2315	1.16921	2.19715	1.70355	1.82665	2.40127e-10	-1.80977	down	1.8364e-11	3.04524	up	--	--	--	--	--	--	--	Transcriptional repressor, ovate;; DNA-binding domain	Transcription repressor OFP2 GN=OFP2 OS=Arabidopsis thaliana (Mouse-ear cress) PE=1 SV=1	R	General function prediction only	PREDICTED: transcription repressor OFP4 [Fragaria vesca subsp. vesca]	--
gene28124	ATOFP17,OFP17	ovate family protein 17	2.71758	1.63634	0.665668	9.05955	5.15899	7.50856	5.60115	7.43252	7.21461	0.00337681	-1.64941	down	1.09563e-05	1.95955	up	--	--	--	--	--	--	--	--	Transcription repressor OFP17 GN=OFP17 OS=Arabidopsis thaliana (Mouse-ear cress) PE=2 SV=1	S	Function unknown	PREDICTED: transcription repressor OFP17 [Fragaria vesca subsp. vesca]	--
gene20304	ATOFP16,OFP16	ovate family protein 16	0.903943	1.07648	1.03929	4.85363	5.30642	5.15835	5.27841	5.31524	3.94033	0.000241121	-1.75621	down	1.28067e-08	2.21086	up	--	--	--	--	--	--	--	Transcriptional repressor, ovate	Transcription repressor OFP12 GN=OFP12 OS=Arabidopsis thaliana (Mouse-ear cress) PE=1 SV=1	S	Function unknown	PREDICTED: transcription repressor OFP12-like [Fragaria vesca subsp. vesca]	--
gene04463	ATNLM2,NIP1;2,NLM2	NOD26-like intrinsic protein 1;2	11.06	5.90057	10.5802	4.1699	2.99029	1.80524	3.07191	3.26909	4.8896	0.003025	-1.47573	down	0.00134475	-1.41312	down	[G]	Carbohydrate transport and metabolism	Molecular Function: transporter activity (GO:0005215);; Biological Process: transport (GO:0006810);; Cellular Component: integral component of membrane (GO:0016021);;	K09874|0|fve:101297574|aquaporin NIP2-1-like; K09874 aquaporin NIP (A)	--	[G]	Carbohydrate transport and metabolism	Major intrinsic protein	Aquaporin NIP2-1 OS=Oryza sativa subsp. japonica (Rice) PE=1 SV=1	G	Carbohydrate transport and metabolism	PREDICTED: aquaporin NIP2-1-like isoform X2 [Fragaria vesca subsp. vesca]	molecular function: transporter activity (GO:0005215);; biological process: localization (GO:0051179);; cellular component: membrane (GO:0016020);; cellular component: membrane part (GO:0044425)
gene05581	ATMYB84,MYB84,RAX3	myb domain protein 84	3.97751	4.74446	3.81465	1.07589	2.08403	1.25749	1.21544	0.905455	1.20168	3.90126e-12	-1.75079	down	1.34224e-06	-1.90153	down	[KAD]	Transcription;; RNA processing and modification;; Cell cycle control, cell division, chromosome partitioning	--	K09422|0|fve:101298063|transcription factor RAX3-like; K09422 myb proto-oncogene protein, plant (A)	--	[K]	Transcription	Myb-like DNA-binding domain;; Myb-like DNA-binding domain	Transcription factor RAX3 GN=T16K5.40 OS=Arabidopsis thaliana (Mouse-ear cress) PE=2 SV=1	K	Transcription	PREDICTED: transcription factor RAX3 [Fragaria vesca subsp. vesca]	--
gene10181	AtMYB60,MYB60	myb domain protein 60	2.8286	1.67291	1.95942	6.38278	4.85577	5.21681	4.83128	5.24782	4.51313	2.37349e-08	2.17933	up	0.00398838	1.12177	up	[KAD]	Transcription;; RNA processing and modification;; Cell cycle control, cell division, chromosome partitioning	Biological Process: response to organic substance (GO:0010033);; Biological Process: response to oxygen-containing compound (GO:1901700);;	K09422|3.00524e-127|pmum:103339070|myb-related protein 306; K09422 myb proto-oncogene protein, plant (A)	--	[K]	Transcription	Myb-like DNA-binding domain;; Myb-like DNA-binding domain	Myb-related protein 306 OS=Antirrhinum majus (Garden snapdragon) PE=2 SV=1	K	Transcription	PREDICTED: myb-related protein 306 [Fragaria vesca subsp. vesca]	biological process: response to stimulus (GO:0050896)
gene07646	ATMYB4,MYB4	myb domain protein 4	8.67318	8.78217	6.90888	21.2349	19.6539	19.5472	17.509	18.1111	17.0452	2.16483e-08	2.14092	up	7.7324e-06	1.06741	up	[KAD]	Transcription;; RNA processing and modification;; Cell cycle control, cell division, chromosome partitioning	Molecular Function: DNA binding (GO:0003677);; Molecular Function: chromatin binding (GO:0003682);; Biological Process: response to salicylic acid (GO:0009751);; Biological Process: response to jasmonic acid (GO:0009753);; Biological Process: response to UV-B (GO:0010224);;	K09422|2.91399e-175|fve:101312499|myb-related protein 308-like; K09422 myb proto-oncogene protein, plant (A)	--	[K]	Transcription	Myb-like DNA-binding domain;; Myb-like DNA-binding domain	Myb-related protein 308 OS=Antirrhinum majus (Garden snapdragon) PE=2 SV=1	K	Transcription	PREDICTED: myb-related protein 308 [Fragaria vesca subsp. vesca]	molecular function: binding (GO:0005488);; biological process: response to stimulus (GO:0050896)
gene29254	AtMYB117,LOF1,MYB117	myb domain protein 117	0.216943	0.228043	0.415295	1.42885	1.57356	2.09346	3.30971	2.57334	2.59628	9.78583e-05	-1.74285	down	2.48618e-13	3.19793	up	[KAD]	Transcription;; RNA processing and modification;; Cell cycle control, cell division, chromosome partitioning	--	K09422|0|fve:101309742|transcription factor MYB44-like; K09422 myb proto-oncogene protein, plant (A)	--	[K]	Transcription	Myb-like DNA-binding domain;; Myb-like DNA-binding domain	Transcription factor MYB44 GN=K8K14.2 OS=Arabidopsis thaliana (Mouse-ear cress) PE=2 SV=1	K	Transcription	PREDICTED: transcription factor MYB44-like isoform X1 [Fragaria vesca subsp. vesca]	--
gene26045	AtMYB106,MYB106,NOK	myb domain protein 106	0.401205	0.167583	0.453388	6.67209	5.60482	3.17526	2.11614	2.84376	2.87616	0.00102362	-1.35117	down	4.82693e-09	2.76447	up	[KAD]	Transcription;; RNA processing and modification;; Cell cycle control, cell division, chromosome partitioning	--	K09422|0|fve:101307121|transcription factor MYB32-like; K09422 myb proto-oncogene protein, plant (A)	--	[K]	Transcription	Myb-like DNA-binding domain;; Myb-like DNA-binding domain	Transcription factor MYB51 GN=F25I16.9 OS=Arabidopsis thaliana (Mouse-ear cress) PE=1 SV=2	K	Transcription	PREDICTED: myb-related protein Myb4-like [Fragaria vesca subsp. vesca]	--
gene31835	AtMYB103,MYB103	myb domain protein 103	13.9568	4.62844	12.4191	31.8964	26.169	25.1827	35.1327	33.9007	33.1825	0.000553604	-1.87668	down	5.85734e-10	1.45429	up	[KAD]	Transcription;; RNA processing and modification;; Cell cycle control, cell division, chromosome partitioning	Biological Process: aromatic compound biosynthetic process (GO:0019438);; Biological Process: regulation of cellular biosynthetic process (GO:0031326);; Biological Process: organic cyclic compound biosynthetic process (GO:1901362);;	--	--	[K]	Transcription	Myb-like DNA-binding domain;; Myb-like DNA-binding domain	Transcription factor MYB86 GN=F21E10.4 OS=Arabidopsis thaliana (Mouse-ear cress) PE=2 SV=1	K	Transcription	PREDICTED: transcription factor MYB86 [Fragaria vesca subsp. vesca]	biological process: metabolic process (GO:0008152);; biological process: cellular process (GO:0009987);; biological process: biological regulation (GO:0065007)
gene29285	ATMLO13,MLO13	Seven transmembrane MLO family protein	6.5252	4.37378	4.40964	1.9069	2.30428	1.58567	1.69826	1.49978	1.75326	0.0010991	1.94649	up	4.41217e-06	-1.66638	down	--	--	--	K08472|0|fve:101292804|MLO-like protein 13-like; K08472 mlo protein (A)	--	--	--	Mlo family	MLO-like protein 13 GN=MLO13 OS=Arabidopsis thaliana (Mouse-ear cress) PE=2 SV=1	S	Function unknown	PREDICTED: endoglucanase 25 [Fragaria vesca subsp. vesca]	--
gene02364	ATMLO1,MLO1	Seven transmembrane MLO family protein	0.239869	0.158269	0	2.9625	1.38729	1.54748	3.4611	3.1314	3.4936	3.90126e-12	3.19269	up	3.22083e-17	4.38724	up	--	--	Cellular Component: membrane (GO:0016020);; Biological Process: response to stimulus (GO:0050896);;	K08472|1.67979e-70|fve:101308015|MLO-like protein 1-like; K08472 mlo protein (A)	--	--	--	Mlo family	MLO-like protein 15 GN=MLO15 OS=Arabidopsis thaliana (Mouse-ear cress) PE=2 SV=1	S	Function unknown	PREDICTED: MLO-like protein 15 [Fragaria vesca subsp. vesca]	cellular component: membrane (GO:0016020);; biological process: response to stimulus (GO:0050896)
gene37365	ATMDAR1,MDAR1	monodehydroascorbate reductase 1	2.9558	2.72725	2.38568	1.06214	1.29682	0.707022	0.656717	0.487913	0.679301	0.00284755	1.08373	up	1.23469e-07	-2.17777	down	[R]	General function prediction only	--	K08232|0|pmum:103326343|monodehydroascorbate reductase, seedling isozyme-like; K08232 monodehydroascorbate reductase (NADH) [EC:1.6.5.4] (A)	Ascorbate and aldarate metabolism (ko00053)	[R]	General function prediction only	Pyridine nucleotide-disulphide oxidoreductase;; Pyridine nucleotide-disulphide oxidoreductase	Monodehydroascorbate reductase, seedling isozyme OS=Cucumis sativus (Cucumber) PE=2 SV=1	R	General function prediction only	monodehydroascorbate reductase, seedling isozyme-like [Prunus avium]	--
gene03666	ATLPP3,LPP3	lipid phosphate phosphatase 3	21.8952	17.484	16.3487	10.1093	8.09603	8.05422	8.1548	7.70928	9.06804	6.43074e-09	1.27449	up	1.71747e-07	-1.19895	down	[I]	Lipid transport and metabolism	Molecular Function: catalytic activity (GO:0003824);; Cellular Component: plasma membrane (GO:0005886);; Biological Process: response to stress (GO:0006950);; Biological Process: metabolic process (GO:0008152);;	--	--	[I]	Lipid transport and metabolism	PAP2 superfamily	Putative lipid phosphate phosphatase 3, chloroplastic (Precursor) GN=LPP3 OS=Arabidopsis thaliana (Mouse-ear cress) PE=2 SV=1	I	Lipid transport and metabolism	PREDICTED: lipid phosphate phosphatase 2-like [Fragaria vesca subsp. vesca]	molecular function: catalytic activity (GO:0003824);; cellular component: cell (GO:0005623);; cellular component: membrane (GO:0016020);; cellular component: cell part (GO:0044464);; biological process: response to stimulus (GO:0050896);; biological process: metabolic process (GO:0008152)
gene07983	ATLMCO4,IRX12,LAC4,LMCO4	Laccase/Diphenol oxidase family protein	5.91498	1.73143	2.50936	21.337	16.4038	18.5952	13.5884	17.0176	13.9168	1.61351e-05	1.02382	up	1.53587e-11	2.0932	up	[Q]	Secondary metabolites biosynthesis, transport and catabolism	--	--	--	[Q]	Secondary metabolites biosynthesis, transport and catabolism	Multicopper oxidase;; Multicopper oxidase;; Multicopper oxidase	Laccase-4 (Precursor) GN=F16M14.1 OS=Arabidopsis thaliana (Mouse-ear cress) PE=2 SV=2	Q	Secondary metabolites biosynthesis, transport and catabolism	PREDICTED: laccase-4 [Fragaria vesca subsp. vesca]	--
gene10730	ATKAO2,CYP88A4,KAO2	ent-kaurenoic acid hydroxylase 2	2.85132	2.5987	2.27937	0.333904	0.470288	0.296143	0.161799	0.142576	0.103955	0.00105479	-1.55093	down	4.66104e-18	-4.22117	down	[Q]	Secondary metabolites biosynthesis, transport and catabolism	--	K04123|0|fve:101310426|ent-kaurenoic acid oxidase 2-like; K04123 ent-kaurenoic acid hydroxylase [EC:1.14.13.79] (A)	Diterpenoid biosynthesis (ko00904)	[QI]	Secondary metabolites biosynthesis, transport and catabolism;; Lipid transport and metabolism	Cytochrome P450	Ent-kaurenoic acid oxidase 2 GN=T32F6.4 OS=Arabidopsis thaliana (Mouse-ear cress) PE=2 SV=2	Q	Secondary metabolites biosynthesis, transport and catabolism	PREDICTED: ent-kaurenoic acid oxidase 2-like [Fragaria vesca subsp. vesca]	--
gene27842	ATIPT3,IPT3	isopentenyltransferase 3	1.24141	0.656288	1.21788	0	0.103833	0.232087	0.177068	0.197657	0.146299	0.00690557	1.28991	up	1.38024e-06	-2.53533	down	[J]	Translation, ribosomal structure and biogenesis	Molecular Function: ATP binding (GO:0005524);; Biological Process: tRNA processing (GO:0008033);; Molecular Function: transferase activity (GO:0016740);;	K10760|0|fve:101295477|adenylate isopentenyltransferase 3, chloroplastic-like; K10760 adenylate isopentenyltransferase (cytokinin synthase) (A)	Zeatin biosynthesis (ko00908)	[J]	Translation, ribosomal structure and biogenesis	IPP transferase;; Isopentenyl transferase	Adenylate isopentenyltransferase 3, chloroplastic (Precursor) GN=IPT3 OS=Arabidopsis thaliana (Mouse-ear cress) PE=1 SV=1	J	Translation, ribosomal structure and biogenesis	PREDICTED: adenylate isopentenyltransferase 3, chloroplastic [Fragaria vesca subsp. vesca]	molecular function: binding (GO:0005488);; biological process: metabolic process (GO:0008152);; biological process: cellular process (GO:0009987);; molecular function: catalytic activity (GO:0003824)
gene30097	ATHB51,HB51,LMI1	homeobox 51	3.55712	4.04632	5.77456	18.9929	17.0431	18.8836	12.2117	8.01694	12.8014	1.59561e-06	1.25081	up	3.73505e-06	1.52302	up	[K]	Transcription	Molecular Function: transcription regulatory region sequence-specific DNA binding (GO:0000976);; Molecular Function: sequence-specific DNA binding transcription factor activity (GO:0003700);; Cellular Component: nucleus (GO:0005634);; Biological Process: regulation of transcription, DNA-templated (GO:0006355);;	--	--	[K]	Transcription	Homeobox domain;; Homeobox associated leucine zipper	Putative homeobox-leucine zipper protein ATHB-51 OS=Arabidopsis thaliana (Mouse-ear cress) PE=2 SV=2	K	Transcription	PREDICTED: putative homeobox-leucine zipper protein ATHB-51 [Fragaria vesca subsp. vesca]	molecular function: binding (GO:0005488);; molecular function: nucleic acid binding transcription factor activity (GO:0001071);; biological process: biological regulation (GO:0065007);; cellular component: cell (GO:0005623);; cellular component: organelle (GO:0043226);; cellular component: cell part (GO:0044464)
gene01920	ATHB22,HB22,MEE68	homeobox protein 22	5.66198	7.90597	7.58922	27.4248	30.8342	29.0877	55.8383	52.1429	51.5636	1.98303e-05	2.41839	up	5.30242e-47	2.86427	up	--	--	--	--	--	--	--	ZF-HD protein dimerisation region	Zinc-finger homeodomain protein 1 OS=Oryza sativa subsp. japonica (Rice) PE=2 SV=1	R	General function prediction only	PREDICTED: zinc-finger homeodomain protein 1-like [Fragaria vesca subsp. vesca]	--
gene12069	ATHB22,HB22,MEE68	homeobox protein 22	15.538	14.0663	16.7342	45.0822	43.9574	47.1035	53.7341	44.329	47.611	2.87647e-07	3.77111	up	6.41974e-18	1.60178	up	--	--	--	--	--	--	--	ZF-HD protein dimerisation region	Zinc-finger homeodomain protein 2 GN=F22K18.140 OS=Arabidopsis thaliana (Mouse-ear cress) PE=1 SV=1	R	General function prediction only	PREDICTED: zinc-finger homeodomain protein 2-like [Fragaria vesca subsp. vesca]	--
gene38010	ATHB-3,ATHB3,HAT7,HB-3	homeobox 3	94.0146	81.645	80.8073	37.2287	47.5009	36.1397	35.1785	29.4634	37.4841	6.01851e-05	1.36215	up	8.15878e-15	-1.37529	down	[K]	Transcription	Molecular Function: DNA binding (GO:0003677);;	K09338|0|fve:101314073|homeobox-leucine zipper protein HAT7-like; K09338 homeobox-leucine zipper protein (A)	--	[K]	Transcription	Homeobox domain;; Homeobox associated leucine zipper	Homeobox-leucine zipper protein HAT7 GN=F8M21_40 OS=Arabidopsis thaliana (Mouse-ear cress) PE=2 SV=4	K	Transcription	PREDICTED: homeobox-leucine zipper protein ATHB-20-like [Fragaria vesca subsp. vesca]	molecular function: binding (GO:0005488)
gene02674	ATH1	homeobox gene 1	1.97151	1.50503	1.5162	7.85392	12.1005	8.04245	8.52306	6.56179	7.96772	0.00368368	-1.44687	down	1.06913e-13	2.10263	up	--	--	--	--	--	[K]	Transcription	Associated with HOX;; Homeobox KN domain;; Homeobox domain	Homeobox protein ATH1 GN=ATH1 OS=Arabidopsis thaliana (Mouse-ear cress) PE=1 SV=1	K	Transcription	PREDICTED: uncharacterized protein LOC101305635 [Fragaria vesca subsp. vesca]	--
gene12741	AtGRF7,GRF7	growth-regulating factor 7	2.17491	5.87156	4.19508	16.4304	20.3252	22.8948	20.8132	20.2838	22.3817	0.000193788	2.97511	up	9.95415e-29	2.39686	up	--	--	--	--	--	--	--	WRC;; QLQ	Growth-regulating factor 6 OS=Oryza sativa subsp. japonica (Rice) PE=2 SV=2	K	Transcription	PREDICTED: growth-regulating factor 3 [Fragaria vesca subsp. vesca]	--
gene02620	AtGRF1,GRF1	growth-regulating factor 1	7.33885	7.50305	8.08168	15.9552	20.2093	14.3499	20.0573	24.5339	20.7015	4.76165e-05	-1.14128	down	2.00587e-15	1.46003	up	--	--	--	--	--	--	--	WRC;; QLQ	Growth-regulating factor 6 OS=Oryza sativa subsp. japonica (Rice) PE=2 SV=2	K	Transcription	PREDICTED: growth-regulating factor 6-like [Fragaria vesca subsp. vesca]	--
gene38338	AtGPAT8,GPAT8	glycerol-3-phosphate acyltransferase 8	48.1352	58.9908	53.4797	116.896	119.658	127.186	141.003	130.266	135.26	1.13797e-05	2.18029	up	1.27508e-12	1.29233	up	--	--	Molecular Function: glycerol-3-phosphate O-acyltransferase activity (GO:0004366);; Biological Process: metabolic process (GO:0008152);;	K13508|0|fve:101297770|probable glycerol-3-phosphate acyltransferase 8-like; K13508 glycerol-3-phosphate acyltransferase [EC:2.3.1.15] (A)	Glycerolipid metabolism (ko00561);; Glycerophospholipid metabolism (ko00564)	--	--	haloacid dehalogenase-like hydrolase;; Acyltransferase	Glycerol-3-phosphate 2-O-acyltransferase 4 GN=GPAT4 OS=Arabidopsis thaliana (Mouse-ear cress) PE=1 SV=1	I	Lipid transport and metabolism	PREDICTED: probable glycerol-3-phosphate acyltransferase 8 [Fragaria vesca subsp. vesca]	molecular function: catalytic activity (GO:0003824);; biological process: metabolic process (GO:0008152)
gene20571	ATGPAT2,GPAT2	glycerol-3-phosphate acyltransferase 2	6.51145	0.639678	1.91136	25.1954	13.4532	14.596	9.06307	10.3478	9.66783	4.56718e-06	-1.07958	down	0.00063315	1.64327	up	--	--	--	K13508|0|fve:101292461|probable glycerol-3-phosphate acyltransferase 3-like; K13508 glycerol-3-phosphate acyltransferase [EC:2.3.1.15] (A)	Glycerolipid metabolism (ko00561);; Glycerophospholipid metabolism (ko00564)	--	--	Acyltransferase	Probable glycerol-3-phosphate acyltransferase 3 GN=GPAT3 OS=Arabidopsis thaliana (Mouse-ear cress) PE=2 SV=1	I	Lipid transport and metabolism	PREDICTED: probable glycerol-3-phosphate acyltransferase 2 [Fragaria vesca subsp. vesca]	--
gene37880	AtGH9B8,GH9B8	glycosyl hydrolase 9B8	24.6365	17.3631	16.6532	9.32469	9.75621	8.49757	5.52111	6.8003	6.79735	1.37183e-07	-2.44924	down	2.02428e-08	-1.65903	down	--	--	--	--	--	--	--	Glycosyl hydrolase family 9	Endoglucanase 11 (Precursor) GN=At2g32990 OS=Arabidopsis thaliana (Mouse-ear cress) PE=2 SV=1	G	Carbohydrate transport and metabolism	PREDICTED: endoglucanase 11 [Fragaria vesca subsp. vesca]	--
gene09034	ATGA20OX3,GA20OX3,YAP169	gibberellin 20-oxidase 3	99.4869	86.0201	96.5476	20.1736	38.2813	20.0454	49.9078	41.4454	42.8322	0.00390892	-1.81862	down	1.77738e-10	-1.13448	down	[R]	General function prediction only	Molecular Function: oxidoreductase activity (GO:0016491);;	--	--	[QR]	Secondary metabolites biosynthesis, transport and catabolism;; General function prediction only	2OG-Fe(II) oxygenase superfamily;; non-haem dioxygenase in morphine synthesis N-terminal	Gibberellin 20 oxidase 3 GN=T28J14_140 OS=Arabidopsis thaliana (Mouse-ear cress) PE=2 SV=1	Q	Secondary metabolites biosynthesis, transport and catabolism	PREDICTED: gibberellin 20 oxidase 2-like [Fragaria vesca subsp. vesca]	molecular function: catalytic activity (GO:0003824);; biological process: metabolic process (GO:0008152)
gene19246	ATFRO2,FRD1,FRO2	ferric reduction oxidase 2	0.234854	0.365701	0.339448	1.11702	1.69031	1.39256	0.963889	1.5801	0.798878	2.95367e-06	-1.01918	down	0.00160248	1.78072	up	--	--	Cellular Component: integral component of membrane (GO:0016021);; Molecular Function: NAD(P)H oxidase activity (GO:0016174);; Biological Process: oxidation-reduction process (GO:0055114);;	--	--	[PQ]	Inorganic ion transport and metabolism;; Secondary metabolites biosynthesis, transport and catabolism	Ferric reductase NAD binding domain;; FAD-binding domain;; Ferric reductase like transmembrane component	Ferric reduction oxidase 2 GN=F22L4.12 OS=Arabidopsis thaliana (Mouse-ear cress) PE=1 SV=2	PQ	Inorganic ion transport and metabolism;; Secondary metabolites biosynthesis, transport and catabolism	PREDICTED: ferric reduction oxidase 2-like isoform X1 [Fragaria vesca subsp. vesca]	cellular component: membrane (GO:0016020);; cellular component: membrane part (GO:0044425);; molecular function: catalytic activity (GO:0003824);; biological process: metabolic process (GO:0008152);; biological process: single-organism process (GO:0044699)
gene04814	ATFLA11,FLA11	FASCICLIN-like arabinogalactan-protein 11	55.6282	15.6624	34.859	164.574	116.195	122.478	67.4849	83.6503	77.527	1.29197e-06	1.71855	up	0.0041069	1.06524	up	--	--	--	--	--	--	--	Fasciclin domain	Fasciclin-like arabinogalactan protein 12 (Precursor) GN=FLA12 OS=Arabidopsis thaliana (Mouse-ear cress) PE=2 SV=2	R	General function prediction only	PREDICTED: fasciclin-like arabinogalactan protein 12 [Fragaria vesca subsp. vesca]	--
gene09705	ATFLA11,FLA11	FASCICLIN-like arabinogalactan-protein 11	62.2524	20.8354	50.0912	245.726	168.432	186.752	144.757	159.104	160.637	0.000110801	-1.31954	down	1.80663e-16	1.75731	up	[M]	Cell wall/membrane/envelope biogenesis	Biological Process: plant-type secondary cell wall biogenesis (GO:0009834);; Cellular Component: anchored component of membrane (GO:0031225);;	--	--	--	--	Fasciclin domain	Fasciclin-like arabinogalactan protein 11 (Precursor) GN=FLA11 OS=Arabidopsis thaliana (Mouse-ear cress) PE=2 SV=2	R	General function prediction only	PREDICTED: fasciclin-like arabinogalactan protein 12 [Fragaria vesca subsp. vesca]	biological process: cellular process (GO:0009987);; biological process: cellular component organization or biogenesis (GO:0071840);; cellular component: membrane (GO:0016020);; cellular component: membrane part (GO:0044425)
gene11513	ATFAO3,FAO3	fatty alcohol oxidase 3	6.25362	4.13577	8.4096	27.8322	16.4476	18.5393	11.485	12.639	12.6628	1.02846e-05	-1.15125	down	6.10961e-11	1.35818	up	[E]	Amino acid transport and metabolism	Biological Process: alcohol metabolic process (GO:0006066);; Molecular Function: electron carrier activity (GO:0009055);; Cellular Component: intracellular membrane-bounded organelle (GO:0043231);; Molecular Function: long-chain-alcohol oxidase activity (GO:0046577);; Molecular Function: flavin adenine dinucleotide binding (GO:0050660);; Biological Process: oxidation-reduction process (GO:0055114…	K17756|0|fve:101306323|long-chain-alcohol oxidase FAO1-like; K17756 long-chain-alcohol oxidase [EC:1.1.3.20] (A)	--	--	--	GMC oxidoreductase;; GMC oxidoreductase;; FAD binding domain;; NAD(P)-binding Rossmann-like domain;; FAD binding domain	Long-chain-alcohol oxidase FAO1 GN=FAO1 OS=Lotus japonicus (Lotus corniculatus var. japonicus) PE=1 SV=1	R	General function prediction only	PREDICTED: long-chain-alcohol oxidase FAO1 isoform X1 [Fragaria vesca subsp. vesca]	biological process: metabolic process (GO:0008152);; biological process: single-organism process (GO:0044699);; molecular function: electron carrier activity (GO:0009055);; cellular component: cell (GO:0005623);; cellular component: organelle (GO:0043226);; cellular component: cell part (GO:0044464);; molecular function: catalytic activity (GO:0003824);; molecular function: binding (GO:0005488)
gene28118	ATEXP8,ATEXPA8,ATHEXP,ALPHA,1.11,EXP8,EXPA8	expansin A8	169.649	106.384	61.7903	24.7962	10.9282	14.4987	8.69128	7.88938	9.83857	1.1415e-06	-1.81883	down	2.00787e-05	-3.71711	down	--	--	Cellular Component: extracellular region (GO:0005576);; Biological Process: plant-type cell wall organization (GO:0009664);; Cellular Component: membrane (GO:0016020);;	--	--	--	--	Pollen allergen;; Rare lipoprotein A (RlpA)-like double-psi beta-barrel	Expansin-A8 (Precursor) GN=T2P4.4 OS=Arabidopsis thaliana (Mouse-ear cress) PE=2 SV=1	R	General function prediction only	PREDICTED: expansin-A4-like [Fragaria vesca subsp. vesca]	cellular component: extracellular region (GO:0005576);; biological process: cellular process (GO:0009987);; biological process: cellular component organization or biogenesis (GO:0071840);; cellular component: membrane (GO:0016020)
gene03192	AtENODL9,ENODL9	early nodulin-like protein 9	24.8474	17.7694	18.9267	9.35493	9.23511	8.8745	8.58981	8.5117	10.1325	1.67818e-23	-2.09874	down	5.98047e-06	-1.21927	down	--	--	--	--	--	--	--	Plastocyanin-like domain	Early nodulin-like protein 1 (Precursor) GN=At2g25060 OS=Arabidopsis thaliana (Mouse-ear cress) PE=1 SV=2	R	General function prediction only	PREDICTED: early nodulin-like protein 3 [Fragaria vesca subsp. vesca]	--
gene01910	AtENODL8,ENODL8	early nodulin-like protein 8	21.8864	18.7643	21.5034	10.9922	10.6177	10.394	8.44656	3.9192	6.68366	5.88807e-08	1.27843	up	1.02357e-14	-1.98134	down	--	--	--	--	--	--	--	Plastocyanin-like domain	Early nodulin-like protein 1 (Precursor) GN=At2g25060 OS=Arabidopsis thaliana (Mouse-ear cress) PE=1 SV=2	R	General function prediction only	PREDICTED: mavicyanin [Fragaria vesca subsp. vesca]	--
gene15824	AtENODL17,ENODL17	early nodulin-like protein 17	42.3322	47.5324	44.2752	18.496	21.2737	19.2394	21.4711	21.6093	21.5509	2.00744e-05	1.53181	up	1.18454e-09	-1.0994	down	--	--	Molecular Function: copper ion binding (GO:0005507);; Molecular Function: electron carrier activity (GO:0009055);;	--	--	--	--	Plastocyanin-like domain	Lamin-like protein (Precursor) GN=At5g15350 OS=Arabidopsis thaliana (Mouse-ear cress) PE=1 SV=1	R	General function prediction only	PREDICTED: lamin-like protein [Fragaria vesca subsp. vesca]	molecular function: binding (GO:0005488);; molecular function: electron carrier activity (GO:0009055)
gene18008	ATEIF3C-1,ATTIF3C1,EIF3C,EIF3C-1,TIF3C1	eukaryotic translation initiation factor 3C	1.25393	1.68204	1.27345	0.071472	0.125181	0.168118	0	0	0	0.00357343	-1.81187	down	2.08146e-31	#NAME?	down	--	--	Molecular Function: RNA binding (GO:0003723);; Biological Process: translational initiation (GO:0006413);; Cellular Component: translation preinitiation complex (GO:0070993);;	K03252|0|fve:101314204|eukaryotic translation initiation factor 3 subunit C-like; K03252 translation initiation factor 3 subunit C (A)	RNA transport (ko03013)	[J]	Translation, ribosomal structure and biogenesis	Eukaryotic translation initiation factor 3 subunit 8 N-terminus;; PCI domain	Eukaryotic translation initiation factor 3 subunit C {ECO:0000255|HAMAP-Rule:MF_03002} GN=TIF3C1 OS=Medicago truncatula (Barrel medic) PE=2 SV=1	J	Translation, ribosomal structure and biogenesis	PREDICTED: eukaryotic translation initiation factor 3 subunit C-like [Fragaria vesca subsp. vesca]	molecular function: binding (GO:0005488);; biological process: metabolic process (GO:0008152);; biological process: cellular process (GO:0009987);; cellular component: cell (GO:0005623);; cellular component: macromolecular complex (GO:0032991);; cellular component: cell part (GO:0044464)
gene00696	ATCYCD1;1,CYCD1;1	CYCLIN D1;1	30.668	24.3125	27.6562	12.3722	14.0741	11.515	7.97089	9.53618	10.317	1.66641e-28	-3.05236	down	7.73263e-18	-1.61514	down	--	--	Biological Process: mitotic cell cycle (GO:0000278);; Cellular Component: nucleus (GO:0005634);; Biological Process: stomatal lineage progression (GO:0010440);; Molecular Function: cyclin-dependent protein serine/threonine kinase regulator activity (GO:0016538);; Biological Process: DNA endoreduplication (GO:0042023);; Biological Process: negative regulation of cyclin-dependent protein serine/thr…	K18810|0|fve:101292695|cyclin-D1-1-like; K18810 cyclin D1/2/4, plant (A)	--	[D]	Cell cycle control, cell division, chromosome partitioning	Cyclin, N-terminal domain;; Cyclin, C-terminal domain	Cyclin-D1-1 GN=F20P5.7 OS=Arabidopsis thaliana (Mouse-ear cress) PE=1 SV=3	D	Cell cycle control, cell division, chromosome partitioning	PREDICTED: cyclin-D1-1 [Fragaria vesca subsp. vesca]	biological process: cellular process (GO:0009987);; biological process: single-organism process (GO:0044699);; cellular component: cell (GO:0005623);; cellular component: organelle (GO:0043226);; cellular component: cell part (GO:0044464);; biological process: developmental process (GO:0032502);; molecular function: enzyme regulator activity (GO:0030234);; biological process: biological regulatio…
gene13361	AtCXE20,CXE20	carboxyesterase 20	11.0765	3.80659	5.55275	37.5815	27.0938	31.5529	18.02	19.0836	18.6396	0.00173897	-2.11867	down	9.05039e-07	1.40653	up	--	--	--	--	--	[V]	Defense mechanisms	alpha/beta hydrolase fold;; Carboxylesterase family;; Alpha/beta hydrolase family	Carboxylesterase 1 GN=CXE1 OS=Actinidia eriantha (Velvet vine) PE=1 SV=1	V	Defense mechanisms	PREDICTED: carboxylesterase 1-like [Prunus mume]	--
gene20545	ATCSLE1,CSLE1	cellulose synthase like E1	0.787297	0.450538	0.691975	3.79231	2.51416	3.27957	3.40195	3.74965	4.50631	1.63891e-06	-1.05447	down	4.58384e-11	2.45308	up	[M]	Cell wall/membrane/envelope biogenesis	Cellular Component: integral component of membrane (GO:0016021);; Molecular Function: cellulose synthase (UDP-forming) activity (GO:0016760);; Biological Process: cellulose biosynthetic process (GO:0030244);;	--	--	--	--	Cellulose synthase;; Glycosyltransferase like family 2	Cellulose synthase-like protein E6 GN=P0556A05.32 OS=Oryza sativa subsp. japonica (Rice) PE=2 SV=1	S	Function unknown	PREDICTED: cellulose synthase-like protein E6 [Fragaria vesca subsp. vesca]	cellular component: membrane (GO:0016020);; cellular component: membrane part (GO:0044425);; molecular function: catalytic activity (GO:0003824);; biological process: metabolic process (GO:0008152);; biological process: cellular process (GO:0009987);; biological process: single-organism process (GO:0044699)
gene05685	ATCSLC05,ATCSLC5,CSLC05,CSLC5	Cellulose-synthase-like C5	47.1058	39.943	41.647	19.8631	20.0047	14.7475	15.7903	13.7361	15.7475	1.53446e-05	-2.58084	down	2.13792e-18	-1.55345	down	[M]	Cell wall/membrane/envelope biogenesis	Cellular Component: nucleus (GO:0005634);;	--	--	--	--	Glycosyltransferase like family 2;; Glycosyl transferase family group 2;; Glycosyl transferase family 21;; Glycosyl transferase family 2;; Chitin synthase	Probable xyloglucan glycosyltransferase 5 GN=CSLC5 OS=Arabidopsis thaliana (Mouse-ear cress) PE=1 SV=1	R	General function prediction only	PREDICTED: probable xyloglucan glycosyltransferase 5 [Fragaria vesca subsp. vesca]	cellular component: cell (GO:0005623);; cellular component: organelle (GO:0043226);; cellular component: cell part (GO:0044464)
gene26403	ATCSLC04,ATCSLC4,CSLC04,CSLC4	Cellulose-synthase-like C4	15.6304	10.3842	4.80632	0.20007	0.100287	0.525142	0.568207	0.366846	0.765023	0.00054353	-1.49381	down	2.69002e-05	-4.21945	down	[M]	Cell wall/membrane/envelope biogenesis	Molecular Function: cellulose synthase (UDP-forming) activity (GO:0016760);;	--	--	--	--	Glycosyltransferase like family 2;; Glycosyl transferase family group 2;; Glycosyl transferase family 21;; Glycosyl transferase family 2;; Chitin synthase	Xyloglucan glycosyltransferase 4 GN=CSLC4 OS=Arabidopsis thaliana (Mouse-ear cress) PE=1 SV=1	R	General function prediction only	PREDICTED: xyloglucan glycosyltransferase 4-like isoform X1 [Fragaria vesca subsp. vesca]	molecular function: catalytic activity (GO:0003824);; biological process: metabolic process (GO:0008152)
gene23971	ATCSLB03,ATCSLB3,CSLB03	cellulose synthase-like B3	1.9329	1.85028	2.95324	8.8597	9.42312	8.06477	8.55288	10.4929	8.78343	2.42347e-09	-1.27985	down	1.66117e-12	1.91707	up	[M]	Cell wall/membrane/envelope biogenesis	--	--	--	--	--	Cellulose synthase	Cellulose synthase-like protein H1 GN=OSJNBa0035F15.9 OS=Oryza sativa subsp. japonica (Rice) PE=2 SV=2	S	Function unknown	PREDICTED: cellulose synthase-like protein H1 [Fragaria vesca subsp. vesca]	--
gene09713	ATCRR1,CCR1	CRINKLY4 related 1	11.7539	12.9771	10.0096	5.19426	5.8707	5.20356	5.31064	4.49873	4.85865	4.04542e-16	2.41294	up	4.9783e-07	-1.28779	down	[RTKL]	General function prediction only;; Signal transduction mechanisms;; Transcription;; Replication, recombination and repair	Molecular Function: protein serine/threonine kinase activity (GO:0004674);; Molecular Function: ATP binding (GO:0005524);; Biological Process: protein phosphorylation (GO:0006468);;	--	--	--	--	Protein tyrosine kinase;; Protein kinase domain;; Regulator of chromosome condensation (RCC1) repeat	Serine/threonine-protein kinase-like protein CCR1 (Precursor) OS=Arabidopsis thaliana (Mouse-ear cress) PE=1 SV=1	T	Signal transduction mechanisms	PREDICTED: serine/threonine-protein kinase-like protein CCR1 [Fragaria vesca subsp. vesca]	molecular function: catalytic activity (GO:0003824);; biological process: metabolic process (GO:0008152);; biological process: cellular process (GO:0009987);; molecular function: binding (GO:0005488)
gene05089	ATCP1,CP1	Ca2+-binding protein 1	67.6367	58.2552	78.127	36.2595	39.4893	25.8108	17.613	21.193	17.7328	0.00728162	-1.1185	down	2.08916e-14	-1.89452	down	--	--	--	K02183|6.33527e-106|fve:101303402|calmodulin-like; K02183 calmodulin (A)	Phosphatidylinositol signaling system (ko04070);; Plant-pathogen interaction (ko04626)	[T]	Signal transduction mechanisms	EF hand;; EF hand;; EF-hand domain pair;; EF-hand domain;; EF-hand domain pair	Putative calmodulin-like protein 2 (Precursor) GN=OsJ_031538 OS=Oryza sativa subsp. japonica (Rice) PE=3 SV=2	T	Signal transduction mechanisms	PREDICTED: putative calmodulin-like protein 2 [Fragaria vesca subsp. vesca]	--
gene18876	ATCNGC1,CNGC1	cyclic nucleotide gated channel 1	18.1143	19.0999	18.7143	8.67079	9.66614	5.37948	7.88237	6.94363	7.24645	7.42338e-05	-1.07837	down	5.45853e-13	-1.53493	down	--	--	--	--	--	[PT]	Inorganic ion transport and metabolism;; Signal transduction mechanisms	--	Putative cyclic nucleotide-gated ion channel 13 GN=CNGC13 OS=Arabidopsis thaliana (Mouse-ear cress) PE=3 SV=2	R	General function prediction only	PREDICTED: cyclic nucleotide-gated ion channel 1-like [Fragaria vesca subsp. vesca]	--
gene37597	ATCNGC1,CNGC1	cyclic nucleotide gated channel 1	3.38137	2.43667	2.17221	0.396471	0.547577	0.359048	0.317247	0.27554	0.198528	2.30978e-14	3.60342	up	7.92842e-13	-3.20566	down	--	--	--	--	--	[PT]	Inorganic ion transport and metabolism;; Signal transduction mechanisms	--	Cyclic nucleotide-gated ion channel 1 GN=CNGC1 OS=Arabidopsis thaliana (Mouse-ear cress) PE=1 SV=1	P	Inorganic ion transport and metabolism	PREDICTED: cyclic nucleotide-gated ion channel 1-like [Fragaria vesca subsp. vesca]	--
gene15382	ATCKX7,CKX7	cytokinin oxidase 7	4.56223	11.7123	7.87034	16.2055	25.2708	24.6176	20.883	17.0894	15.1658	2.53593e-08	3.28352	up	0.000807275	1.08872	up	[C]	Energy production and conversion	Molecular Function: UDP-N-acetylmuramate dehydrogenase activity (GO:0008762);; Biological Process: cytokinin catabolic process (GO:0009823);; Molecular Function: cytokinin dehydrogenase activity (GO:0019139);; Molecular Function: flavin adenine dinucleotide binding (GO:0050660);; Biological Process: oxidation-reduction process (GO:0055114);;	K00279|0|fve:101300743|cytokinin dehydrogenase 7-like; K00279 cytokinin dehydrogenase [EC:1.5.99.12] (A)	Zeatin biosynthesis (ko00908)	[C]	Energy production and conversion	Cytokinin dehydrogenase 1, FAD and cytokinin binding;; FAD binding domain	Cytokinin dehydrogenase 7 GN=F13M11.? OS=Arabidopsis thaliana (Mouse-ear cress) PE=1 SV=1	C	Energy production and conversion	PREDICTED: cytokinin dehydrogenase 7 [Fragaria vesca subsp. vesca]	molecular function: catalytic activity (GO:0003824);; biological process: metabolic process (GO:0008152);; biological process: single-organism process (GO:0044699);; biological process: cellular process (GO:0009987);; biological process: biological regulation (GO:0065007);; molecular function: binding (GO:0005488)
gene10966	ATCHS,CHS,TT4	Chalcone and stilbene synthase family protein	1.10199	1.82503	1.31312	0.174826	0.188627	0.022678	0.052767	0.070198	0.075991	1.29785e-12	3.71584	up	9.80955e-14	-4.27006	down	--	--	Molecular Function: 2,3,4,5-tetrahydropyridine-2,6-dicarboxylate N-succinyltransferase activity (GO:0008666);; Molecular Function: biphenyl synthase activity (GO:0033815);; Biological Process: 4-hydroxycoumarin biosynthetic process (GO:1901884);; Biological Process: 2-hydroxybenzoyl-CoA catabolic process (GO:1901886);;	K00660|0|fve:101312413|chalcone synthase 1-like; K00660 chalcone synthase [EC:2.3.1.74] (A)	Flavonoid biosynthesis (ko00941);; Circadian rhythm - plant (ko04712)	--	--	Chalcone and stilbene synthases, N-terminal domain;; Chalcone and stilbene synthases, C-terminal domain;; 3-Oxoacyl-[acyl-carrier-protein (ACP)] synthase III;; 3-Oxoacyl-[acyl-carrier-protein (ACP)] synthase III C terminal	4-hydroxycoumarin synthase 1 GN=BIS2 OS=Sorbus aucuparia (European mountain ash) PE=1 SV=1	H	Coenzyme transport and metabolism	PREDICTED: 4-hydroxycoumarin synthase 1-like [Fragaria vesca subsp. vesca]	molecular function: catalytic activity (GO:0003824);; biological process: metabolic process (GO:0008152);; biological process: cellular process (GO:0009987);; biological process: single-organism process (GO:0044699)
gene13136	ATCHIA,CHIA	chitinase A	4.74618	2.66991	1.9357	0.740963	0.29269	0.52911	0.330147	0.327924	0.196904	6.02195e-12	2.15099	up	4.94862e-05	-3.4339	down	--	--	Molecular Function: lysozyme activity (GO:0003796);; Molecular Function: chitinase activity (GO:0004568);; Biological Process: carbohydrate metabolic process (GO:0005975);;	K01183|0|fve:101300398|acidic endochitinase-like; K01183 chitinase [EC:3.2.1.14] (A)	Amino sugar and nucleotide sugar metabolism (ko00520)	[M]	Cell wall/membrane/envelope biogenesis	Glycosyl hydrolases family 18	Acidic endochitinase (Precursor) GN=CHIT3 OS=Vitis vinifera (Grape) PE=2 SV=1	G	Carbohydrate transport and metabolism	PREDICTED: acidic endochitinase-like [Fragaria vesca subsp. vesca]	molecular function: catalytic activity (GO:0003824);; biological process: metabolic process (GO:0008152)
gene10109	ATCESA7,CESA7,IRX3,MUR10	Cellulose synthase family protein	44.2907	14.9234	30.2561	112.815	86.633	94.4118	71.188	83.3096	72.7168	2.76811e-07	1.13656	up	6.4898e-06	1.30217	up	[M]	Cell wall/membrane/envelope biogenesis	Molecular Function: zinc ion binding (GO:0008270);; Cellular Component: integral component of membrane (GO:0016021);; Molecular Function: cellulose synthase (UDP-forming) activity (GO:0016760);; Molecular Function: cellulose synthase (GDP-forming) activity (GO:0016761);; Biological Process: cellulose biosynthetic process (GO:0030244);;	K10999|0|fve:101293708|cellulose synthase A catalytic subunit 7 [UDP-forming]-like; K10999 cellulose synthase A [EC:2.4.1.12] (A)	--	--	--	Cellulose synthase;; Zinc-binding RING-finger;; Glycosyl transferase family group 2;; Glycosyltransferase like family 2;; RING/Ubox like zinc-binding domain	Cellulose synthase A catalytic subunit 7 [UDP-forming] GN=T10B6.80 OS=Arabidopsis thaliana (Mouse-ear cress) PE=1 SV=1	O	Posttranslational modification, protein turnover, chaperones	PREDICTED: cellulose synthase A catalytic subunit 7 [UDP-forming] [Fragaria vesca subsp. vesca]	molecular function: binding (GO:0005488);; cellular component: membrane (GO:0016020);; cellular component: membrane part (GO:0044425);; molecular function: catalytic activity (GO:0003824);; biological process: metabolic process (GO:0008152);; biological process: cellular process (GO:0009987);; biological process: single-organism process (GO:0044699)
gene18866	ATCAX1,CAX1,RCI4	cation exchanger 1	179.718	196.26	130.376	50.8441	62.6995	69.6402	49.6976	51.8454	48.1689	4.18933e-06	1.01883	up	2.13483e-10	-1.70025	down	--	--	Biological Process: calcium ion transport (GO:0006816);; Molecular Function: calcium:proton antiporter activity (GO:0015369);; Cellular Component: integral component of membrane (GO:0016021);; Biological Process: transmembrane transport (GO:0055085);;	K07300|0|fve:101307313|vacuolar cation/proton exchanger 1-like; K07300 Ca2+:H+ antiporter (A)	--	[P]	Inorganic ion transport and metabolism	Sodium/calcium exchanger protein	Vacuolar cation/proton exchanger 3 GN=CAX3 OS=Arabidopsis thaliana (Mouse-ear cress) PE=1 SV=1	P	Inorganic ion transport and metabolism	PREDICTED: vacuolar cation/proton exchanger 3 [Fragaria vesca subsp. vesca]	biological process: single-organism process (GO:0044699);; biological process: localization (GO:0051179);; molecular function: transporter activity (GO:0005215);; biological process: cellular process (GO:0009987);; cellular component: membrane (GO:0016020);; cellular component: membrane part (GO:0044425)
gene18867	ATCAX1,CAX1,RCI4	cation exchanger 1	0.587734	0.141074	0.290298	6.70941	2.53298	4.36425	7.44016	7.94405	9.58737	1.61816e-06	-3.19589	down	1.76778e-35	4.56431	up	--	--	Biological Process: cation transport (GO:0006812);; Molecular Function: cation transmembrane transporter activity (GO:0008324);; Cellular Component: membrane (GO:0016020);;	K07300|0|fve:101312752|vacuolar cation/proton exchanger 1-like; K07300 Ca2+:H+ antiporter (A)	--	[P]	Inorganic ion transport and metabolism	Sodium/calcium exchanger protein	Vacuolar cation/proton exchanger 1 GN=F16M14.10 OS=Arabidopsis thaliana (Mouse-ear cress) PE=1 SV=3	P	Inorganic ion transport and metabolism	PREDICTED: vacuolar cation/proton exchanger 3-like [Fragaria vesca subsp. vesca]	biological process: single-organism process (GO:0044699);; biological process: localization (GO:0051179);; molecular function: transporter activity (GO:0005215);; biological process: cellular process (GO:0009987);; cellular component: membrane (GO:0016020)
gene30276	ATC	centroradialis	0.059875	0.048919	0.081222	2.32932	1.94213	1.62891	3.19316	2.30512	2.43044	1.75081e-05	1.05825	up	1.04362e-20	5.05117	up	[R]	General function prediction only	--	--	--	[R]	General function prediction only	Phosphatidylethanolamine-binding protein	Protein CENTRORADIALIS-like OS=Arabidopsis thaliana (Mouse-ear cress) PE=2 SV=1	R	General function prediction only	protein TERMINAL FLOWER 1-like [Fragaria vesca]	--
gene14942	AtbZIP44,bZIP44	basic leucine-zipper 44	55.1366	58.0172	45.0479	19.1686	26.628	28.5613	25.624	21.3466	22.0882	0.00283663	1.33023	up	1.64782e-06	-1.24047	down	--	--	Molecular Function: sequence-specific DNA binding transcription factor activity (GO:0003700);; Biological Process: regulation of transcription, DNA-templated (GO:0006355);; Molecular Function: sequence-specific DNA binding (GO:0043565);;	--	--	--	--	bZIP transcription factor;; Basic region leucine zipper	Ocs element-binding factor 1 GN=OBF1 OS=Zea mays (Maize) PE=2 SV=2	K	Transcription	PREDICTED: ocs element-binding factor 1-like [Fragaria vesca subsp. vesca]	molecular function: nucleic acid binding transcription factor activity (GO:0001071);; biological process: biological regulation (GO:0065007);; molecular function: binding (GO:0005488)
gene14556	atbzip14,FD,FD-1	Basic-leucine zipper (bZIP) transcription factor family protein	1.18823	0.262657	0.927553	5.64418	7.29772	5.3983	6.8325	6.60473	6.9077	8.0612e-05	-1.11212	down	8.7945e-15	3.04428	up	--	--	--	--	--	--	--	bZIP transcription factor;; Basic region leucine zipper	Protein FD OS=Arabidopsis thaliana (Mouse-ear cress) PE=1 SV=1	K	Transcription	PREDICTED: protein FD [Fragaria vesca subsp. vesca]	--
gene16004	ATBXL4,XYL4	beta-D-xylosidase 4	0.130551	0.525233	0.363116	1.87199	2.64132	2.26374	1.79957	1.75856	1.37069	2.22153e-14	2.28745	up	1.76464e-07	2.22439	up	[G]	Carbohydrate transport and metabolism	Molecular Function: hydrolase activity, hydrolyzing O-glycosyl compounds (GO:0004553);; Biological Process: carbohydrate metabolic process (GO:0005975);;	K15920|0|fve:101298032|beta-xylosidase/alpha-L-arabinofuranosidase 2-like; K15920 beta-D-xylosidase 4 [EC:3.2.1.37] (A)	Starch and sucrose metabolism (ko00500);; Amino sugar and nucleotide sugar metabolism (ko00520)	--	--	Glycosyl hydrolase family 3 N terminal domain;; Glycosyl hydrolase family 3 C-terminal domain;; Fibronectin type III-like domain	Alpha-L-arabinofuranosidase (Precursor) OS=Medicago sativa subsp. varia (Alfalfa) PE=2 SV=1	G	Carbohydrate transport and metabolism	PREDICTED: beta-xylosidase/alpha-L-arabinofuranosidase 2-like isoform X3 [Fragaria vesca subsp. vesca]	molecular function: catalytic activity (GO:0003824);; biological process: metabolic process (GO:0008152)
gene02314	ATBXL2,BXL2	beta-xylosidase 2	7.94005	9.58185	6.49739	55.796	50.1052	62.9375	59.7627	70.4392	56.6875	4.2773e-07	1.10711	up	4.66805e-41	2.91597	up	[G]	Carbohydrate transport and metabolism	Biological Process: carbohydrate metabolic process (GO:0005975);; Molecular Function: beta-glucosidase activity (GO:0008422);; Cellular Component: plant-type cell wall (GO:0009505);; Biological Process: response to arsenic-containing substance (GO:0046685);;	--	--	--	--	Glycosyl hydrolase family 3 N terminal domain;; Glycosyl hydrolase family 3 C-terminal domain;; Fibronectin type III-like domain	Probable beta-D-xylosidase 2 (Precursor) GN=BXL2 OS=Arabidopsis thaliana (Mouse-ear cress) PE=2 SV=1	G	Carbohydrate transport and metabolism	PREDICTED: probable beta-D-xylosidase 2 [Fragaria vesca subsp. vesca]	biological process: metabolic process (GO:0008152);; molecular function: catalytic activity (GO:0003824);; cellular component: cell (GO:0005623);; cellular component: cell part (GO:0044464);; biological process: response to stimulus (GO:0050896)
gene23034	ATBFRUCT1,ATCWINV1	Glycosyl hydrolases family 32 protein	20.1823	17.8258	14.6198	5.98849	8.37939	9.25283	4.3447	4.75696	3.66588	1.21662e-49	4.23821	up	2.76949e-14	-1.78662	down	[G]	Carbohydrate transport and metabolism	Molecular Function: hydrolase activity, hydrolyzing O-glycosyl compounds (GO:0004553);; Biological Process: carbohydrate metabolic process (GO:0005975);;	K01193|0|fve:101304277|beta-fructofuranosidase, insoluble isoenzyme CWINV1-like; K01193 beta-fructofuranosidase [EC:3.2.1.26] (A)	Galactose metabolism (ko00052);; Starch and sucrose metabolism (ko00500)	[G]	Carbohydrate transport and metabolism	Glycosyl hydrolases family 32 N-terminal domain;; Glycosyl hydrolases family 32 C terminal	Beta-fructofuranosidase, insoluble isoenzyme CWINV1 (Precursor) GN=MMM17.26 OS=Arabidopsis thaliana (Mouse-ear cress) PE=1 SV=1	G	Carbohydrate transport and metabolism	PREDICTED: beta-fructofuranosidase, insoluble isoenzyme CWINV1-like [Fragaria vesca subsp. vesca]	molecular function: catalytic activity (GO:0003824);; biological process: metabolic process (GO:0008152)
gene16569	ATAUX2-11,IAA4	AUX/IAA transcriptional regulator family protein	110.506	127.471	102.755	38.7989	37.9642	50.8523	21.6028	21.9949	21.6239	3.43252e-05	-2.52731	down	1.59485e-40	-2.43078	down	--	--	Biological Process: transcription, DNA-templated (GO:0006351);; Biological Process: regulation of cellular process (GO:0050794);;	K14484|2.35808e-120|fve:101306057|auxin-responsive protein IAA4-like; K14484 auxin-responsive protein IAA (A)	Plant hormone signal transduction (ko04075)	--	--	AUX/IAA family	Auxin-responsive protein IAA4 GN=MQD19.3 OS=Arabidopsis thaliana (Mouse-ear cress) PE=1 SV=2	K	Transcription	PREDICTED: auxin-responsive protein IAA4-like [Fragaria vesca subsp. vesca]	biological process: metabolic process (GO:0008152);; biological process: cellular process (GO:0009987);; biological process: biological regulation (GO:0065007)
gene13360	AT2301,ATGA20OX1,GA20OX1,GA5	2-oxoglutarate (2OG) and Fe(II)-dependent oxygenase superfamily protein	0.054152	0.317999	0.028181	0.890309	0.804202	0.674451	1.05157	1.19055	1.30722	0.000176221	1.77062	up	1.10738e-09	2.99622	up	[R]	General function prediction only	Molecular Function: iron ion binding (GO:0005506);; Molecular Function: oxidoreductase activity, acting on paired donors, with incorporation or reduction of molecular oxygen, 2-oxoglutarate as one donor, and incorporation of one atom each of oxygen into both donors (GO:0016706);; Biological Process: oxidation-reduction process (GO:0055114);;	K05282|0|fve:101307058|gibberellin 20 oxidase 1-like; K05282 gibberellin 20-oxidase [EC:1.14.11.12] (A)	Diterpenoid biosynthesis (ko00904)	[QR]	Secondary metabolites biosynthesis, transport and catabolism;; General function prediction only	non-haem dioxygenase in morphine synthesis N-terminal;; 2OG-Fe(II) oxygenase superfamily	Gibberellin 20 oxidase 1 GN=At4g25420 OS=Arabidopsis thaliana (Mouse-ear cress) PE=2 SV=2	Q	Secondary metabolites biosynthesis, transport and catabolism	PREDICTED: gibberellin 20 oxidase 1 [Fragaria vesca subsp. vesca]	molecular function: binding (GO:0005488);; molecular function: catalytic activity (GO:0003824);; biological process: metabolic process (GO:0008152);; biological process: single-organism process (GO:0044699)
gene24088	ASL1,LBD36	ASYMMETRIC LEAVES 2-like 1	0.567902	0.189069	0.377886	4.18507	3.71973	4.33817	4.90016	5.4925	4.79422	1.21456e-08	-1.36578	down	2.35998e-21	3.67641	up	--	--	--	--	--	--	--	Protein of unknown function DUF260	LOB domain-containing protein 36 GN=MUD21.13 OS=Arabidopsis thaliana (Mouse-ear cress) PE=2 SV=1	S	Function unknown	PREDICTED: LOB domain-containing protein 36 [Fragaria vesca subsp. vesca]	--
gene18421	AS1,ATMYB91,ATPHAN,MYB91	myb-like HTH transcriptional regulator family protein	11.6549	13.5811	11.4384	27.6984	31.4792	33.4946	48.0588	45.3606	48.3981	2.59928e-06	-1.33471	down	1.16665e-25	1.89498	up	[KAD]	Transcription;; RNA processing and modification;; Cell cycle control, cell division, chromosome partitioning	Cellular Component: condensed chromosome (GO:0000793);; Molecular Function: DNA binding (GO:0003677);; Molecular Function: chromatin binding (GO:0003682);; Molecular Function: sequence-specific DNA binding transcription factor activity (GO:0003700);; Cellular Component: nucleolus (GO:0005730);; Biological Process: asymmetric cell division (GO:0008356);; Biological Process: response to virus (GO:0…	K09422|0|fve:101301216|transcription factor AS1-like; K09422 myb proto-oncogene protein, plant (A)	--	[K]	Transcription	Myb-like DNA-binding domain;; Myb-like DNA-binding domain	Transcription factor AS1 GN=F13M22.13 OS=Arabidopsis thaliana (Mouse-ear cress) PE=1 SV=1	K	Transcription	PREDICTED: transcription factor AS1-like [Fragaria vesca subsp. vesca]	cellular component: cell (GO:0005623);; cellular component: organelle (GO:0043226);; cellular component: cell part (GO:0044464);; molecular function: binding (GO:0005488);; molecular function: nucleic acid binding transcription factor activity (GO:0001071);; biological process: biological regulation (GO:0065007);; cellular component: organelle part (GO:0044422);; biological process: cellular proc…
gene21358	ARR16,RR16	response regulator 16	0.23091	0.439455	0.647129	9.64027	7.61234	9.85947	8.88632	9.11262	8.22241	0.00752561	1.17446	up	9.01986e-20	4.24003	up	[T]	Signal transduction mechanisms	Molecular Function: phosphorelay response regulator activity (GO:0000156);; Biological Process: phosphorelay signal transduction system (GO:0000160);; Cellular Component: mitochondrion (GO:0005739);; Biological Process: regulation of transcription, DNA-templated (GO:0006355);; Cellular Component: plastid (GO:0009536);; Biological Process: response to cytokinin (GO:0009735);; Molecular Function: k…	K14492|1.33006e-105|fve:101314235|two-component response regulator ARR16-like; K14492 two-component response regulator ARR-A family (A)	Plant hormone signal transduction (ko04075)	[K]	Transcription	Response regulator receiver domain	Two-component response regulator ARR16 GN=ARR16 OS=Arabidopsis thaliana (Mouse-ear cress) PE=1 SV=1	K	Transcription	PREDICTED: two-component response regulator ARR17 [Fragaria vesca subsp. vesca]	molecular function: molecular transducer activity (GO:0060089);; biological process: cellular process (GO:0009987);; biological process: signaling (GO:0023052);; biological process: single-organism process (GO:0044699);; biological process: response to stimulus (GO:0050896);; biological process: biological regulation (GO:0065007);; cellular component: cell (GO:0005623);; cellular component: organ…
gene08492	ARF5,IAA24,MP	Transcriptional factor B3 family protein / auxin-responsive factor AUX/IAA-related	8.89118	9.30373	6.68198	28.4516	33.6479	39.9865	32.1987	31.8525	28.4104	2.32198e-07	-1.14099	down	1.4662e-25	1.87305	up	--	--	Molecular Function: DNA binding (GO:0003677);; Cellular Component: nucleus (GO:0005634);; Biological Process: regulation of transcription, DNA-templated (GO:0006355);; Biological Process: auxin-activated signaling pathway (GO:0009734);; Molecular Function: protein dimerization activity (GO:0046983);;	K14486|0|fve:101313952|auxin response factor 5-like; K14486 auxin response factor (A)	Plant hormone signal transduction (ko04075)	--	--	Auxin response factor;; AUX/IAA family;; B3 DNA binding domain	Auxin response factor 5 GN=F6F9.10 OS=Arabidopsis thaliana (Mouse-ear cress) PE=1 SV=3	K	Transcription	PREDICTED: auxin response factor 5 [Fragaria vesca subsp. vesca]	molecular function: binding (GO:0005488);; cellular component: cell (GO:0005623);; cellular component: organelle (GO:0043226);; cellular component: cell part (GO:0044464);; biological process: biological regulation (GO:0065007);; biological process: cellular process (GO:0009987);; biological process: signaling (GO:0023052);; biological process: single-organism process (GO:0044699);; biological pr…
gene27792	ARF1	auxin response factor 1	2.33447	2.56388	2.2878	7.19728	9.39748	7.09638	8.66215	10.97	10.3246	0.00358188	-1.31697	down	1.11617e-12	1.9683	up	--	--	Biological Process: cellular process (GO:0009987);;	--	--	--	--	Auxin response factor;; B3 DNA binding domain;; AUX/IAA family	Auxin response factor 7 GN=OSJNBb0038F20.6 OS=Oryza sativa subsp. japonica (Rice) PE=2 SV=1	S	Function unknown	PREDICTED: auxin response factor 23-like isoform X2 [Fragaria vesca subsp. vesca]	biological process: cellular process (GO:0009987)
gene20152	AR411,ATWRKY14,WRKY14	WRKY DNA-binding protein 14	0.212613	0.197777	0.18879	0.857214	0.929552	1.0496	0.600469	0.51001	0.573205	0.00100462	1.00982	up	0.00351003	1.38211	up	--	--	Biological Process: single-organism process (GO:0044699);;	--	--	--	--	WRKY DNA -binding domain	Probable WRKY transcription factor 35 GN=WRKY35 OS=Arabidopsis thaliana (Mouse-ear cress) PE=2 SV=1	K	Transcription	PREDICTED: probable WRKY transcription factor 14 [Fragaria vesca subsp. vesca]	biological process: single-organism process (GO:0044699)
gene25767	AQP1,ATTIP2;1,DELTA-TIP,DELTA-TIP1,TIP2;1	delta tonoplast integral protein	1097	1124.07	1056.96	338.928	385.738	289	212.382	220.191	201.842	2.00477e-05	-6.15901	down	5.95068e-30	-2.41485	down	[G]	Carbohydrate transport and metabolism	Molecular Function: transporter activity (GO:0005215);; Biological Process: transport (GO:0006810);; Cellular Component: integral component of membrane (GO:0016021);;	K09873|9.91695e-147|fve:101310813|aquaporin TIP2-1-like; K09873 aquaporin TIP (A)	--	[G]	Carbohydrate transport and metabolism	Major intrinsic protein	Aquaporin TIP2-1, N-terminally processed GN=TIP2-1 OS=Arabidopsis thaliana (Mouse-ear cress) PE=1 SV=2	G	Carbohydrate transport and metabolism	PREDICTED: aquaporin TIP2-1 [Fragaria vesca subsp. vesca]	molecular function: transporter activity (GO:0005215);; biological process: localization (GO:0051179);; cellular component: membrane (GO:0016020);; cellular component: membrane part (GO:0044425)
gene11619	APT5	adenine phosphoribosyltransferase 5	66.9898	65.747	57.239	197.262	140.932	168.684	233.397	157.45	180.175	0.00228094	1.33861	up	1.37468e-12	1.26861	up	[F]	Nucleotide transport and metabolism	Molecular Function: adenine phosphoribosyltransferase activity (GO:0003999);; Cellular Component: cytoplasm (GO:0005737);; Cellular Component: plasma membrane (GO:0005886);; Biological Process: adenine salvage (GO:0006168);; Biological Process: nucleoside metabolic process (GO:0009116);;	K00759|9.70142e-134|fve:101308149|adenine phosphoribosyltransferase 2-like; K00759 adenine phosphoribosyltransferase [EC:2.4.2.7] (A)	Purine metabolism (ko00230)	[F]	Nucleotide transport and metabolism	Phosphoribosyl transferase domain	Adenine phosphoribosyltransferase 5 GN=APT5 OS=Arabidopsis thaliana (Mouse-ear cress) PE=1 SV=1	F	Nucleotide transport and metabolism	PREDICTED: adenine phosphoribosyltransferase 5-like [Fragaria vesca subsp. vesca]	molecular function: catalytic activity (GO:0003824);; biological process: metabolic process (GO:0008152);; cellular component: cell (GO:0005623);; cellular component: cell part (GO:0044464);; cellular component: membrane (GO:0016020);; biological process: cellular process (GO:0009987);; biological process: single-organism process (GO:0044699)
gene29471	APAO,ATPAO1,PAO1	polyamine oxidase 1	2.14712	2.27071	3.45455	6.48685	7.46495	5.86847	13.2129	13.0511	12.8319	2.77422e-10	2.0467	up	3.95474e-15	2.09747	up	[E]	Amino acid transport and metabolism	Molecular Function: polyamine oxidase activity (GO:0046592);; Molecular Function: flavin adenine dinucleotide binding (GO:0050660);; Biological Process: oxidation-reduction process (GO:0055114);;	K13366|0|fve:101293925|polyamine oxidase 1-like; K13366 polyamine oxidase [EC:1.5.3.14 1.5.3.16 1.5.3.-] (A)	Arginine and proline metabolism (ko00330);; beta-Alanine metabolism (ko00410)	[Q]	Secondary metabolites biosynthesis, transport and catabolism	Flavin containing amine oxidoreductase;; NAD(P)-binding Rossmann-like domain;; FAD dependent oxidoreductase;; Pyridine nucleotide-disulphide oxidoreductase;; FAD-NAD(P)-binding;; FAD binding domain;; Thi4 family;; FAD binding domain	Polyamine oxidase 1 GN=MSH12.17 OS=Arabidopsis thaliana (Mouse-ear cress) PE=1 SV=1	Q	Secondary metabolites biosynthesis, transport and catabolism	PREDICTED: polyamine oxidase 1 isoform X1 [Fragaria vesca subsp. vesca]	molecular function: catalytic activity (GO:0003824);; biological process: metabolic process (GO:0008152);; biological process: single-organism process (GO:0044699);; molecular function: binding (GO:0005488)
gene14344	ANNAT4	annexin 4	9.05821	7.9261	8.02206	2.79625	2.78267	3.23505	3.02563	2.34359	3.04524	0.0084582	-1.41174	down	3.22537e-06	-1.62162	down	--	--	Molecular Function: calcium ion binding (GO:0005509);; Molecular Function: calcium-dependent phospholipid binding (GO:0005544);; Biological Process: response to osmotic stress (GO:0006970);; Cellular Component: plasmodesma (GO:0009506);; Biological Process: response to abscisic acid (GO:0009737);; Cellular Component: cell surface (GO:0009986);;	--	--	[U]	Intracellular trafficking, secretion, and vesicular transport	Annexin	Annexin D4 GN=T6A23.5 OS=Arabidopsis thaliana (Mouse-ear cress) PE=2 SV=1	U	Intracellular trafficking, secretion, and vesicular transport	PREDICTED: annexin D4 [Fragaria vesca subsp. vesca]	molecular function: binding (GO:0005488);; biological process: response to stimulus (GO:0050896);; cellular component: cell junction (GO:0030054);; cellular component: cell (GO:0005623);; cellular component: cell part (GO:0044464)
gene00971	ANAC098,ATCUC2,CUC2	NAC (No Apical Meristem) domain transcriptional regulator superfamily protein	0.524936	0.931865	0.439782	5.1593	7.4865	7.50621	9.88979	7.65947	6.88385	0.00622758	-1.31339	down	6.77981e-18	3.45267	up	--	--	--	--	--	--	--	No apical meristem (NAM) protein	Protein CUP-SHAPED COTYLEDON 2 GN=K19P17.12 OS=Arabidopsis thaliana (Mouse-ear cress) PE=1 SV=1	K	Transcription	PREDICTED: protein CUP-SHAPED COTYLEDON 1-like [Fragaria vesca subsp. vesca]	--
gene09293	anac057,NAC057	NAC domain containing protein 57	3.54199	3.32494	1.95263	1.03224	0.633647	0.823923	0.694672	0.265558	0.840137	5.09417e-07	-1.09337	down	5.79486e-07	-2.32841	down	--	--	--	--	--	--	--	No apical meristem (NAM) protein	NAC domain-containing protein 86 {ECO:0000312|EMBL:AED92405.1} OS=Arabidopsis thaliana (Mouse-ear cress) PE=2 SV=1	S	Function unknown	PREDICTED: NAC domain-containing protein 86 [Fragaria vesca subsp. vesca]	--
gene01364	ANAC041,NAC041	NAC domain containing protein 41	0.428323	1.24125	1.04088	2.28735	4.61788	4.07707	2.46315	1.9855	2.00952	4.26896e-11	2.7411	up	0.00583714	1.19298	up	--	--	--	--	--	--	--	No apical meristem (NAM) protein	NAC domain-containing protein 100 GN=NAC100 OS=Arabidopsis thaliana (Mouse-ear cress) PE=2 SV=1	R	General function prediction only	PREDICTED: protein SOMBRERO-like [Fragaria vesca subsp. vesca]	--
gene31474	ANAC031,CUC3,NAC368	NAC (No Apical Meristem) domain transcriptional regulator superfamily protein	3.31039	2.94954	3.49872	7.2115	7.24682	7.48018	8.67105	10.1693	9.71635	2.08224e-10	1.92406	up	1.06028e-06	1.43747	up	--	--	--	--	--	--	--	No apical meristem (NAM) protein	Protein CUP-SHAPED COTYLEDON 3 OS=Arabidopsis thaliana (Mouse-ear cress) PE=1 SV=1	K	Transcription	PREDICTED: protein CUP-SHAPED COTYLEDON 2 [Fragaria vesca subsp. vesca]	--
gene15747	AHP6,HP6	histidine phosphotransfer protein 6	0.031919	0.107684	0.228111	4.81869	2.33823	3.51541	1.95924	2.63447	1.85381	0.00238768	3.88347	up	4.48506e-13	3.85885	up	--	--	Biological Process: phosphorelay signal transduction system (GO:0000160);; Molecular Function: signal transducer activity (GO:0004871);; Biological Process: cytokinin-activated signaling pathway (GO:0009736);; Biological Process: xylem development (GO:0010089);; Molecular Function: transferase activity, transferring phosphorus-containing groups (GO:0016772);;	K14490|1.26169e-98|fve:101295831|histidine-containing phosphotransfer protein 6-like; K14490 histidine-containing phosphotransfer peotein (A)	Plant hormone signal transduction (ko04075)	[T]	Signal transduction mechanisms	Hpt domain	Histidine-containing phosphotransfer protein 6 GN=F18B13.18 OS=Arabidopsis thaliana (Mouse-ear cress) PE=1 SV=2	T	Signal transduction mechanisms	PREDICTED: histidine-containing phosphotransfer protein 6 [Fragaria vesca subsp. vesca]	biological process: cellular process (GO:0009987);; biological process: signaling (GO:0023052);; biological process: single-organism process (GO:0044699);; biological process: response to stimulus (GO:0050896);; biological process: biological regulation (GO:0065007);; molecular function: molecular transducer activity (GO:0060089);; biological process: developmental process (GO:0032502);; molecula…
gene22351	AHP1	histidine-containing phosphotransmitter 1	14.0201	25.6702	16.2514	40.0473	36.0355	57.4557	57.0685	107.569	94.5261	3.09302e-15	1.98257	up	2.08063e-17	1.5616	up	[T]	Signal transduction mechanisms	Biological Process: phosphorelay signal transduction system (GO:0000160);; Molecular Function: signal transducer activity (GO:0004871);; Molecular Function: 2-alkenal reductase [NAD(P)] activity (GO:0032440);; Biological Process: oxidation-reduction process (GO:0055114);;	K14490|2.39504e-91|fve:101308392|histidine-containing phosphotransfer protein 1-like; K14490 histidine-containing phosphotransfer peotein (A)	Plant hormone signal transduction (ko04075)	[T]	Signal transduction mechanisms	Hpt domain	Histidine-containing phosphotransfer protein 1 GN=MIL23.8 OS=Arabidopsis thaliana (Mouse-ear cress) PE=1 SV=1	T	Signal transduction mechanisms	PREDICTED: histidine-containing phosphotransfer protein 1-like [Fragaria vesca subsp. vesca]	biological process: cellular process (GO:0009987);; biological process: signaling (GO:0023052);; biological process: single-organism process (GO:0044699);; biological process: response to stimulus (GO:0050896);; biological process: biological regulation (GO:0065007);; molecular function: molecular transducer activity (GO:0060089);; molecular function: catalytic activity (GO:0003824);; biological …
gene35370	AHK1,ATHK1,HK1	histidine kinase 1	10.5161	6.75709	6.02055	2.46915	2.85463	1.71034	3.20806	2.92497	4.06653	3.02265e-11	1.45346	up	1.39283e-05	-1.14088	down	[T]	Signal transduction mechanisms	--	--	--	[T]	Signal transduction mechanisms	Histidine kinase-, DNA gyrase B-, and HSP90-like ATPase;; Response regulator receiver domain;; His Kinase A (phospho-acceptor) domain	Histidine kinase 1 GN=AHK1 OS=Arabidopsis thaliana (Mouse-ear cress) PE=1 SV=2	T	Signal transduction mechanisms	PREDICTED: histidine kinase 1 [Fragaria vesca subsp. vesca]	--
gene15943	AHA9,HA9	H(+)-ATPase 9	1.67983	2.96892	1.13778	0.047174	0.29363	0.093629	0.103666	0.14236	0.059072	5.62772e-10	2.41142	up	4.99545e-07	-3.90693	down	--	--	--	K01535|0|fve:101306650|ATPase 9, plasma membrane-type-like; K01535 H+-transporting ATPase [EC:3.6.3.6] (A)	Oxidative phosphorylation (ko00190)	[P]	Inorganic ion transport and metabolism	E1-E2 ATPase;; haloacid dehalogenase-like hydrolase;; Cation transporter/ATPase, N-terminus;; haloacid dehalogenase-like hydrolase;; Putative hydrolase of sodium-potassium ATPase alpha subunit	ATPase 9, plasma membrane-type GN=AHA9 OS=Arabidopsis thaliana (Mouse-ear cress) PE=2 SV=2	P	Inorganic ion transport and metabolism	PREDICTED: ATPase 9, plasma membrane-type [Fragaria vesca subsp. vesca]	--
gene28930	AGO10,PNH,ZLL	Stabilizer of iron transporter SufD / Polynucleotidyl transferase	20.7211	16.7784	19.018	40.3142	49.8108	41.5742	46.1422	49.8583	46.5329	4.21141e-12	1.95888	up	6.46354e-13	1.29439	up	--	--	--	K11593|0|fve:101301861|protein argonaute 10-like; K11593 eukaryotic translation initiation factor 2C (A)	--	[J]	Translation, ribosomal structure and biogenesis	Piwi domain;; PAZ domain;; Domain of unknown function (DUF1785)	Protein argonaute 10 GN=MQD19.17 OS=Arabidopsis thaliana (Mouse-ear cress) PE=2 SV=1	J	Translation, ribosomal structure and biogenesis	PREDICTED: protein argonaute 10 [Fragaria vesca subsp. vesca]	--
gene06301	AGL8,FUL	AGAMOUS-like 8	3.58231	2.55179	1.85585	0.914576	1.04743	0.4678	0	0.006461	0.051183	1.93825e-07	-1.13119	down	2.28399e-15	-6.20274	down	--	--	--	--	--	[K]	Transcription	SRF-type transcription factor (DNA-binding and dimerisation domain);; K-box region	Agamous-like MADS-box protein AGL8 homolog GN=TDR4 OS=Solanum lycopersicum (Tomato) PE=2 SV=1	K	Transcription	PREDICTED: MADS-box transcription factor 23-like isoform X1 [Fragaria vesca subsp. vesca]	--
gene20808	AGL22,SVP	K-box region and MADS-box transcription factor family protein	23.5937	19.9445	21.4906	43.8434	49.0883	38.9844	86.577	77.4255	86.2961	0.0074611	1.20232	up	1.35447e-15	1.43534	up	--	--	Molecular Function: DNA binding (GO:0003677);; Molecular Function: sequence-specific DNA binding transcription factor activity (GO:0003700);; Cellular Component: nucleus (GO:0005634);; Biological Process: regulation of transcription, DNA-templated (GO:0006355);; Molecular Function: protein dimerization activity (GO:0046983);;	--	--	[K]	Transcription	SRF-type transcription factor (DNA-binding and dimerisation domain);; K-box region	MADS-box protein SVP GN=SVP OS=Arabidopsis thaliana (Mouse-ear cress) PE=1 SV=1	K	Transcription	PREDICTED: MADS-box protein JOINTLESS [Fragaria vesca subsp. vesca]	molecular function: binding (GO:0005488);; molecular function: nucleic acid binding transcription factor activity (GO:0001071);; biological process: biological regulation (GO:0065007);; cellular component: cell (GO:0005623);; cellular component: organelle (GO:0043226);; cellular component: cell part (GO:0044464)
gene36571	AGAL2,AtAGAL2	alpha-galactosidase 2	20.1575	18.9611	11.2889	2.43913	2.58923	2.47767	1.48533	1.28133	2.04937	1.00594e-08	4.56756	up	1.89035e-12	-3.42687	down	--	--	Molecular Function: hydrolase activity, hydrolyzing O-glycosyl compounds (GO:0004553);; Biological Process: carbohydrate metabolic process (GO:0005975);;	K07407|0|fve:101301008|alpha-galactosidase-like; K07407 alpha-galactosidase [EC:3.2.1.22] (A)	Galactose metabolism (ko00052);; Glycerolipid metabolism (ko00561);; Sphingolipid metabolism (ko00600);; Glycosphingolipid biosynthesis - globo series (ko00603)	[G]	Carbohydrate transport and metabolism	Melibiase	Alpha-galactosidase (Precursor) OS=Cyamopsis tetragonoloba (Guar) PE=1 SV=1	G	Carbohydrate transport and metabolism	PREDICTED: alpha-galactosidase [Fragaria vesca subsp. vesca]	molecular function: catalytic activity (GO:0003824);; biological process: metabolic process (GO:0008152)
gene03938	AFO,FIL,YAB1	Plant-specific transcription factor YABBY family protein	1.39926	2.87093	2.11565	64.2847	61.6057	78.9512	108.153	114.671	97.8582	2.76811e-07	-1.69254	down	1.40147e-152	5.61029	up	--	--	Molecular Function: sequence-specific DNA binding transcription factor activity (GO:0003700);; Biological Process: chromatin assembly or disassembly (GO:0006333);; Biological Process: regulation of transcription, DNA-templated (GO:0006355);; Biological Process: response to abscisic acid (GO:0009737);; Biological Process: embryo development ending in seed dormancy (GO:0009793);; Biological Process…	--	--	--	--	YABBY protein;; HMG-box domain	Axial regulator YABBY 1 GN=F4L23.30 OS=Arabidopsis thaliana (Mouse-ear cress) PE=1 SV=1	R	General function prediction only	PREDICTED: axial regulator YABBY 1 isoform X1 [Fragaria vesca subsp. vesca]	molecular function: nucleic acid binding transcription factor activity (GO:0001071);; biological process: biological regulation (GO:0065007);; biological process: cellular process (GO:0009987);; biological process: cellular component organization or biogenesis (GO:0071840);; biological process: response to stimulus (GO:0050896);; biological process: reproductive process (GO:0022414);; biological …
gene32251	AFO,FIL,YAB1	Plant-specific transcription factor YABBY family protein	1.87494	1.69483	1.6723	54.2953	55.5612	66.0389	59.0222	65.0249	53.4497	0.000128744	-1.44835	down	3.7702e-111	5.03019	up	--	--	--	--	--	--	--	YABBY protein	Axial regulator YABBY 1 GN=F4L23.30 OS=Arabidopsis thaliana (Mouse-ear cress) PE=1 SV=1	R	General function prediction only	PREDICTED: protein YABBY 4-like [Fragaria vesca subsp. vesca]	--
gene01209	ADS3,FAD5,FADB,JB67	fatty acid desaturase 5	52.9815	57.4685	38.4614	125.177	104.508	92.2718	140.482	147.208	150.895	2.80388e-05	-2.15483	down	6.29766e-13	1.28199	up	[I]	Lipid transport and metabolism	--	K00507|0|fve:101300165|palmitoyl-monogalactosyldiacylglycerol delta-7 desaturase, chloroplastic-like isoform 1; K00507 stearoyl-CoA desaturase (delta-9 desaturase) [EC:1.14.19.1] (A)	Biosynthesis of unsaturated fatty acids (ko01040);; Fatty acid metabolism (ko01212)	[I]	Lipid transport and metabolism	Fatty acid desaturase	Palmitoyl-monogalactosyldiacylglycerol delta-7 desaturase, chloroplastic (Precursor) GN=ADS3 OS=Arabidopsis thaliana (Mouse-ear cress) PE=2 SV=2	I	Lipid transport and metabolism	PREDICTED: palmitoyl-monogalactosyldiacylglycerol delta-7 desaturase, chloroplastic-like isoform X2 [Fragaria vesca subsp. vesca]	--
gene14626	ADS3,FAD5,FADB,JB67	fatty acid desaturase 5	0.723248	0.920165	1.20169	6.47966	9.88883	8.17645	8.17164	10.129	13.3584	0.00318773	-3.32563	down	9.96367e-17	3.38648	up	[I]	Lipid transport and metabolism	--	K00507|0|fve:101307086|palmitoyl-monogalactosyldiacylglycerol delta-7 desaturase, chloroplastic-like; K00507 stearoyl-CoA desaturase (delta-9 desaturase) [EC:1.14.19.1] (A)	Biosynthesis of unsaturated fatty acids (ko01040);; Fatty acid metabolism (ko01212)	[I]	Lipid transport and metabolism	Fatty acid desaturase	Palmitoyl-monogalactosyldiacylglycerol delta-7 desaturase, chloroplastic (Precursor) GN=ADS3 OS=Arabidopsis thaliana (Mouse-ear cress) PE=2 SV=2	I	Lipid transport and metabolism	PREDICTED: palmitoyl-monogalactosyldiacylglycerol delta-7 desaturase, chloroplastic-like [Fragaria vesca subsp. vesca]	--
gene21678	ACR4,CR4	crinkly4	5.40754	6.06813	6.49992	16.7551	14.1561	16.0849	15.5685	16.9404	16.1055	4.53718e-05	-3.42377	down	2.87655e-13	1.38795	up	[RTKL]	General function prediction only;; Signal transduction mechanisms;; Transcription;; Replication, recombination and repair	Molecular Function: protein serine/threonine kinase activity (GO:0004674);; Molecular Function: ATP binding (GO:0005524);; Biological Process: protein phosphorylation (GO:0006468);;	--	--	--	--	Protein tyrosine kinase;; Protein kinase domain;; Regulator of chromosome condensation (RCC1) repeat	Serine/threonine-protein kinase-like protein ACR4 (Precursor) GN=ACR4 OS=Arabidopsis thaliana (Mouse-ear cress) PE=1 SV=1	T	Signal transduction mechanisms	PREDICTED: serine/threonine-protein kinase-like protein ACR4 [Fragaria vesca subsp. vesca]	molecular function: catalytic activity (GO:0003824);; biological process: metabolic process (GO:0008152);; biological process: cellular process (GO:0009987);; molecular function: binding (GO:0005488)
gene30309	ACA1,ATACA1,CAH1	alpha carbonic anhydrase 1	27.5434	27.789	21.1104	12.3362	12.5251	12.7233	10.5019	8.3602	10.1059	3.21776e-14	2.21814	up	4.48067e-10	-1.44537	down	[P]	Inorganic ion transport and metabolism	--	K01674|5.36727e-177|fve:101292138|bifunctional monodehydroascorbate reductase and carbonic anhydrase nectarin-3-like; K01674 carbonic anhydrase [EC:4.2.1.1] (A)	Nitrogen metabolism (ko00910)	[R]	General function prediction only	Eukaryotic-type carbonic anhydrase	Alpha carbonic anhydrase 1, chloroplastic (Precursor) GN=F3C22.120 OS=Arabidopsis thaliana (Mouse-ear cress) PE=1 SV=2	R	General function prediction only	PREDICTED: alpha carbonic anhydrase 1, chloroplastic [Fragaria vesca subsp. vesca]	--
gene30923	ABIL4	ABL interactor-like protein 4	8.30082	9.31623	6.42546	22.515	19.9863	21.6925	24.4896	25.12	28.7029	4.38251e-06	1.05687	up	7.35492e-09	1.62648	up	--	--	--	--	--	--	--	--	Probable protein ABIL5 OS=Oryza sativa subsp. japonica (Rice) PE=2 SV=1	S	Function unknown	PREDICTED: probable protein ABIL5 [Fragaria vesca subsp. vesca]	--
gene22891	ABCG37,ATPDR9,PDR9,PIS1	pleiotropic drug resistance 9	4.70965	3.5801	4.64665	2.44745	2.25336	1.66275	1.17595	1.04605	1.12709	1.21126e-08	4.12553	up	2.53087e-11	-1.95326	down	[V]	Defense mechanisms	--	--	--	[Q]	Secondary metabolites biosynthesis, transport and catabolism	ABC-2 type transporter;; ABC transporter;; Plant PDR ABC transporter associated;; ABC-transporter extracellular N-terminal;; AAA domain;; AAA domain;; AAA domain;; ATPase family associated with various cellular activities (AAA);; Protein of unknown function, DUF258	Pleiotropic drug resistance protein 3 GN=PDR3 OS=Nicotiana tabacum (Common tobacco) PE=2 SV=1	Q	Secondary metabolites biosynthesis, transport and catabolism	PREDICTED: pleiotropic drug resistance protein 3-like [Fragaria vesca subsp. vesca]	--
gene09550	AATP1	AAA-ATPase 1	4.02622	6.62393	5.43362	15.07	21.5569	22.267	17.8295	14.0905	13.5523	1.82041e-16	1.72352	up	1.3684e-07	1.45005	up	[O]	Posttranslational modification, protein turnover, chaperones	Molecular Function: ATP binding (GO:0005524);; Molecular Function: nucleoside-triphosphatase activity (GO:0017111);;	K08900|0|fve:101309636|uncharacterized protein LOC101309636 isoform 1; K08900 mitochondrial chaperone BCS1 (A)	--	[O]	Posttranslational modification, protein turnover, chaperones	Domain associated at C-terminal with AAA;; ATPase family associated with various cellular activities (AAA);; AAA domain (dynein-related subfamily)	26S protease regulatory subunit 6A homolog OS=Oryza sativa subsp. japonica (Rice) PE=2 SV=2	O	Posttranslational modification, protein turnover, chaperones	PREDICTED: probable mitochondrial chaperone BCS1-B [Fragaria vesca subsp. vesca]	molecular function: binding (GO:0005488);; molecular function: catalytic activity (GO:0003824);; biological process: metabolic process (GO:0008152)
gene36665		zinc ion binding	0.234454	0.206275	0.056725	0.911704	1.46702	0.889193	0.345159	0.398417	0.466252	0.00103301	2.13922	up	9.73176e-05	1.84586	up	--	--	--	--	--	--	--	--	--	--	--	PREDICTED: uncharacterized protein LOC105351082 [Fragaria vesca subsp. vesca]	--
gene22412		Zinc finger C-x8-C-x5-C-x3-H type family protein	2.3937	0.515175	0.723954	9.4923	5.00501	8.09242	7.36873	6.88037	7.32934	0.00284211	-1.65951	down	1.30935e-11	2.5235	up	[R]	General function prediction only	--	K18753|1.91483e-174|fve:101297924|zinc finger CCCH domain-containing protein 14-like; K18753 butyrate response factor 1 (A)	--	[R]	General function prediction only	Zinc finger C-x8-C-x5-C-x3-H type (and similar)	Zinc finger CCCH domain-containing protein 39 OS=Oryza sativa subsp. japonica (Rice) PE=2 SV=1	R	General function prediction only	PREDICTED: zinc finger CCCH domain-containing protein 14-like [Fragaria vesca subsp. vesca]	--
gene37877		Xanthine/uracil permease family protein	5.3552	5.46183	6.95034	9.63528	14.4261	14.8308	13.7159	13.5104	11.7527	1.93489e-07	-1.3317	down	3.71627e-05	1.02325	up	--	--	Cellular Component: plasmodesma (GO:0009506);; Cellular Component: membrane (GO:0016020);; Molecular Function: transmembrane transporter activity (GO:0022857);; Biological Process: transmembrane transport (GO:0055085);;	K14611|0|fve:101302852|nucleobase-ascorbate transporter 1-like; K14611 solute carrier family 23 (nucleobase transporter), member 1/2 (A)	--	[F]	Nucleotide transport and metabolism	Permease family	Nucleobase-ascorbate transporter 1 GN=NAT1 OS=Arabidopsis thaliana (Mouse-ear cress) PE=2 SV=1	P	Inorganic ion transport and metabolism	PREDICTED: nucleobase-ascorbate transporter 1 isoform X1 [Fragaria vesca subsp. vesca]	cellular component: cell junction (GO:0030054);; cellular component: membrane (GO:0016020);; molecular function: transporter activity (GO:0005215);; biological process: localization (GO:0051179);; biological process: cellular process (GO:0009987);; biological process: single-organism process (GO:0044699)
gene10950		Uncharacterised protein family (UPF0497)	51.8638	49.2586	57.2988	206.435	146.67	180.433	115.113	123.68	119.252	4.21063e-14	2.33464	up	2.32088e-10	1.12949	up	--	--	Cellular Component: membrane (GO:0016020);;	--	--	--	--	Domain of unknown function (DUF588)	CASP-like protein 2A1 OS=Vitis vinifera (Grape) PE=2 SV=1	S	Function unknown	PREDICTED: CASP-like protein 2A1 [Fragaria vesca subsp. vesca]	cellular component: membrane (GO:0016020)
gene20123		Uncharacterised protein family (UPF0497)	1.47318	3.4697	2.08922	0.311671	0.194902	0.297416	0.561585	0.593047	0.852222	5.93234e-05	-1.04613	down	0.00622637	-1.82651	down	--	--	Cellular Component: plasma membrane (GO:0005886);; Cellular Component: integral component of membrane (GO:0016021);;	--	--	--	--	Domain of unknown function (DUF588)	CASP-like protein 1B1 GN=POPTRDRAFT_823125 OS=Populus trichocarpa (Western balsam poplar) PE=3 SV=1	S	Function unknown	PREDICTED: CASP-like protein 1B1 [Fragaria vesca subsp. vesca]	cellular component: cell (GO:0005623);; cellular component: membrane (GO:0016020);; cellular component: cell part (GO:0044464);; cellular component: membrane part (GO:0044425)
gene38562		UDP-Glycosyltransferase superfamily protein	5.13321	3.94541	5.72908	22.6181	16.2467	18.0575	11.0329	11.6455	14.4211	0.000209454	-1.14735	down	1.13427e-05	1.27517	up	--	--	--	--	--	[GC]	Carbohydrate transport and metabolism;; Energy production and conversion	UDP-glucoronosyl and UDP-glucosyl transferase	UDP-glycosyltransferase 76F1 GN=UGT76F1 OS=Arabidopsis thaliana (Mouse-ear cress) PE=2 SV=1	CG	Energy production and conversion;; Carbohydrate transport and metabolism	PREDICTED: UDP-glycosyltransferase 76F1-like [Fragaria vesca subsp. vesca]	--
gene25768		Transducin/WD40 repeat-like superfamily protein	1.05464	0.586611	0.646478	5.50117	4.40807	4.28782	3.179	3.35451	2.44354	2.14415e-05	-1.56681	down	1.02579e-05	1.91762	up	[R]	General function prediction only	--	--	--	[R]	General function prediction only	WD domain, G-beta repeat;; Nup133 N terminal like	Zinc finger CCCH domain-containing protein 62 GN=ZFWD4 OS=Arabidopsis thaliana (Mouse-ear cress) PE=2 SV=1	R	General function prediction only	PREDICTED: myosin heavy chain kinase B-like [Fragaria vesca subsp. vesca]	--
gene27692		Transcription factor jumonji (jmjC) domain-containing protein	2.45781	3.31241	3.83094	5.78573	7.89964	7.93613	11.3016	8.68834	12.6991	1.67942e-06	1.11887	up	3.17548e-05	1.1537	up	--	--	--	K15601|0|fve:101313813|uncharacterized protein LOC101313813; K15601 lysine-specific demethylase 3 [EC:1.14.11.-] (A)	--	[K]	Transcription	JmjC domain, hydroxylase	Lysine-specific demethylase JMJ25 GN=MLP3.6 OS=Arabidopsis thaliana (Mouse-ear cress) PE=1 SV=1	K	Transcription	PREDICTED: lysine-specific demethylase JMJ25-like isoform X1 [Fragaria vesca subsp. vesca]	--
gene22976		TRAF-like family protein	5.21308	4.86429	3.79139	1.62427	1.72489	2.10702	1.05291	1.19985	0.885422	0.00146363	2.49465	up	1.62877e-07	-2.16759	down	--	--	--	--	--	[DR]	Cell cycle control, cell division, chromosome partitioning;; General function prediction only	MATH domain	Ubiquitin carboxyl-terminal hydrolase 13 GN=UBP13 OS=Arabidopsis thaliana (Mouse-ear cress) PE=1 SV=1	R	General function prediction only	PREDICTED: uncharacterized protein LOC105349347 isoform X1 [Fragaria vesca subsp. vesca]	--
gene13649		Tetratricopeptide repeat (TPR)-like superfamily protein	0.960737	1.06377	1.46526	3.58084	7.58758	4.25853	10.0807	10.5991	9.44781	0.00140944	-2.09033	down	2.65739e-14	3.04901	up	--	--	--	--	--	[O]	Posttranslational modification, protein turnover, chaperones	PPR repeat family;; Pentatricopeptide repeat domain;; PPR repeat;; PPR repeat	Pentatricopeptide repeat-containing protein At4g38150 GN=At4g38150 OS=Arabidopsis thaliana (Mouse-ear cress) PE=2 SV=1	O	Posttranslational modification, protein turnover, chaperones	PREDICTED: pentatricopeptide repeat-containing protein At4g38150-like [Fragaria vesca subsp. vesca]	--
gene31052		Tetratricopeptide repeat (TPR)-like superfamily protein	5.53635	8.36549	10.5288	19.9424	39.9491	24.7567	25.2902	21.4205	28.4933	9.90377e-20	-1.88879	down	1.62394e-08	1.53849	up	--	--	--	--	--	--	--	TPR repeat;; Tetratricopeptide repeat;; Tetratricopeptide repeat;; Tetratricopeptide repeat	--	S	Function unknown	PREDICTED: uncharacterized protein LOC101292045 [Fragaria vesca subsp. vesca]	--
gene15965		Sterile alpha motif (SAM) domain-containing protein	25.5091	21.1288	18.8787	10.8883	10.4791	9.37243	8.6549	7.49895	9.51379	0.00622475	1.77067	up	7.67931e-11	-1.39648	down	--	--	--	--	--	--	--	--	--	S	Function unknown	PREDICTED: uncharacterized protein LOC101308691 [Fragaria vesca subsp. vesca]	--
gene07204		Squamosa promoter-binding protein-like (SBP domain) transcription factor family protein	0.407417	0.204754	0.183773	1.60329	1.86401	0.753704	1.48585	1.41134	0.982282	0.000767402	2.58925	up	6.82112e-05	1.8897	up	--	--	--	--	--	--	--	SBP domain	Squamosa promoter-binding-like protein 16 GN=P0702E04.9 OS=Oryza sativa subsp. japonica (Rice) PE=2 SV=1	K	Transcription	PREDICTED: squamosa promoter-binding-like protein 16 [Fragaria vesca subsp. vesca]	--
gene05064		sequence-specific DNA binding transcription factors	130.261	141.915	130.923	54.5455	56.7005	49.2738	47.8272	45.6266	47.1189	3.58842e-20	2.35338	up	5.20841e-18	-1.56637	down	--	--	--	--	--	--	--	--	Transcription factor bHLH148 GN=F5E6.8 OS=Arabidopsis thaliana (Mouse-ear cress) PE=1 SV=1	K	Transcription	PREDICTED: transcription factor bHLH148-like [Fragaria vesca subsp. vesca]	--
gene08953		Sec14p-like phosphatidylinositol transfer family protein	2.86556	2.3498	2.12704	1.34647	0.715609	0.762759	0.777576	0.905802	0.659771	4.16182e-35	2.57095	up	6.78591e-05	-1.67525	down	--	--	--	--	--	[I]	Lipid transport and metabolism	CRAL/TRIO domain;; Divergent CRAL/TRIO domain;; CRAL/TRIO, N-terminal domain	Phosphatidylinositol/phosphatidylcholine transfer protein SFH11 GN=SFH11 OS=Arabidopsis thaliana (Mouse-ear cress) PE=3 SV=1	I	Lipid transport and metabolism	PREDICTED: phosphatidylinositol/phosphatidylcholine transfer protein SFH11 [Fragaria vesca subsp. vesca]	--
gene07357		SAUR-like auxin-responsive protein family	10.4018	10.5072	9.15416	1.1395	1.10664	0.780428	0.409196	0.076697	2.08424	0.00479175	1.75995	up	1.3014e-12	-3.54876	down	--	--	--	K14488|5.43722e-70|fve:101300007|indole-3-acetic acid-induced protein ARG7-like; K14488 SAUR family protein (A)	Plant hormone signal transduction (ko04075)	--	--	Auxin responsive protein	Indole-3-acetic acid-induced protein ARG7 GN=ARG7 OS=Vigna radiata var. radiata (Mung bean) PE=2 SV=1	R	General function prediction only	PREDICTED: auxin-induced protein 15A [Fragaria vesca subsp. vesca]	--
gene13907		SAUR-like auxin-responsive protein family	6.09394	4.33413	3.18566	1.94454	1.24052	1.34528	0	0.290065	0	0.00888947	-1.5976	down	1.91943e-13	-5.35952	down	--	--	--	K14488|1.46864e-87|fve:101297356|uncharacterized protein LOC101297356; K14488 SAUR family protein (A)	Plant hormone signal transduction (ko04075)	--	--	Auxin responsive protein	Indole-3-acetic acid-induced protein ARG7 GN=ARG7 OS=Vigna radiata var. radiata (Mung bean) PE=2 SV=1	S	Function unknown	PREDICTED: uncharacterized protein LOC104645439 [Solanum lycopersicum]	--
gene13914		SAUR-like auxin-responsive protein family	13.6806	11.6614	7.91199	3.80984	2.37371	1.72975	0.018645	0.373217	0.028398	2.45034e-06	-1.28925	down	1.24397e-20	-5.67451	down	--	--	--	K14488|4.18731e-66|fve:101303808|indole-3-acetic acid-induced protein ARG7-like; K14488 SAUR family protein (A)	Plant hormone signal transduction (ko04075)	--	--	Auxin responsive protein	Indole-3-acetic acid-induced protein ARG7 GN=ARG7 OS=Vigna radiata var. radiata (Mung bean) PE=2 SV=1	S	Function unknown	PREDICTED: auxin-induced protein 15A-like [Fragaria vesca subsp. vesca]	--
gene28468		RNI-like superfamily protein	14.437	8.2613	9.05481	4.36721	5.12354	4.62468	3.50861	3.94679	4.18317	0.0082987	-3.70254	down	0.000329594	-1.48946	down	--	--	--	K10268|0|fve:101301411|F-box/LRR-repeat protein 7-like isoform 1; K10268 F-box and leucine-rich repeat protein 2/20 (A)	--	[R]	General function prediction only	Leucine Rich repeat	F-box/LRR-repeat protein 4 GN=FBL4 OS=Arabidopsis thaliana (Mouse-ear cress) PE=2 SV=1	R	General function prediction only	PREDICTED: F-box/LRR-repeat protein 4 [Fragaria vesca subsp. vesca]	--
gene19927		RING/U-box superfamily protein	0.810225	0.467193	0.683874	3.26457	2.55147	2.64351	2.42194	2.61558	1.94309	8.12529e-07	2.60983	up	7.37965e-08	1.78474	up	--	--	--	--	--	--	--	Zinc finger, C3HC4 type (RING finger)	Probable E3 ubiquitin-protein ligase XBOS34 OS=Oryza sativa subsp. japonica (Rice) PE=2 SV=1	O	Posttranslational modification, protein turnover, chaperones	PREDICTED: uncharacterized protein LOC101291707 isoform X1 [Fragaria vesca subsp. vesca]	--
gene28127		Ribonuclease E inhibitor RraA/Dimethylmenaquinone methyltransferase	21.4925	23.6561	19.9511	2.83637	2.9451	3.97181	1.37999	1.84522	1.51513	3.32713e-16	3.35536	up	8.11321e-32	-3.81974	down	[H]	Coenzyme transport and metabolism	--	K02553|0|fve:101298778|regulator of ribonuclease-like protein 3-like; K02553 regulator of ribonuclease activity A (A)	--	--	--	Demethylmenaquinone methyltransferase	Putative 4-hydroxy-4-methyl-2-oxoglutarate aldolase 3 GN=At5g56260 OS=Arabidopsis thaliana (Mouse-ear cress) PE=1 SV=1	R	General function prediction only	PREDICTED: putative 4-hydroxy-4-methyl-2-oxoglutarate aldolase 3 [Fragaria vesca subsp. vesca]	--
gene05461		Remorin family protein	2.59428	3.08296	1.95313	8.4157	8.52941	8.18457	11.8697	11.4806	12.4368	0.000199783	2.07379	up	1.36427e-15	2.18086	up	--	--	--	--	--	--	--	Remorin, C-terminal region	Uncharacterized protein At3g61260 GN=At3g61260 OS=Arabidopsis thaliana (Mouse-ear cress) PE=1 SV=1	S	Function unknown	PREDICTED: uncharacterized protein LOC101297280 [Fragaria vesca subsp. vesca]	--
gene03461		Pyridoxal-dependent decarboxylase family protein	15.1955	12.9323	25.9688	4.66772	3.60909	4.55068	4.69436	3.52079	2.91539	0.00119584	1.66766	up	0.000108071	-2.27474	down	[E]	Amino acid transport and metabolism	--	K01581|0|fve:101303321|ornithine decarboxylase-like; K01581 ornithine decarboxylase [EC:4.1.1.17] (A)	Arginine and proline metabolism (ko00330);; Glutathione metabolism (ko00480)	[E]	Amino acid transport and metabolism	Pyridoxal-dependent decarboxylase, pyridoxal binding domain;; Pyridoxal-dependent decarboxylase, C-terminal sheet domain	Ornithine decarboxylase OS=Datura stramonium (Jimsonweed) PE=2 SV=1	E	Amino acid transport and metabolism	PREDICTED: ornithine decarboxylase-like [Fragaria vesca subsp. vesca]	--
gene30673		Putative lysine decarboxylase family protein	0.579889	0.464882	0.235368	2.1558	1.23128	1.32695	3.38788	2.60779	2.56494	3.57342e-09	1.28872	up	1.00347e-08	2.67888	up	[R]	General function prediction only	Cellular Component: nucleus (GO:0005634);; Cellular Component: cytosol (GO:0005829);;	K06966|1.26741e-119|fve:101307760|cytokinin riboside 5'-monophosphate phosphoribohydrolase LOG5-like; K06966 (A)	--	--	--	Possible lysine decarboxylase	Cytokinin riboside 5&apos;-monophosphate phosphoribohydrolase LOG5 GN=LOG5 OS=Arabidopsis thaliana (Mouse-ear cress) PE=1 SV=1	S	Function unknown	PREDICTED: cytokinin riboside 5&apos;-monophosphate phosphoribohydrolase LOG3-like isoform X1 [Fragaria vesca subsp. vesca]	cellular component: cell (GO:0005623);; cellular component: organelle (GO:0043226);; cellular component: cell part (GO:0044464)
gene32139		Protein with RING/U-box and TRAF-like domains	2.88586	1.70316	2.66171	15.2723	12.2689	11.7315	17.1223	24.1148	18.5202	1.44349e-07	1.14153	up	4.21634e-17	2.64794	up	--	--	Molecular Function: ubiquitin-protein transferase activity (GO:0004842);; Cellular Component: nucleus (GO:0005634);; Biological Process: ubiquitin-dependent protein catabolic process (GO:0006511);; Biological Process: multicellular organismal development (GO:0007275);; Molecular Function: zinc ion binding (GO:0008270);; Biological Process: protein ubiquitination (GO:0016567);;	K04506|0|fve:101313898|E3 ubiquitin-protein ligase SINAT3-like; K04506 E3 ubiquitin-protein ligase SIAH1 [EC:6.3.2.19] (A)	Ubiquitin mediated proteolysis (ko04120)	[R]	General function prediction only	Seven in absentia protein family	E3 ubiquitin-protein ligase SINAT3 GN=SINAT3 OS=Arabidopsis thaliana (Mouse-ear cress) PE=2 SV=1	O	Posttranslational modification, protein turnover, chaperones	PREDICTED: E3 ubiquitin-protein ligase SINAT5-like [Fragaria vesca subsp. vesca]	molecular function: catalytic activity (GO:0003824);; biological process: metabolic process (GO:0008152);; cellular component: cell (GO:0005623);; cellular component: organelle (GO:0043226);; cellular component: cell part (GO:0044464);; biological process: cellular process (GO:0009987);; biological process: multicellular organismal process (GO:0032501);; biological process: developmental process …
gene36767		Protein phosphatase 2A regulatory B subunit family protein	3.64123	4.22493	4.14476	10.0505	8.18495	11.1135	8.7109	7.9248	8.36871	1.63417e-13	2.97764	up	0.000137183	1.04266	up	--	--	--	K11584|0|fve:101295298|serine/threonine protein phosphatase 2A 59 kDa regulatory subunit B' eta isoform-like; K11584 serine/threonine-protein phosphatase 2A regulatory subunit B' (A)	mRNA surveillance pathway (ko03015)	[T]	Signal transduction mechanisms	Protein phosphatase 2A regulatory B subunit (B56 family)	Serine/threonine protein phosphatase 2A 59 kDa regulatory subunit B&apos; eta isoform GN=B&apos;ETA OS=Arabidopsis thaliana (Mouse-ear cress) PE=2 SV=1	T	Signal transduction mechanisms	PREDICTED: serine/threonine protein phosphatase 2A 57 kDa regulatory subunit B&apos; theta isoform-like [Fragaria vesca subsp. vesca]	--
gene09043		Protein of unknown function, DUF617	33.5515	30.4908	24.3781	11.1631	13.2953	11.8258	11.7917	12.8573	13.581	3.19872e-06	1.86547	up	4.66026e-07	-1.25224	down	--	--	--	--	--	--	--	Protein of unknown function, DUF617	Protein MIZU-KUSSEI 1 GN=MIZ1 OS=Arabidopsis thaliana (Mouse-ear cress) PE=1 SV=1	S	Function unknown	PREDICTED: protein MIZU-KUSSEI 1 [Fragaria vesca subsp. vesca]	--
gene01898		Protein of unknown function, DUF538	61.0777	37.991	47.2748	365.74	213.152	264.947	159.347	171.271	155.317	1.71644e-08	2.11246	up	1.14284e-19	1.68697	up	--	--	Cellular Component: nucleus (GO:0005634);;	--	--	--	--	Protein of unknown function, DUF538	--	S	Function unknown	PREDICTED: uncharacterized protein LOC101304828 [Fragaria vesca subsp. vesca]	cellular component: cell (GO:0005623);; cellular component: organelle (GO:0043226);; cellular component: cell part (GO:0044464)
gene17395		Protein of unknown function, DUF538	14.7538	11.7039	11.4523	4.81224	4.79857	5.26314	6.3244	5.37611	6.2329	1.96242e-34	-2.79596	down	9.9234e-06	-1.10891	down	--	--	--	--	--	--	--	Protein of unknown function, DUF538	--	R	General function prediction only	PREDICTED: uncharacterized protein LOC101296442 [Fragaria vesca subsp. vesca]	--
gene26488		Protein of unknown function (DUF674)	17.3703	17.8303	13.1125	8.45031	7.02273	7.39343	7.00344	3.49801	4.01536	1.15685e-07	3.09237	up	1.62746e-08	-1.77769	down	--	--	--	--	--	--	--	Protein of unknown function (DUF674)	--	S	Function unknown	PREDICTED: uncharacterized protein LOC101305304 [Fragaria vesca subsp. vesca]	--
gene23727		Protein of unknown function (DUF630 and DUF632)	3.11035	2.54539	2.28559	9.1453	10.3172	12.8905	8.41624	9.58436	8.60673	0.00318773	-2.8048	down	1.52603e-11	1.69999	up	--	--	--	--	--	--	--	Protein of unknown function (DUF632);; Protein of unknown function (DUF630)	--	S	Function unknown	PREDICTED: uncharacterized protein LOC101292471 [Fragaria vesca subsp. vesca]	--
gene20886		Protein of unknown function (DUF620)	9.05193	11.5353	5.53187	2.14691	2.98159	2.93311	3.52236	4.09549	2.68023	0.00545387	-2.11162	down	0.00389123	-1.38186	down	--	--	Biological Process: response to karrikin (GO:0080167);;	--	--	--	--	Protein of unknown function (DUF620)	--	S	Function unknown	PREDICTED: uncharacterized protein LOC101290708 [Fragaria vesca subsp. vesca]	biological process: response to stimulus (GO:0050896)
gene27093		Protein of unknown function (DUF579)	17.4738	7.57561	8.02016	79.2116	51.0494	57.5278	33.9628	39.3626	38.7254	3.67527e-18	1.95454	up	1.28168e-12	1.71954	up	--	--	Cellular Component: Golgi apparatus (GO:0005794);; Biological Process: glucuronoxylan metabolic process (GO:0010413);; Molecular Function: glucuronoxylan 4-O-methyltransferase activity (GO:0030775);; Biological Process: xylan biosynthetic process (GO:0045492);;	K18801|0|fve:101315053|glucuronoxylan 4-O-methyltransferase 2-like; K18801 glucuronoxylan 4-O-methyltransferase [EC:2.1.1.112] (A)	--	--	--	Polysaccharide biosynthesis	Glucuronoxylan 4-O-methyltransferase 2 GN=GXM2 OS=Arabidopsis thaliana (Mouse-ear cress) PE=1 SV=1	S	Function unknown	PREDICTED: glucuronoxylan 4-O-methyltransferase 3-like [Fragaria vesca subsp. vesca]	cellular component: cell (GO:0005623);; cellular component: organelle (GO:0043226);; cellular component: cell part (GO:0044464);; biological process: metabolic process (GO:0008152);; biological process: cellular process (GO:0009987);; molecular function: catalytic activity (GO:0003824);; biological process: single-organism process (GO:0044699);; biological process: cellular component organization…
gene35317		Protein of unknown function (DUF3511)	6.4109	8.37381	6.96176	5.2e-05	3.8788	1.51856	0.177577	0.057366	1.26563	7.54425e-11	-3.48192	down	1.44166e-18	-3.88582	down	--	--	--	--	--	--	--	Domain of unknown function (DUF3511)	--	S	Function unknown	PREDICTED: uncharacterized protein LOC101305515 [Fragaria vesca subsp. vesca]	--
gene25164		Protein of unknown function (DUF1666)	6.62803	5.16597	5.22964	3.01909	2.85609	3.08983	2.72718	2.70543	2.55711	5.25915e-10	1.31623	up	0.000143407	-1.17152	down	--	--	--	--	--	--	--	Protein of unknown function (DUF1666)	--	S	Function unknown	PREDICTED: uncharacterized protein LOC101313996 isoform X1 [Fragaria vesca subsp. vesca]	--
gene13423		Protein of unknown function (DUF1442)	6.79358	12.8548	10.7244	0.65968	0.900003	2.07741	1.4119	0.779065	1.11471	1.84263e-08	-2.84986	down	4.72909e-09	-3.23057	down	--	--	--	--	--	--	--	Protein of unknown function (DUF1442)	--	S	Function unknown	PREDICTED: uncharacterized protein LOC101292941 [Fragaria vesca subsp. vesca]	--
gene24660		Protein of unknown function (DUF1218)	3.97385	3.08017	2.35011	0.992703	0.890621	0.885184	0.974816	0.201341	0.107106	5.22372e-06	-2.16655	down	1.31404e-08	-2.83693	down	--	--	--	--	--	--	--	Protein of unknown function (DUF1218)	--	S	Function unknown	PREDICTED: uncharacterized protein LOC101300875 [Fragaria vesca subsp. vesca]	--
gene01309		Protein kinase superfamily protein	1.45593	1.50141	1.96503	4.34328	5.32421	5.46208	3.13473	3.44713	3.75006	3.70535e-05	-1.22307	down	0.0026547	1.0223	up	[RTKL]	General function prediction only;; Signal transduction mechanisms;; Transcription;; Replication, recombination and repair	--	--	--	[R]	General function prediction only	Protein kinase domain;; Protein tyrosine kinase	Serine/threonine-protein kinase D6PKL2 GN=MCA23.7 OS=Arabidopsis thaliana (Mouse-ear cress) PE=1 SV=1	T	Signal transduction mechanisms	PREDICTED: serine/threonine-protein kinase D6PK [Fragaria vesca subsp. vesca]	--
gene01596		Protein kinase superfamily protein	5.85253	4.64724	5.1071	16.4682	10.8512	13.5408	13.4322	12.7359	11.4711	0.000232638	-1.01759	down	3.50224e-06	1.21554	up	[RTKL]	General function prediction only;; Signal transduction mechanisms;; Transcription;; Replication, recombination and repair	Molecular Function: protein serine/threonine kinase activity (GO:0004674);; Molecular Function: ATP binding (GO:0005524);; Biological Process: protein phosphorylation (GO:0006468);; Cellular Component: plasmodesma (GO:0009506);;	--	--	[T]	Signal transduction mechanisms	Protein tyrosine kinase;; Protein kinase domain	Probable receptor-like protein kinase At5g56460 GN=At5g56460 OS=Arabidopsis thaliana (Mouse-ear cress) PE=2 SV=1	T	Signal transduction mechanisms	PREDICTED: probable receptor-like protein kinase At5g56460 [Fragaria vesca subsp. vesca]	molecular function: catalytic activity (GO:0003824);; biological process: metabolic process (GO:0008152);; biological process: cellular process (GO:0009987);; molecular function: binding (GO:0005488);; cellular component: cell junction (GO:0030054)
gene06786		Protein kinase superfamily protein	1.58307	3.48027	2.52066	6.34153	5.8963	8.62149	7.66793	7.03042	6.56733	5.28609e-10	-1.35228	down	2.35819e-07	1.57126	up	[RTKL]	General function prediction only;; Signal transduction mechanisms;; Transcription;; Replication, recombination and repair	--	K04730|0|fve:101300612|receptor-like protein kinase THESEUS 1-like; K04730 interleukin-1 receptor-associated kinase 1 [EC:2.7.11.1] (A)	--	[T]	Signal transduction mechanisms	Protein tyrosine kinase;; Protein kinase domain	Protein kinase 2B, chloroplastic (Precursor) GN=APK2B OS=Arabidopsis thaliana (Mouse-ear cress) PE=2 SV=1	T	Signal transduction mechanisms	PREDICTED: proline-rich receptor-like protein kinase PERK3 [Fragaria vesca subsp. vesca]	--
gene25908		Protein kinase superfamily protein	3.45062	2.59926	2.47903	0.822048	0.920205	1.26402	0.456245	0.685637	0.5141	1.30393e-05	1.16278	up	5.83839e-08	-2.36031	down	[RTKL]	General function prediction only;; Signal transduction mechanisms;; Transcription;; Replication, recombination and repair	Molecular Function: transmembrane receptor protein tyrosine kinase activity (GO:0004714);; Molecular Function: ATP binding (GO:0005524);; Biological Process: protein phosphorylation (GO:0006468);; Biological Process: cell wall macromolecule catabolic process (GO:0016998);;	--	--	[T]	Signal transduction mechanisms	Protein tyrosine kinase;; Protein kinase domain;; LysM domain	Protein LYK2 (Precursor) GN=LYK2 OS=Arabidopsis thaliana (Mouse-ear cress) PE=2 SV=1	T	Signal transduction mechanisms	PREDICTED: protein LYK2 [Fragaria vesca subsp. vesca]	molecular function: catalytic activity (GO:0003824);; molecular function: receptor activity (GO:0004872);; molecular function: molecular transducer activity (GO:0060089);; biological process: metabolic process (GO:0008152);; biological process: cellular process (GO:0009987);; biological process: signaling (GO:0023052);; biological process: single-organism process (GO:0044699);; biological process…
gene09010		Protein kinase family protein with leucine-rich repeat domain	0.956226	1.51919	1.13168	0.206891	0.272301	0.409147	0.230665	0.350572	0.307154	2.08089e-28	3.8945	up	3.92271e-06	-2.04217	down	[RTKL]	General function prediction only;; Signal transduction mechanisms;; Transcription;; Replication, recombination and repair	Biological Process: activation of MAPKK activity (GO:0000186);; Molecular Function: MAP kinase kinase kinase activity (GO:0004709);; Molecular Function: ATP binding (GO:0005524);; Cellular Component: plasma membrane (GO:0005886);; Cellular Component: integral component of membrane (GO:0016021);; Molecular Function: 2-alkenal reductase [NAD(P)] activity (GO:0032440);; Biological Process: oxidation…	--	--	--	--	Protein kinase domain;; Protein tyrosine kinase;; Leucine Rich repeats (2 copies);; Leucine Rich Repeat;; Leucine rich repeat;; Leucine Rich repeat;; Leucine rich repeat;; Leucine rich repeat N-terminal domain	Receptor-like protein kinase HSL1 (Precursor) GN=HSL1 OS=Arabidopsis thaliana (Mouse-ear cress) PE=2 SV=1	T	Signal transduction mechanisms	PREDICTED: receptor-like protein kinase 5 [Fragaria vesca subsp. vesca]	biological process: biological regulation (GO:0065007);; molecular function: catalytic activity (GO:0003824);; molecular function: molecular transducer activity (GO:0060089);; biological process: metabolic process (GO:0008152);; biological process: cellular process (GO:0009987);; biological process: signaling (GO:0023052);; biological process: single-organism process (GO:0044699);; biological pro…
gene31561		Polynucleotidyl transferase, ribonuclease H-like superfamily protein	5.48361	4.75424	4.36911	12.5717	16.5798	13.6758	16.6612	16.9909	16.7303	5.13225e-07	2.40591	up	6.04105e-14	1.75936	up	[J]	Translation, ribosomal structure and biogenesis	--	--	--	[L]	Replication, recombination and repair	3'-5' exonuclease	Werner Syndrome-like exonuclease GN=F18A5.260 OS=Arabidopsis thaliana (Mouse-ear cress) PE=1 SV=1	L	Replication, recombination and repair	PREDICTED: uncharacterized protein LOC101292807 isoform X2 [Fragaria vesca subsp. vesca]	--
gene06838		Pollen Ole e 1 allergen and extensin family protein	2.60433	3.62036	3.42074	9.4928	20.7351	17.3618	7.97255	11.7467	9.71576	0.000258894	2.95625	up	1.24066e-05	1.55679	up	--	--	--	--	--	--	--	Pollen proteins Ole e I like	Phylloplanin (Precursor) OS=Nicotiana tabacum (Common tobacco) PE=1 SV=1	R	General function prediction only	PREDICTED: phylloplanin-like [Fragaria vesca subsp. vesca]	--
gene37950		Pollen Ole e 1 allergen and extensin family protein	351.4	564.693	280.513	68.3167	93.1408	137.329	170.008	124.439	196.556	0.00312712	1.64518	up	0.00866047	-1.33336	down	--	--	--	--	--	--	--	Pollen proteins Ole e I like;; Collagen triple helix repeat (20 copies);; Collagen triple helix repeat (20 copies)	Major pollen allergen Lig v 1 OS=Ligustrum vulgare (Common privet) PE=1 SV=2	R	General function prediction only	PREDICTED: collagen alpha-2(IV) chain-like isoform X1 [Fragaria vesca subsp. vesca]	--
gene03944		PLATZ transcription factor family protein	0.615413	0.947819	0.124908	2.23849	2.3193	2.0922	3.89024	3.54611	2.99991	0.00109833	-1.75664	down	4.64702e-09	2.52847	up	--	--	--	--	--	--	--	PLATZ transcription factor	--	S	Function unknown	PREDICTED: uncharacterized protein LOC101304144 [Fragaria vesca subsp. vesca]	--
gene08913		Plant protein of unknown function (DUF828) with plant pleckstrin homology-like region	20.8396	21.2351	16.6502	3.35594	4.78813	4.06888	3.69341	3.17616	4.89025	0.00494847	3.13996	up	1.66983e-18	-2.44287	down	--	--	--	--	--	--	--	Auxin canalisation;; Plant pleckstrin homology-like region	--	R	General function prediction only	PREDICTED: uncharacterized protein LOC101300624 [Fragaria vesca subsp. vesca]	--
gene20335		Plant protein of unknown function (DUF828) with plant pleckstrin homology-like region	2.09486	2.26262	2.3972	16.325	17.5086	19.6388	24.887	27.124	26.2629	3.19864e-06	-1.23614	down	4.8904e-51	3.49768	up	--	--	--	--	--	--	--	Auxin canalisation;; Plant pleckstrin homology-like region	--	S	Function unknown	PREDICTED: putative GPI-anchored protein PB15E9.01c [Fragaria vesca subsp. vesca]	--
gene25894		Plant protein of unknown function (DUF247)	2.63883	2.64127	1.44941	1.00022	0.687165	0.658028	0.616644	0.308973	0.450821	1.28038e-07	-1.75396	down	1.29167e-06	-2.31966	down	--	--	--	--	--	--	--	Plant protein of unknown function	UPF0481 protein At3g47200 GN=At3g47200 OS=Arabidopsis thaliana (Mouse-ear cress) PE=2 SV=1	S	Function unknown	PREDICTED: UPF0481 protein At3g47200-like [Fragaria vesca subsp. vesca]	--
gene02149		PIF / Ping-Pong family of plant transposases	0	0	0	2.60636	3.0117	2.32349	3.45716	3.54351	1.70396	0.000152199	-2.16292	down	2.17237e-12	Inf	up	--	--	--	--	--	[L]	Replication, recombination and repair	DDE superfamily endonuclease	--	L	Replication, recombination and repair	PREDICTED: putative nuclease HARBI1 [Fragaria vesca subsp. vesca]	--
gene01553		Phototropic-responsive NPH3 family protein	76.0358	55.4469	56.9051	31.0128	33.5825	23.6153	21.5008	15.4088	21.2519	0.00100035	1.39131	up	1.80344e-19	-1.86075	down	--	--	--	--	--	--	--	NPH3 family;; BTB/POZ domain	BTB/POZ domain-containing protein At5g67385 GN=At5g67385 OS=Arabidopsis thaliana (Mouse-ear cress) PE=1 SV=2	R	General function prediction only	PREDICTED: BTB/POZ domain-containing protein At5g67385 isoform X1 [Fragaria vesca subsp. vesca]	--
gene05752		Phototropic-responsive NPH3 family protein	7.57371	7.67665	8.26632	21.4679	18.1835	24.1095	19.4035	18.9486	20.0725	1.7531e-06	-1.73066	down	2.17084e-08	1.26394	up	--	--	--	--	--	--	--	BTB/POZ domain;; NPH3 family	BTB/POZ domain-containing protein At3g49900 GN=At3g49900 OS=Arabidopsis thaliana (Mouse-ear cress) PE=2 SV=1	R	General function prediction only	PREDICTED: BTB/POZ domain-containing protein At3g49900 [Fragaria vesca subsp. vesca]	--
gene31198		pfkB-like carbohydrate kinase family protein	54.528	10.3354	28.1507	239.637	114.83	137.314	86.7829	93.3586	95.2925	7.47804e-05	-2.70281	down	1.07933e-05	1.52496	up	[G]	Carbohydrate transport and metabolism	Molecular Function: ribokinase activity (GO:0004747);; Biological Process: D-ribose metabolic process (GO:0006014);; Molecular Function: fructokinase activity (GO:0008865);; Biological Process: phosphorylation (GO:0016310);;	K00847|0|fve:101291585|putative fructokinase-5-like; K00847 fructokinase [EC:2.7.1.4] (A)	Fructose and mannose metabolism (ko00051);; Starch and sucrose metabolism (ko00500);; Amino sugar and nucleotide sugar metabolism (ko00520)	[G]	Carbohydrate transport and metabolism	pfkB family carbohydrate kinase	Probable fructokinase-5 OS=Arabidopsis thaliana (Mouse-ear cress) PE=2 SV=1	G	Carbohydrate transport and metabolism	PREDICTED: probable fructokinase-5 [Fragaria vesca subsp. vesca]	molecular function: catalytic activity (GO:0003824);; biological process: metabolic process (GO:0008152);; biological process: cellular process (GO:0009987);; biological process: single-organism process (GO:0044699)
gene13837		Peroxidase superfamily protein	4.05816	3.12691	2.90577	0.6091	0.539108	0.794207	0.67948	0.658065	1.72152	7.85296e-09	-1.81154	down	0.000153156	-1.61031	down	--	--	Molecular Function: peroxidase activity (GO:0004601);; Biological Process: response to oxidative stress (GO:0006979);; Molecular Function: heme binding (GO:0020037);; Molecular Function: metal ion binding (GO:0046872);; Biological Process: oxidation-reduction process (GO:0055114);;	K00430|0|fve:101296497|cationic peroxidase 1-like; K00430 peroxidase [EC:1.11.1.7] (A)	Phenylalanine metabolism (ko00360);; Phenylpropanoid biosynthesis (ko00940)	--	--	Peroxidase	Cationic peroxidase 1 (Precursor) GN=PNC1 OS=Arachis hypogaea (Peanut) PE=1 SV=2	R	General function prediction only	PREDICTED: cationic peroxidase 1-like [Fragaria vesca subsp. vesca]	molecular function: catalytic activity (GO:0003824);; molecular function: antioxidant activity (GO:0016209);; biological process: metabolic process (GO:0008152);; biological process: single-organism process (GO:0044699);; biological process: response to stimulus (GO:0050896);; molecular function: binding (GO:0005488)
gene26378		Peroxidase superfamily protein	3.61593	2.7731	2.39495	0.784206	0.500695	0.776455	0	0	0.051339	7.14916e-14	1.62949	up	6.57954e-25	-7.44257	down	--	--	--	K00430|0|fve:101310043|peroxidase 44-like; K00430 peroxidase [EC:1.11.1.7] (A)	Phenylalanine metabolism (ko00360);; Phenylpropanoid biosynthesis (ko00940)	--	--	Peroxidase	Peroxidase 44 (Precursor) GN=F20B18.120 OS=Arabidopsis thaliana (Mouse-ear cress) PE=2 SV=1	G	Carbohydrate transport and metabolism	PREDICTED: peroxidase 44 [Fragaria vesca subsp. vesca]	--
gene13256		Pectinacetylesterase family protein	2.30775	1.45258	1.70078	13.7143	7.52371	9.28769	4.74395	4.13638	4.54522	2.31818e-14	-3.05325	down	0.000249405	1.32792	up	--	--	Molecular Function: carboxylic ester hydrolase activity (GO:0004091);; Cellular Component: plant-type cell wall (GO:0009505);;	--	--	[M]	Cell wall/membrane/envelope biogenesis	Pectinacetylesterase	--	M	Cell wall/membrane/envelope biogenesis	PREDICTED: pectin acetylesterase 9 [Fragaria vesca subsp. vesca]	cellular component: cell (GO:0005623);; cellular component: cell part (GO:0044464)
gene07072		Pectin lyase-like superfamily protein	20.7147	17.3604	19.7588	10.2569	11.859	8.29645	5.96221	5.96523	5.8841	4.90649e-07	-1.40559	down	1.0912e-15	-1.66447	down	[M]	Cell wall/membrane/envelope biogenesis	--	--	--	--	--	Glycosyl hydrolases family 28;; Pectate lyase superfamily protein	Probable polygalacturonase OS=Vitis vinifera (Grape) PE=1 SV=1	R	General function prediction only	PREDICTED: probable polygalacturonase [Fragaria vesca subsp. vesca]	--
gene11323		Pectin lyase-like superfamily protein	1.60612	2.21012	0.859628	6.62573	5.35612	5.42314	10.2537	8.3544	8.45557	0.000453374	-2.01544	down	4.05375e-14	2.48334	up	--	--	--	K01051|0|fve:101298537|probable pectinesterase 53-like; K01051 pectinesterase [EC:3.1.1.11] (A)	Pentose and glucuronate interconversions (ko00040);; Starch and sucrose metabolism (ko00500)	--	--	Pectinesterase	Probable pectinesterase 53 (Precursor) GN=T29J13.150 OS=Arabidopsis thaliana (Mouse-ear cress) PE=2 SV=1	G	Carbohydrate transport and metabolism	PREDICTED: probable pectinesterase 53 [Fragaria vesca subsp. vesca]	--
gene17555		Pectin lyase-like superfamily protein	65.498	95.3929	73.3127	29.8923	40.4092	40.984	25.3679	24.5084	24.699	1.77295e-05	3.40525	up	1.74304e-09	-1.66949	down	[G]	Carbohydrate transport and metabolism	Molecular Function: pectate lyase activity (GO:0030570);;	K01728|0|fve:101301735|probable pectate lyase 8-like; K01728 pectate lyase [EC:4.2.2.2] (A)	Pentose and glucuronate interconversions (ko00040)	--	--	Pectate lyase;; Right handed beta helix region	Probable pectate lyase 8 (Precursor) GN=At3g07010 OS=Arabidopsis thaliana (Mouse-ear cress) PE=2 SV=1	G	Carbohydrate transport and metabolism	PREDICTED: probable pectate lyase 20 [Fragaria vesca subsp. vesca]	molecular function: catalytic activity (GO:0003824);; biological process: metabolic process (GO:0008152)
gene14602		Pathogenesis-related thaumatin superfamily protein	6.91814	7.76721	3.51184	0.840337	1.37861	0.400962	1.00235	0.751679	0.933401	0.0029929	-2.04322	down	8.58748e-06	-2.48532	down	--	--	--	--	--	--	--	Thaumatin family	Thaumatin-like protein 1a (Precursor) GN=TL1 OS=Malus domestica (Apple) PE=1 SV=1	R	General function prediction only	PREDICTED: thaumatin-like protein 1b [Fragaria vesca subsp. vesca]	--
gene32688		pathogenesis-related family protein	140.909	156.815	106.645	37.9358	29.1352	36.3975	21.2372	18.3063	22.1617	0.000117679	-1.46246	down	4.8314e-21	-2.75757	down	--	--	--	--	--	--	--	--	Pathogen-related protein OS=Hordeum vulgare (Barley) PE=2 SV=2	S	Function unknown	PREDICTED: pathogen-related protein-like [Fragaria vesca subsp. vesca]	--
gene12773		P-loop containing nucleoside triphosphate hydrolases superfamily protein	1.16942	1.64539	1.82197	5.69491	7.06215	6.9917	5.1907	5.29114	3.86209	2.23476e-07	-2.38958	down	2.62575e-05	1.58146	up	[O]	Posttranslational modification, protein turnover, chaperones	--	K08900|0|fve:101310167|mitochondrial chaperone BCS1-like; K08900 mitochondrial chaperone BCS1 (A)	--	[O]	Posttranslational modification, protein turnover, chaperones	ATPase family associated with various cellular activities (AAA);; Domain associated at C-terminal with AAA	26S protease regulatory subunit 6B homolog OS=Solanum tuberosum (Potato) PE=1 SV=1	O	Posttranslational modification, protein turnover, chaperones	PREDICTED: cell division control protein 48-like [Fragaria vesca subsp. vesca]	--
gene37996		Oxoglutarate/iron-dependent oxygenase	7.94676	7.31728	7.34322	17.3682	14.8104	16.8562	20.0977	21.0997	22.226	7.04912e-06	1.40644	up	7.95758e-11	1.441	up	--	--	--	K00472|0|fve:101303432|prolyl 4-hydroxylase subunit alpha-1-like; K00472 prolyl 4-hydroxylase [EC:1.14.11.2] (A)	Arginine and proline metabolism (ko00330)	[E]	Amino acid transport and metabolism	2OG-Fe(II) oxygenase superfamily;; 2OG-Fe(II) oxygenase superfamily;; ShK domain-like	Probable prolyl 4-hydroxylase 7 (Precursor) GN=P4H7 OS=Arabidopsis thaliana (Mouse-ear cress) PE=2 SV=1	E	Amino acid transport and metabolism	PREDICTED: probable prolyl 4-hydroxylase 7 [Fragaria vesca subsp. vesca]	--
gene06995		Octicosapeptide/Phox/Bem1p family protein	6.3874	8.35929	5.04372	2.15328	1.39118	2.39521	0.447012	0.694231	1.78332	1.34577e-13	1.55025	up	1.4096e-09	-2.76455	down	--	--	--	--	--	--	--	PB1 domain	--	S	Function unknown	PREDICTED: uncharacterized protein LOC101302228 [Fragaria vesca subsp. vesca]	--
gene23762		O-methyltransferase family protein	1.73775	0.722035	1.47266	0.110724	0.279733	0.088448	0	0	0	7.93188e-08	-1.18007	down	5.46939e-12	#NAME?	down	[QR]	Secondary metabolites biosynthesis, transport and catabolism;; General function prediction only	--	--	--	[R]	General function prediction only	O-methyltransferase;; Dimerisation domain;; IclR helix-turn-helix domain	(RS)-norcoclaurine 6-O-methyltransferase OS=Coptis japonica (Japanese goldthread) PE=1 SV=1	R	General function prediction only	PREDICTED: 3&apos;-hydroxy-N-methyl-(S)-coclaurine 4&apos;-O-methyltransferase-like [Fragaria vesca subsp. vesca]	--
gene17436		O-Glycosyl hydrolases family 17 protein	0.656152	0.549	0.590705	0.021718	0.12997	0.133071	0.178086	0.121933	0.098191	1.00238e-07	-1.29163	down	7.96021e-06	-2.16566	down	--	--	--	--	--	--	--	Glycosyl hydrolases family 17;; X8 domain	Probable glucan endo-1,3-beta-glucosidase A6 (Precursor) GN=A6 OS=Arabidopsis thaliana (Mouse-ear cress) PE=2 SV=1	R	General function prediction only	PREDICTED: probable glucan endo-1,3-beta-glucosidase A6 [Fragaria vesca subsp. vesca]	--
gene13825		Nuclear transport factor 2 (NTF2) family protein	22.263	14.3352	13.0122	2.27618	1.39321	0.777194	0.349082	1.09103	0.728514	3.15466e-07	-2.54054	down	9.20567e-15	-4.47584	down	--	--	--	--	--	--	--	Wound-induced protein WI12	Wound-induced protein 1 GN=WUN1 OS=Solanum tuberosum (Potato) PE=2 SV=1	S	Function unknown	PREDICTED: wound-induced protein 1 [Fragaria vesca subsp. vesca]	--
gene32672		Nuclear transport factor 2 (NTF2) family protein	4.88652	3.25913	3.40383	1.07227	1.49927	1.08889	1.19896	1.11782	1.20915	0.00050568	2.19144	up	2.7024e-05	-1.74995	down	--	--	--	--	--	--	--	SnoaL-like domain	--	S	Function unknown	PREDICTED: uncharacterized protein LOC101294335 [Fragaria vesca subsp. vesca]	--
gene03053		Nodulin MtN3 family protein	19.1113	16.4305	20.157	6.96785	8.42832	7.87266	5.72751	4.85226	5.67216	0.00198604	-4.02631	down	2.49816e-10	-1.80325	down	--	--	Cellular Component: plasma membrane (GO:0005886);; Biological Process: carbohydrate transport (GO:0008643);; Cellular Component: integral component of membrane (GO:0016021);;	K15382|9.96744e-167|fve:101306564|bidirectional sugar transporter SWEET17-like; K15382 solute carrier family 50 (sugar transporter) (A)	--	[R]	General function prediction only	Sugar efflux transporter for intercellular exchange	Bidirectional sugar transporter SWEET17 OS=Arabidopsis thaliana (Mouse-ear cress) PE=2 SV=2	R	General function prediction only	PREDICTED: bidirectional sugar transporter SWEET17-like [Fragaria vesca subsp. vesca]	cellular component: cell (GO:0005623);; cellular component: membrane (GO:0016020);; cellular component: cell part (GO:0044464);; biological process: single-organism process (GO:0044699);; biological process: localization (GO:0051179);; cellular component: membrane part (GO:0044425)
gene13106		Nodulin MtN3 family protein	2.64425	1.63418	1.60256	0.581164	0.405703	0.184927	0.057949	0	0	5.58314e-05	-1.1522	down	1.59175e-16	-6.71696	down	--	--	Cellular Component: integral component of plasma membrane (GO:0005887);; Biological Process: carbohydrate transport (GO:0008643);; Molecular Function: sugar transmembrane transporter activity (GO:0051119);;	K15382|4.32999e-174|fve:101294703|bidirectional sugar transporter SWEET3-like; K15382 solute carrier family 50 (sugar transporter) (A)	--	[R]	General function prediction only	Sugar efflux transporter for intercellular exchange	Bidirectional sugar transporter SWEET3 GN=SWEET3 OS=Arabidopsis thaliana (Mouse-ear cress) PE=2 SV=1	P	Inorganic ion transport and metabolism	PREDICTED: bidirectional sugar transporter SWEET3 [Fragaria vesca subsp. vesca]	cellular component: cell (GO:0005623);; cellular component: membrane (GO:0016020);; cellular component: membrane part (GO:0044425);; cellular component: cell part (GO:0044464);; biological process: single-organism process (GO:0044699);; biological process: localization (GO:0051179);; molecular function: transporter activity (GO:0005215);; biological process: cellular process (GO:0009987)
gene11154		nodulin MtN21 /EamA-like transporter family protein	18.2823	15.9975	14.1976	5.14904	5.09297	4.14456	4.49295	5.18845	6.5179	4.15198e-09	1.32532	up	1.39451e-09	-1.62498	down	--	--	--	--	--	--	--	EamA-like transporter family	WAT1-related protein At4g08300 GN=At4g08300 OS=Arabidopsis thaliana (Mouse-ear cress) PE=2 SV=1	S	Function unknown	PREDICTED: WAT1-related protein At4g08300-like [Fragaria vesca subsp. vesca]	--
gene03060		NB-ARC domain-containing disease resistance protein	2.01932	1.3292	1.35009	0.300142	0.79201	0.316278	0.360142	0.48211	0.384866	0.0047671	-2.5861	down	3.83315e-06	-1.85325	down	--	--	--	--	--	[T]	Signal transduction mechanisms	NB-ARC domain;; AAA domain;; Leucine rich repeat	Probable disease resistance RPP8-like protein 2 GN=RPP8L2 OS=Arabidopsis thaliana (Mouse-ear cress) PE=3 SV=1	T	Signal transduction mechanisms	PREDICTED: putative disease resistance protein At1g50180 [Fragaria vesca subsp. vesca]	--
gene09429		NB-ARC domain-containing disease resistance protein	2.06516	1.59922	1.50081	0.643151	0.613379	0.67205	0.340555	0.487467	0.486359	7.66316e-07	-3.33967	down	1.01463e-06	-2.01261	down	[S]	Function unknown	--	--	--	[T]	Signal transduction mechanisms	NB-ARC domain;; Leucine Rich repeats (2 copies);; Leucine rich repeat;; Leucine Rich Repeat;; Leucine rich repeat	Disease resistance protein RGA2 GN=RGA2 OS=Solanum bulbocastanum (Wild potato) PE=1 SV=1	T	Signal transduction mechanisms	PREDICTED: putative disease resistance protein RGA3 [Fragaria vesca subsp. vesca]	--
gene18229		NAD(P)-binding Rossmann-fold superfamily protein	56.5464	45.265	57.0525	316.724	200.296	237.975	157.328	170.069	168.553	1.26122e-12	4.61337	up	2.47426e-18	1.59232	up	[IQR]	Lipid transport and metabolism;; Secondary metabolites biosynthesis, transport and catabolism;; General function prediction only	--	--	--	[Q]	Secondary metabolites biosynthesis, transport and catabolism	short chain dehydrogenase;; KR domain;; NAD dependent epimerase/dehydratase family	Short-chain dehydrogenase TIC 32, chloroplastic GN=TIC32 OS=Arabidopsis thaliana (Mouse-ear cress) PE=2 SV=1	Q	Secondary metabolites biosynthesis, transport and catabolism	PREDICTED: short-chain dehydrogenase TIC 32, chloroplastic [Fragaria vesca subsp. vesca]	--
gene29478		NAD(P)-binding Rossmann-fold superfamily protein	1.75294	2.04719	2.35419	9.71923	9.27504	9.44644	5.15519	4.22705	5.34918	9.35822e-10	-1.29694	down	0.00218227	1.20213	up	[MG]	Cell wall/membrane/envelope biogenesis;; Carbohydrate transport and metabolism	--	--	--	[V]	Defense mechanisms	NAD dependent epimerase/dehydratase family;; 3-beta hydroxysteroid dehydrogenase/isomerase family;; NADH(P)-binding;; Male sterility protein;; NmrA-like family	Tetraketide alpha-pyrone reductase 1 GN=F23E12.20 OS=Arabidopsis thaliana (Mouse-ear cress) PE=2 SV=1	M	Cell wall/membrane/envelope biogenesis	PREDICTED: cinnamoyl-CoA reductase 1-like [Fragaria vesca subsp. vesca]	--
gene30220		NAD(P)-binding Rossmann-fold superfamily protein	6.78523	7.36679	5.44698	2.14364	1.89506	2.01105	1.66091	1.8842	2.74593	1.40761e-05	-5.2449	down	2.52746e-06	-1.80007	down	[IQR]	Lipid transport and metabolism;; Secondary metabolites biosynthesis, transport and catabolism;; General function prediction only	--	K08081|2.17271e-178|fve:101298102|tropinone reductase homolog At1g07440-like; K08081 Tropinone reductase 1 [EC:1.1.1.206] (A)	Tropane, piperidine and pyridine alkaloid biosynthesis (ko00960)	[R]	General function prediction only	short chain dehydrogenase;; Enoyl-(Acyl carrier protein) reductase;; KR domain	Tropinone reductase homolog At1g07440 GN=At1g07440 OS=Arabidopsis thaliana (Mouse-ear cress) PE=1 SV=1	Q	Secondary metabolites biosynthesis, transport and catabolism	PREDICTED: tropinone reductase homolog At1g07440-like isoform X3 [Fragaria vesca subsp. vesca]	--
gene32506		NAD(P)-binding Rossmann-fold superfamily protein	8.50853	7.02205	8.21844	3.22317	3.91784	2.56643	1.876	1.8121	1.88203	2.89742e-10	1.83286	up	5.51303e-09	-2.10533	down	[IQR]	Lipid transport and metabolism;; Secondary metabolites biosynthesis, transport and catabolism;; General function prediction only	Molecular Function: oxidoreductase activity (GO:0016491);; Biological Process: oxidation-reduction process (GO:0055114);;	--	--	[Q]	Secondary metabolites biosynthesis, transport and catabolism	short chain dehydrogenase;; KR domain;; NAD dependent epimerase/dehydratase family	Short-chain dehydrogenase TIC 32, chloroplastic GN=TIC32 OS=Arabidopsis thaliana (Mouse-ear cress) PE=2 SV=1	Q	Secondary metabolites biosynthesis, transport and catabolism	PREDICTED: short-chain dehydrogenase TIC 32, chloroplastic-like [Fragaria vesca subsp. vesca]	molecular function: catalytic activity (GO:0003824);; biological process: metabolic process (GO:0008152);; biological process: single-organism process (GO:0044699)
gene19867		myb-like HTH transcriptional regulator family protein	14.4784	13.1361	13.2994	29.2433	28.4442	29.7489	39.2589	35.6763	35.8362	1.37078e-06	2.14853	up	1.68023e-13	1.38457	up	--	--	Molecular Function: DNA binding (GO:0003677);; Molecular Function: chromatin binding (GO:0003682);;	--	--	--	--	MYB-CC type transfactor, LHEQLE motif;; Myb-like DNA-binding domain	Protein PHR1-LIKE 1 GN=PHL1 OS=Arabidopsis thaliana (Mouse-ear cress) PE=1 SV=1	S	Function unknown	PREDICTED: uncharacterized protein LOC101309129 [Fragaria vesca subsp. vesca]	molecular function: binding (GO:0005488)
gene01747		MATE efflux family protein	1.62935	0.369468	1.13687	13.7091	7.18292	6.27755	5.40176	4.10994	5.89942	1.4433e-07	1.6554	up	6.73166e-09	2.15182	up	[V]	Defense mechanisms	--	K03327|0|fve:101295467|protein TRANSPARENT TESTA 12-like; K03327 multidrug resistance protein, MATE family (A)	--	[R]	General function prediction only	MatE	Protein TRANSPARENT TESTA 12 GN=F17J16_80 OS=Arabidopsis thaliana (Mouse-ear cress) PE=2 SV=1	S	Function unknown	PREDICTED: protein TRANSPARENT TESTA 12-like [Fragaria vesca subsp. vesca]	--
gene36088		MATE efflux family protein	14.9161	12.4676	15.3594	7.13599	7.67901	5.23006	6.00308	7.91066	8.02338	2.10512e-07	-1.52216	down	5.00278e-05	-1.00307	down	[V]	Defense mechanisms	--	K03327|0|fve:101295900|protein TRANSPARENT TESTA 12-like; K03327 multidrug resistance protein, MATE family (A)	--	[R]	General function prediction only	MatE	Protein TRANSPARENT TESTA 12 GN=F17J16_80 OS=Arabidopsis thaliana (Mouse-ear cress) PE=2 SV=1	S	Function unknown	PREDICTED: protein TRANSPARENT TESTA 12-like [Fragaria vesca subsp. vesca]	--
gene36815		MATE efflux family protein	1.00699	0.411227	0.409889	3.09701	2.18589	3.38525	6.31669	4.69499	5.70508	0.000238439	3.6725	up	7.9242e-17	3.145	up	[V]	Defense mechanisms	--	K03327|0|fve:101300145|MATE efflux family protein 9-like; K03327 multidrug resistance protein, MATE family (A)	--	[R]	General function prediction only	MatE	MATE efflux family protein 9 GN=F3L12.7 OS=Arabidopsis thaliana (Mouse-ear cress) PE=2 SV=1	S	Function unknown	PREDICTED: MATE efflux family protein 7-like isoform X1 [Fragaria vesca subsp. vesca]	--
gene18721		Major facilitator superfamily protein	2.26201	2.36977	2.62744	0.24202	0.591039	0.543266	0.206875	0.318903	0.103823	5.45219e-11	2.17581	up	6.15173e-16	-3.5386	down	[E]	Amino acid transport and metabolism	--	--	--	[E]	Amino acid transport and metabolism	POT family;; Major Facilitator Superfamily	Protein NRT1/ PTR FAMILY 5.6 GN=NPF5.6 OS=Arabidopsis thaliana (Mouse-ear cress) PE=2 SV=1	E	Amino acid transport and metabolism	PREDICTED: protein NRT1/ PTR FAMILY 5.6 [Fragaria vesca subsp. vesca]	--
gene27747		Major facilitator superfamily protein	54.829	50.9324	42.3119	26.1083	24.169	17.9888	14.4626	12.5345	11.7824	4.7081e-06	-2.1587	down	1.66234e-24	-1.8453	down	[GEPR]	Carbohydrate transport and metabolism;; Amino acid transport and metabolism;; Inorganic ion transport and metabolism;; General function prediction only	--	K08145|0|fve:101302610|sugar transporter ERD6-like 7-like; K08145 MFS transporter, SP family, solute carrier family 2 (facilitated glucose transporter), member 8 (A)	--	[R]	General function prediction only	Sugar (and other) transporter;; Major Facilitator Superfamily	Sugar transporter ERD6-like 7 GN=At2g48020 OS=Arabidopsis thaliana (Mouse-ear cress) PE=2 SV=2	R	General function prediction only	PREDICTED: sugar transporter ERD6-like 7 [Fragaria vesca subsp. vesca]	--
gene09744		lysine decarboxylase family protein	5.0846	5.98017	3.30255	20.4928	14.4233	14.3445	11.82	10.7929	11.6736	4.23792e-06	-1.40316	down	0.000163349	1.20815	up	[R]	General function prediction only	--	K06966|1.90598e-161|fve:101314395|cytokinin riboside 5'-monophosphate phosphoribohydrolase LOG3-like; K06966 (A)	--	--	--	Possible lysine decarboxylase	Cytokinin riboside 5&apos;-monophosphate phosphoribohydrolase LOG3 GN=LOG3 OS=Arabidopsis thaliana (Mouse-ear cress) PE=1 SV=1	S	Function unknown	PREDICTED: cytokinin riboside 5&apos;-monophosphate phosphoribohydrolase LOG3 [Fragaria vesca subsp. vesca]	--
gene08337		Leucine-rich repeat transmembrane protein kinase family protein	23.667	24.8224	25.6768	5.08749	7.5034	5.47455	7.97243	7.508	8.03669	6.92837e-05	-1.06748	down	6.61901e-21	-1.70412	down	[S]	Function unknown	Biological Process: MAPK cascade (GO:0000165);; Biological Process: response to molecule of bacterial origin (GO:0002237);; Molecular Function: MAP kinase activity (GO:0004707);; Molecular Function: ATP binding (GO:0005524);; Biological Process: protein phosphorylation (GO:0006468);; Biological Process: transmembrane receptor protein tyrosine kinase signaling pathway (GO:0007169);; Biological Pro…	--	--	--	--	Protein kinase domain;; Leucine Rich repeats (2 copies);; Protein tyrosine kinase;; Leucine rich repeat;; Leucine Rich Repeat;; Leucine Rich repeat;; Leucine rich repeat;; Leucine rich repeat N-terminal domain	Leucine-rich repeat receptor-like protein kinase PXL2 (Precursor) GN=PXL2 OS=Arabidopsis thaliana (Mouse-ear cress) PE=2 SV=1	T	Signal transduction mechanisms	PREDICTED: leucine-rich repeat receptor-like protein kinase PXL2 [Fragaria vesca subsp. vesca]	biological process: metabolic process (GO:0008152);; biological process: cellular process (GO:0009987);; biological process: signaling (GO:0023052);; biological process: single-organism process (GO:0044699);; biological process: response to stimulus (GO:0050896);; biological process: biological regulation (GO:0065007);; molecular function: catalytic activity (GO:0003824);; molecular function: mol…
gene37566		Leucine-rich repeat protein kinase family protein	5.35192	6.14949	5.72379	14.1467	13.2159	14.7731	24.5193	28.3886	25.9955	9.62194e-32	7.48527	up	1.45349e-14	1.49753	up	[RTKL]	General function prediction only;; Signal transduction mechanisms;; Transcription;; Replication, recombination and repair	Molecular Function: protein serine/threonine kinase activity (GO:0004674);; Molecular Function: ATP binding (GO:0005524);; Biological Process: protein phosphorylation (GO:0006468);; Biological Process: transmembrane receptor protein tyrosine kinase signaling pathway (GO:0007169);; Biological Process: glucuronoxylan metabolic process (GO:0010413);; Cellular Component: integral component of membran…	--	--	--	--	Protein tyrosine kinase;; Protein kinase domain;; Leucine Rich repeats (2 copies);; Leucine rich repeat;; Leucine Rich Repeat;; Leucine rich repeat N-terminal domain	Probable leucine-rich repeat receptor-like protein kinase At5g49770 (Precursor) GN=At5g49770 OS=Arabidopsis thaliana (Mouse-ear cress) PE=2 SV=1	T	Signal transduction mechanisms	PREDICTED: probable leucine-rich repeat receptor-like protein kinase At5g49770 [Fragaria vesca subsp. vesca]	molecular function: catalytic activity (GO:0003824);; biological process: metabolic process (GO:0008152);; biological process: cellular process (GO:0009987);; molecular function: binding (GO:0005488);; biological process: signaling (GO:0023052);; biological process: single-organism process (GO:0044699);; biological process: response to stimulus (GO:0050896);; biological process: biological regula…
gene08998		Leucine-rich receptor-like protein kinase family protein	0.93456	1.47925	1.36067	3.02894	4.34747	4.03708	3.4209	4.10592	3.95074	1.01854e-05	2.30693	up	9.66047e-07	1.57107	up	--	--	Molecular Function: protein serine/threonine kinase activity (GO:0004674);; Molecular Function: ATP binding (GO:0005524);; Cellular Component: endoplasmic reticulum (GO:0005783);; Biological Process: protein phosphorylation (GO:0006468);; Biological Process: transmembrane receptor protein tyrosine kinase signaling pathway (GO:0007169);; Biological Process: response to auxin (GO:0009733);; Biologi…	--	--	--	--	Leucine Rich repeats (2 copies);; Leucine rich repeat;; Leucine Rich Repeat;; Leucine Rich repeat;; Protein tyrosine kinase;; Protein kinase domain;; Leucine rich repeat N-terminal domain;; Leucine rich repeat	Probably inactive leucine-rich repeat receptor-like protein kinase At2g25790 (Precursor) GN=At2g25790 OS=Arabidopsis thaliana (Mouse-ear cress) PE=2 SV=1	T	Signal transduction mechanisms	PREDICTED: probably inactive leucine-rich repeat receptor-like protein kinase At2g25790 [Fragaria vesca subsp. vesca]	molecular function: catalytic activity (GO:0003824);; biological process: metabolic process (GO:0008152);; biological process: cellular process (GO:0009987);; molecular function: binding (GO:0005488);; cellular component: cell (GO:0005623);; cellular component: organelle (GO:0043226);; cellular component: cell part (GO:0044464);; biological process: signaling (GO:0023052);; biological process: si…
gene15806		Leucine-rich receptor-like protein kinase family protein	0.755869	0.720417	0.719816	0.143619	0.264091	0.233853	0.181972	0.183154	0.091641	1.8398e-07	1.51388	up	1.78287e-06	-2.28337	down	[RTKL]	General function prediction only;; Signal transduction mechanisms;; Transcription;; Replication, recombination and repair	--	--	--	--	--	Protein kinase domain;; Protein tyrosine kinase;; Leucine rich repeat;; Leucine Rich repeats (2 copies);; Leucine Rich Repeat;; Leucine rich repeat N-terminal domain;; Leucine Rich repeat;; Leucine rich repeat	Putative leucine-rich repeat receptor-like serine/threonine-protein kinase At2g24130 (Precursor) GN=At2g24130 OS=Arabidopsis thaliana (Mouse-ear cress) PE=3 SV=1	T	Signal transduction mechanisms	PREDICTED: putative leucine-rich repeat receptor-like serine/threonine-protein kinase At2g24130 [Fragaria vesca subsp. vesca]	--
gene16693		Leucine-rich receptor-like protein kinase family protein	11.6437	9.8099	10.5112	0.98874	1.74426	1.28213	1.38748	0.916316	1.52529	4.57232e-18	-2.941	down	3.12101e-31	-3.10654	down	[RTKL]	General function prediction only;; Signal transduction mechanisms;; Transcription;; Replication, recombination and repair	Molecular Function: protein serine/threonine kinase activity (GO:0004674);; Molecular Function: ATP binding (GO:0005524);; Biological Process: protein phosphorylation (GO:0006468);; Cellular Component: integral component of membrane (GO:0016021);; Molecular Function: oxidoreductase activity (GO:0016491);; Biological Process: oxidation-reduction process (GO:0055114);;	--	--	--	--	Leucine Rich repeats (2 copies);; Protein kinase domain;; Leucine rich repeat;; Protein tyrosine kinase;; Leucine Rich Repeat;; Leucine Rich repeat;; Leucine rich repeat;; Leucine rich repeat N-terminal domain	Leucine-rich repeat receptor-like protein kinase PXL1 (Precursor) GN=PXL1 OS=Arabidopsis thaliana (Mouse-ear cress) PE=2 SV=1	T	Signal transduction mechanisms	PREDICTED: leucine-rich repeat receptor-like protein kinase PXL1 [Fragaria vesca subsp. vesca]	molecular function: catalytic activity (GO:0003824);; biological process: metabolic process (GO:0008152);; biological process: cellular process (GO:0009987);; molecular function: binding (GO:0005488);; cellular component: membrane (GO:0016020);; cellular component: membrane part (GO:0044425);; biological process: single-organism process (GO:0044699)
gene13162		Late embryogenesis abundant (LEA) hydroxyproline-rich glycoprotein family	96.5504	88.9694	92.3721	42.6649	52.9554	43.9526	36.3246	38.3633	30.3954	4.03478e-21	2.97731	up	2.96719e-15	-1.44739	down	--	--	--	--	--	--	--	Late embryogenesis abundant protein	--	S	Function unknown	PREDICTED: uncharacterized protein LOC101303468 [Fragaria vesca subsp. vesca]	--
gene31861		Late embryogenesis abundant (LEA) hydroxyproline-rich glycoprotein family	50.4336	41.2844	24.3876	7.34307	6.14376	6.6785	9.65325	10.0225	10.3707	3.75639e-39	2.75415	up	4.78743e-05	-1.98976	down	--	--	--	--	--	--	--	Late embryogenesis abundant protein	--	S	Function unknown	PREDICTED: uncharacterized protein LOC101295341 isoform X2 [Fragaria vesca subsp. vesca]	--
gene31976		Late embryogenesis abundant (LEA) hydroxyproline-rich glycoprotein family	6.22316	7.74972	6.44533	2.95168	2.96134	1.62124	2.89688	2.48093	2.7531	7.99756e-07	-1.30498	down	0.000160535	-1.37067	down	--	--	--	--	--	--	--	--	--	S	Function unknown	PREDICTED: uncharacterized protein LOC101297644 [Fragaria vesca subsp. vesca]	--
gene05882		Lactoylglutathione lyase / glyoxalase I family protein	122.785	123.011	95.8254	52.1518	51.1517	42.6377	54.7188	30.4376	47.7034	1.53311e-08	2.66653	up	3.68736e-11	-1.39964	down	[E]	Amino acid transport and metabolism	Molecular Function: lyase activity (GO:0016829);;	--	--	--	--	Glyoxalase-like domain;; Glyoxalase/Bleomycin resistance protein/Dioxygenase superfamily	--	S	Function unknown	PREDICTED: uncharacterized protein LOC101313430 [Fragaria vesca subsp. vesca]	molecular function: catalytic activity (GO:0003824);; biological process: metabolic process (GO:0008152)
gene07424		Integrase-type DNA-binding superfamily protein	0.654907	0.812663	0.735836	12.5752	15.6426	16.9702	19.1334	20.275	18.9895	6.22581e-05	1.85323	up	2.23197e-72	4.61227	up	--	--	--	K09285|0|fve:101297461|AP2-like ethylene-responsive transcription factor AIL1-like; K09285 AP2-like factor, ANT lineage (A)	--	--	--	AP2 domain	AP2-like ethylene-responsive transcription factor AIL1 GN=AIL1 OS=Arabidopsis thaliana (Mouse-ear cress) PE=2 SV=1	K	Transcription	PREDICTED: AP2-like ethylene-responsive transcription factor AIL1 [Fragaria vesca subsp. vesca]	--
gene11145		Integrase-type DNA-binding superfamily protein	3.87514	3.51998	1.88822	0.455289	0.466108	0.736587	0.588173	0.593401	0.651839	7.42338e-05	-1.70011	down	7.22911e-06	-2.36157	down	--	--	--	--	--	--	--	AP2 domain	Ethylene-responsive transcription factor ERF012 GN=ERF012 OS=Arabidopsis thaliana (Mouse-ear cress) PE=2 SV=1	K	Transcription	PREDICTED: ethylene-responsive transcription factor ERF014 [Fragaria vesca subsp. vesca]	--
gene32084		Integrase-type DNA-binding superfamily protein	1.64975	2.55802	1.60664	6.60103	5.54887	8.60568	6.23937	6.35011	4.41563	0.000154069	-1.57798	down	0.000207373	1.50213	up	--	--	--	--	--	--	--	AP2 domain	Ethylene-responsive transcription factor ERF061 GN=ERF061 OS=Arabidopsis thaliana (Mouse-ear cress) PE=2 SV=1	K	Transcription	PREDICTED: ethylene-responsive transcription factor ERF061 [Fragaria vesca subsp. vesca]	--
gene04068		hydroxyproline-rich glycoprotein family protein	12.2536	10.5298	8.38631	30.2298	17.5679	25.7047	23.0335	32.8396	23.6524	0.00517874	1.0752	up	0.000151177	1.3065	up	--	--	--	--	--	--	--	--	--	--	--	--	--
gene04264		HXXXD-type acyl-transferase family protein	3.76645	4.84388	4.18421	1.52394	2.09075	1.72596	1.32629	1.59026	1.4428	1.69365e-12	2.39547	up	2.07991e-05	-1.58781	down	--	--	--	--	--	--	--	Transferase family	Agmatine coumaroyltransferase {ECO:0000303|PubMed:19521717} GN=MAF19.17 OS=Arabidopsis thaliana (Mouse-ear cress) PE=1 SV=1	S	Function unknown	PREDICTED: phenolic glucoside malonyltransferase 1-like [Fragaria vesca subsp. vesca]	--
gene06549		HXXXD-type acyl-transferase family protein	57.3636	77.5955	57.2504	146.018	103.832	153.367	180.095	194.932	198.606	1.2364e-10	2.87607	up	4.42723e-17	1.5311	up	--	--	--	--	--	--	--	Transferase family	Protein ECERIFERUM 26 GN=CER26 OS=Arabidopsis thaliana (Mouse-ear cress) PE=2 SV=1	S	Function unknown	PREDICTED: protein ECERIFERUM 26-like [Fragaria vesca subsp. vesca]	--
gene06956		HXXXD-type acyl-transferase family protein	1.27378	2.96157	1.14309	0.039611	0	0.028974	0	0.022032	0	7.56891e-05	-1.14767	down	4.52521e-07	-7.37832	down	[E]	Amino acid transport and metabolism	--	--	--	[E]	Amino acid transport and metabolism	Transferase family;; Pyridoxal-dependent decarboxylase, pyridoxal binding domain;; Pyridoxal-dependent decarboxylase, C-terminal sheet domain	Ornithine decarboxylase OS=Datura stramonium (Jimsonweed) PE=2 SV=1	E	Amino acid transport and metabolism	PREDICTED: vinorine synthase-like [Fragaria vesca subsp. vesca]	--
gene28057		HXXXD-type acyl-transferase family protein	1.42876	1.96065	1.75504	3.57368	4.18856	5.84277	7.52274	9.05015	6.3803	0.00618544	2.07835	up	1.16858e-10	2.10781	up	--	--	Molecular Function: transferase activity, transferring acyl groups other than amino-acyl groups (GO:0016747);;	--	--	--	--	Transferase family	Methanol O-anthraniloyltransferase GN=AMAT OS=Vitis labrusca (Concord grape) PE=1 SV=1	S	Function unknown	PREDICTED: methanol O-anthraniloyltransferase-like [Fragaria vesca subsp. vesca]	molecular function: catalytic activity (GO:0003824);; biological process: metabolic process (GO:0008152)
gene09177		HSP20-like chaperones superfamily protein	10.6988	7.2313	7.04385	3.70826	3.95192	2.80912	4.71911	3.76419	3.95175	1.85018e-11	3.87837	up	0.00579921	-1.04853	down	--	--	--	--	--	[O]	Posttranslational modification, protein turnover, chaperones	Hsp20/alpha crystallin family	Inactive protein RESTRICTED TEV MOVEMENT 2 GN=RTM2 OS=Arabidopsis thaliana (Mouse-ear cress) PE=3 SV=1	O	Posttranslational modification, protein turnover, chaperones	PREDICTED: inactive protein RESTRICTED TEV MOVEMENT 2-like [Fragaria vesca subsp. vesca]	--
gene00600		Homeodomain-like superfamily protein	0.704974	0.805048	0.740154	5.30179	4.93372	5.53788	6.87465	8.82131	7.98807	0.000305917	1.56405	up	1.71768e-21	3.34074	up	--	--	--	--	--	--	--	Myb-like DNA-binding domain	Putative Myb family transcription factor At1g14600 GN=At1g14600 OS=Arabidopsis thaliana (Mouse-ear cress) PE=2 SV=2	K	Transcription	PREDICTED: putative Myb family transcription factor At1g14600 [Fragaria vesca subsp. vesca]	--
gene20074		Homeodomain-like superfamily protein	2.54215	2.14783	2.47979	9.45263	9.68159	10.0577	7.37323	7.335	7.31285	1.40082e-06	-2.50052	down	1.76824e-07	1.58409	up	--	--	--	--	--	--	--	Myb/SANT-like DNA-binding domain	--	S	Function unknown	PREDICTED: uncharacterized protein LOC101296473 isoform X2 [Fragaria vesca subsp. vesca]	--
gene12443		Heavy metal transport/detoxification superfamily protein	16.4648	20.4878	13.0936	5.10133	8.55499	5.22961	7.17335	3.158	6.06077	0.00160194	-1.80949	down	2.95843e-06	-1.62696	down	--	--	--	--	--	[P]	Inorganic ion transport and metabolism	Heavy-metal-associated domain	Copper transport protein ATX1 GN=ATX1 OS=Arabidopsis thaliana (Mouse-ear cress) PE=1 SV=1	P	Inorganic ion transport and metabolism	PREDICTED: neurofilament medium polypeptide [Fragaria vesca subsp. vesca]	--
gene08318		HAD superfamily, subfamily IIIB acid phosphatase	3.36963	5.77244	1.80624	0.361492	0.488777	0.170699	0.853556	0.628545	0.838905	1.30194e-06	1.05831	up	0.00656931	-2.32863	down	--	--	Molecular Function: acid phosphatase activity (GO:0003993);;	--	--	--	--	HAD superfamily, subfamily IIIB (Acid phosphatase)	Acid phosphatase 1 (Precursor) GN=APS1 OS=Solanum lycopersicum (Tomato) PE=2 SV=1	R	General function prediction only	PREDICTED: LOW QUALITY PROTEIN: acid phosphatase 1 [Fragaria vesca subsp. vesca]	molecular function: catalytic activity (GO:0003824);; biological process: metabolic process (GO:0008152);; biological process: cellular process (GO:0009987)
gene23882		GRAS family transcription factor	0.130134	0.189932	0.188688	0.987493	0.517772	0.875362	1.55732	1.28221	1.46476	1.51585e-37	-2.68315	down	2.3098e-10	2.99756	up	--	--	Biological Process: regulation of transcription, DNA-templated (GO:0006355);;	--	--	--	--	GRAS domain family	Scarecrow-like protein 32 GN=SCL32 OS=Arabidopsis thaliana (Mouse-ear cress) PE=2 SV=1	S	Function unknown	PREDICTED: scarecrow-like protein 32 [Fragaria vesca subsp. vesca]	biological process: biological regulation (GO:0065007)
gene30182		GRAS family transcription factor	1.57747	1.87044	1.7793	0.402343	0.782633	0.532656	0.745826	0.40838	0.45991	0.00435571	1.84228	up	6.61375e-05	-1.73508	down	--	--	--	--	--	--	--	GRAS domain family	Scarecrow-like protein 33 GN=SCL33 OS=Arabidopsis thaliana (Mouse-ear cress) PE=1 SV=1	R	General function prediction only	PREDICTED: scarecrow-like protein 11 [Fragaria vesca subsp. vesca]	--
gene02435		Glycosyltransferase family 61 protein	14.3241	17.8449	13.1298	5.56289	5.55837	7.15461	7.15719	6.84524	7.97748	0.00716314	2.27442	up	1.96066e-06	-1.05436	down	--	--	Molecular Function: transferase activity, transferring glycosyl groups (GO:0016757);;	--	--	[S]	Function unknown	Protein of unknown function (DUF563)	--	S	Function unknown	PREDICTED: uncharacterized protein LOC101306071 [Fragaria vesca subsp. vesca]	molecular function: catalytic activity (GO:0003824);; biological process: metabolic process (GO:0008152)
gene22567		Glycoprotein membrane precursor GPI-anchored	11.2072	8.31535	8.00064	3.84838	3.04137	2.76091	3.15398	2.84104	1.7915	9.99036e-06	-2.00699	down	3.46574e-08	-1.85623	down	--	--	--	--	--	--	--	--	Uncharacterized GPI-anchored protein At5g19250 (Precursor) GN=At5g19250 OS=Arabidopsis thaliana (Mouse-ear cress) PE=1 SV=1	R	General function prediction only	PREDICTED: uncharacterized GPI-anchored protein At5g19250-like [Fragaria vesca subsp. vesca]	--
gene14560		GDSL-like Lipase/Acylhydrolase superfamily protein	0.7627	0.518311	0.738756	3.24128	1.35374	2.67659	3.50694	4.94872	4.61064	7.43715e-09	1.74827	up	1.18607e-07	2.22771	up	--	--	Molecular Function: hydrolase activity (GO:0016787);;	--	--	--	--	GDSL-like Lipase/Acylhydrolase	GDSL esterase/lipase At3g14820 (Precursor) GN=At3g14820 OS=Arabidopsis thaliana (Mouse-ear cress) PE=3 SV=2	S	Function unknown	hypothetical protein DCAR_009501 [Daucus carota subsp. sativus]	molecular function: catalytic activity (GO:0003824);; biological process: metabolic process (GO:0008152)
gene14561		GDSL-like Lipase/Acylhydrolase superfamily protein	20.477	3.21888	5.7994	82.041	37.3092	65.312	42.4445	45.2802	47.8798	0.00414405	-1.65317	down	5.46491e-11	2.16266	up	--	--	--	--	--	--	--	GDSL-like Lipase/Acylhydrolase	GDSL esterase/lipase EXL3 (Precursor) GN=EXL3 OS=Arabidopsis thaliana (Mouse-ear cress) PE=2 SV=1	I	Lipid transport and metabolism	PREDICTED: uncharacterized protein LOC101294893 [Fragaria vesca subsp. vesca]	--
gene16711		GDSL-like Lipase/Acylhydrolase superfamily protein	3.74444	5.6964	5.53436	25.6986	26.8432	27.4476	31.3109	31.5849	30.5708	2.84597e-12	-1.47617	down	6.94929e-30	2.59066	up	--	--	Biological Process: lipid metabolic process (GO:0006629);; Molecular Function: hydrolase activity, acting on ester bonds (GO:0016788);;	--	--	--	--	GDSL-like Lipase/Acylhydrolase	GDSL esterase/lipase At5g33370 (Precursor) GN=At5g33370 OS=Arabidopsis thaliana (Mouse-ear cress) PE=2 SV=1	R	General function prediction only	PREDICTED: GDSL esterase/lipase At5g33370-like [Fragaria vesca subsp. vesca]	biological process: metabolic process (GO:0008152);; biological process: single-organism process (GO:0044699);; molecular function: catalytic activity (GO:0003824)
gene16713		GDSL-like Lipase/Acylhydrolase superfamily protein	11.6865	13.4907	15.4812	91.0612	73.4459	88.8105	52.8283	58.63	57.1553	7.3634e-05	-1.84295	down	4.10772e-28	2.00803	up	--	--	Biological Process: lipid metabolic process (GO:0006629);; Molecular Function: hydrolase activity, acting on ester bonds (GO:0016788);;	--	--	--	--	GDSL-like Lipase/Acylhydrolase	GDSL esterase/lipase At5g33370 (Precursor) GN=At5g33370 OS=Arabidopsis thaliana (Mouse-ear cress) PE=2 SV=1	R	General function prediction only	PREDICTED: GDSL esterase/lipase At5g18430-like [Fragaria vesca subsp. vesca]	biological process: metabolic process (GO:0008152);; biological process: single-organism process (GO:0044699);; molecular function: catalytic activity (GO:0003824)
gene36807		GDSL-like Lipase/Acylhydrolase superfamily protein	0.267641	0.556248	0.617399	1.46889	2.07345	1.79489	3.26399	3.55144	3.22675	0.00243617	-1.52665	down	7.42863e-10	2.71078	up	--	--	--	--	--	--	--	GDSL-like Lipase/Acylhydrolase	GDSL esterase/lipase At3g26430 (Precursor) GN=At3g26430 OS=Arabidopsis thaliana (Mouse-ear cress) PE=2 SV=1	R	General function prediction only	PREDICTED: GDSL esterase/lipase At3g26430 [Fragaria vesca subsp. vesca]	--
gene05980		Galactose oxidase/kelch repeat superfamily protein	3.30937	1.43816	1.11913	0.123279	0.091834	0.195573	0	0	0.148473	5.59296e-13	3.25124	up	0.000118742	-5.10755	down	--	--	--	--	--	[R]	General function prediction only	Kelch motif;; Kelch motif;; Galactose oxidase, central domain;; Kelch motif;; Galactose oxidase, central domain	F-box/kelch-repeat protein At1g80440 GN=At1g80440 OS=Arabidopsis thaliana (Mouse-ear cress) PE=2 SV=1	R	General function prediction only	PREDICTED: F-box/kelch-repeat protein At1g80440-like [Fragaria vesca subsp. vesca]	--
gene02264		EF hand calcium-binding protein family	8.42097	6.05975	5.70088	1.81962	0.614725	2.18452	2.32434	2.58153	3.84947	5.512e-05	-2.3399	down	0.00145859	-1.2462	down	--	--	Molecular Function: calcium ion binding (GO:0005509);;	--	--	[T]	Signal transduction mechanisms	EF hand;; EF-hand domain pair;; EF hand;; EF-hand domain pair;; EF-hand domain;; Secreted protein acidic and rich in cysteine Ca binding region	Probable calcium-binding protein CML25 GN=CML25 OS=Arabidopsis thaliana (Mouse-ear cress) PE=2 SV=1	T	Signal transduction mechanisms	PREDICTED: probable calcium-binding protein CML29 [Fragaria vesca subsp. vesca]	molecular function: binding (GO:0005488)
gene16367		Domain of unknown function (DUF966)	0.422321	0.51296	0.739229	9.84781	7.5063	8.83867	5.09709	5.8724	5.41219	0.000434425	-2.4176	down	1.44996e-18	3.23164	up	--	--	--	--	--	--	--	Domain of unknown function (DUF966)	Protein UPSTREAM OF FLC GN=UFC OS=Arabidopsis thaliana (Mouse-ear cress) PE=2 SV=1	S	Function unknown	PREDICTED: protein UPSTREAM OF FLC [Fragaria vesca subsp. vesca]	--
gene15051		Dof-type zinc finger DNA-binding family protein	0.855821	0.478332	0.554775	3.29825	3.28938	3.93291	2.16419	1.68335	1.46798	2.45726e-07	#NAME?	down	0.00146413	1.44289	up	--	--	--	--	--	--	--	Dof domain, zinc finger	Dof zinc finger protein DOF3.4 GN=F11C1_250 OS=Arabidopsis thaliana (Mouse-ear cress) PE=1 SV=2	K	Transcription	PREDICTED: dof zinc finger protein DOF1.6 [Fragaria vesca subsp. vesca]	--
gene10519		Disease resistance-responsive (dirigent-like protein) family protein	83.4684	8.09373	25.9443	452.637	215.661	280.624	234.492	300.937	252.818	2.55532e-07	3.62869	up	2.25543e-15	2.70993	up	--	--	--	--	--	--	--	Dirigent-like protein	Disease resistance response protein 206 (Precursor) GN=PI206 OS=Pisum sativum (Garden pea) PE=2 SV=2	R	General function prediction only	PREDICTED: disease resistance response protein 206-like [Fragaria vesca subsp. vesca]	--
gene32000		Disease resistance-responsive (dirigent-like protein) family protein	5.68557	3.43699	3.02873	14.2505	8.71578	16.7515	8.1745	10.6104	10.8555	4.59398e-09	2.54851	up	0.00196277	1.23788	up	--	--	--	--	--	--	--	Dirigent-like protein	Disease resistance response protein 206 (Precursor) GN=PI206 OS=Pisum sativum (Garden pea) PE=2 SV=2	R	General function prediction only	PREDICTED: disease resistance response protein 206-like [Fragaria vesca subsp. vesca]	--
gene01231		Disease resistance protein (CC-NBS-LRR class) family	1.59798	1.76284	1.47827	0.501756	0.660559	0.347593	0.397277	0.550896	0.653858	8.66645e-13	3.17567	up	0.000385797	-1.52109	down	--	--	--	--	--	--	--	NB-ARC domain	Probable disease resistance protein At5g66900 GN=At5g66900 OS=Arabidopsis thaliana (Mouse-ear cress) PE=3 SV=1	T	Signal transduction mechanisms	PREDICTED: probable disease resistance protein At5g66900 isoform X2 [Fragaria vesca subsp. vesca]	--
gene27253		D-mannose binding lectin protein with Apple-like carbohydrate-binding domain	34.7445	48.7209	29.9444	5.56094	2.2961	18.4603	1.93694	2.81978	2.34917	0.00356924	-1.19307	down	1.79143e-17	-4.03413	down	--	--	--	--	--	--	--	D-mannose binding lectin	Epidermis-specific secreted glycoprotein EP1 (Precursor) GN=EP1 OS=Daucus carota (Wild carrot) PE=1 SV=1	R	General function prediction only	PREDICTED: epidermis-specific secreted glycoprotein EP1-like [Fragaria vesca subsp. vesca]	--
gene11914		Cupredoxin superfamily protein	100.443	35.5438	46.5111	389.519	200.422	277.706	159.667	155.963	154.758	7.68361e-05	-1.57776	down	7.0246e-06	1.32501	up	--	--	Molecular Function: copper ion binding (GO:0005507);; Molecular Function: electron carrier activity (GO:0009055);;	--	--	--	--	Plastocyanin-like domain	Blue copper protein (Precursor) OS=Pisum sativum (Garden pea) PE=2 SV=1	R	General function prediction only	PREDICTED: blue copper protein-like [Fragaria vesca subsp. vesca]	molecular function: binding (GO:0005488);; molecular function: electron carrier activity (GO:0009055)
gene18497		Cupredoxin superfamily protein	1.64965	2.4307	0.647775	0.039412	0.115096	0.127125	0.322754	0.404592	0.048403	6.04392e-05	1.75093	up	0.00897065	-2.59668	down	[Q]	Secondary metabolites biosynthesis, transport and catabolism	Molecular Function: copper ion binding (GO:0005507);; Cellular Component: extracellular region (GO:0005576);; Molecular Function: L-ascorbate oxidase activity (GO:0008447);; Biological Process: oxidation-reduction process (GO:0055114);;	--	--	[Q]	Secondary metabolites biosynthesis, transport and catabolism	Multicopper oxidase;; Multicopper oxidase;; Multicopper oxidase	L-ascorbate oxidase (Precursor) GN=AAO OS=Nicotiana tabacum (Common tobacco) PE=2 SV=1	Q	Secondary metabolites biosynthesis, transport and catabolism	PREDICTED: L-ascorbate oxidase-like [Fragaria vesca subsp. vesca]	molecular function: binding (GO:0005488);; cellular component: extracellular region (GO:0005576);; molecular function: catalytic activity (GO:0003824);; biological process: metabolic process (GO:0008152);; biological process: single-organism process (GO:0044699)
gene19809		Carbohydrate-binding X8 domain superfamily protein	29.6963	23.515	16.5243	6.49676	5.3568	4.17337	4.40135	3.48981	2.37821	1.84851e-05	1.77362	up	4.78872e-09	-2.6287	down	--	--	--	--	--	--	--	X8 domain	Glucan endo-1,3-beta-glucosidase 4 (Precursor) GN=At3g13560 OS=Arabidopsis thaliana (Mouse-ear cress) PE=1 SV=1	R	General function prediction only	PREDICTED: PLASMODESMATA CALLOSE-BINDING PROTEIN 5-like isoform X1 [Fragaria vesca subsp. vesca]	--
gene24713		Calcium-dependent lipid-binding (CaLB domain) family protein	18.7418	17.7146	13.916	5.91076	7.03604	6.84162	3.83882	2.62205	4.73784	0.00591966	1.46066	up	3.5402e-14	-2.23564	down	--	--	--	--	--	--	--	C2 domain	--	R	General function prediction only	PREDICTED: uncharacterized protein LOC101315189 [Fragaria vesca subsp. vesca]	--
gene09178		Bifunctional inhibitor/lipid-transfer protein/seed storage 2S albumin superfamily protein	1.77259	2.97087	1.37909	14.7154	30.1095	29.7293	12.6628	22.4658	16.7091	0.00114806	-2.02247	down	9.07038e-05	2.43132	up	--	--	Biological Process: lipid transport (GO:0006869);; Molecular Function: lipid binding (GO:0008289);;	--	--	--	--	Hydrophobic seed protein;; Protease inhibitor/seed storage/LTP family	14 kDa proline-rich protein DC2.15 (Precursor) OS=Daucus carota (Wild carrot) PE=2 SV=1	R	General function prediction only	HyPRP [Fragaria x ananassa]	biological process: single-organism process (GO:0044699);; biological process: localization (GO:0051179);; molecular function: binding (GO:0005488)
gene00631		basic helix-loop-helix (bHLH) DNA-binding superfamily protein	0.243824	0.307931	0.404041	1.02032	2.11415	1.17409	2.14097	2.36644	2.35782	1.46085e-10	-1.44424	down	1.53147e-09	2.76827	up	--	--	--	--	--	--	--	bHLH-MYC and R2R3-MYB transcription factors N-terminal;; Helix-loop-helix DNA-binding domain	Transcription factor ABORTED MICROSPORES GN=F12A24.9 OS=Arabidopsis thaliana (Mouse-ear cress) PE=1 SV=2	K	Transcription	PREDICTED: transcription factor bHLH90 [Fragaria vesca subsp. vesca]	--
gene16221		basic helix-loop-helix (bHLH) DNA-binding superfamily protein	0.072313	0.332524	0.10069	2.19352	2.92391	2.97354	2.22031	2.00817	1.90102	0.00188145	1.39155	up	2.01147e-12	3.48884	up	--	--	--	--	--	--	--	Helix-loop-helix DNA-binding domain	Transcription factor bHLH96 GN=T9N14.4 OS=Arabidopsis thaliana (Mouse-ear cress) PE=2 SV=1	K	Transcription	PREDICTED: transcription factor bHLH94-like [Fragaria vesca subsp. vesca]	--
gene36942		basic helix-loop-helix (bHLH) DNA-binding superfamily protein	1.66044	1.67358	1.45579	0.319279	0.528815	0.558967	0.393215	0.550636	1.13788	0.000389557	1.05816	up	0.00444496	-1.25187	down	--	--	Biological Process: single-organism process (GO:0044699);;	--	--	--	--	--	Transcription factor bHLH111 GN=F17F8.3 OS=Arabidopsis thaliana (Mouse-ear cress) PE=2 SV=1	K	Transcription	PREDICTED: transcription factor bHLH111 isoform X1 [Fragaria vesca subsp. vesca]	biological process: single-organism process (GO:0044699)
gene38008		basic helix-loop-helix (bHLH) DNA-binding family protein	188.081	152.631	168.655	29.0493	25.6976	27.878	45.6869	29.7516	50.488	5.92168e-08	1.16782	up	1.08004e-30	-2.06484	down	--	--	--	--	--	--	--	Helix-loop-helix DNA-binding domain	Transcription factor PRE6 GN=T2P11 OS=Arabidopsis thaliana (Mouse-ear cress) PE=1 SV=1	K	Transcription	PREDICTED: transcription factor PRE6-like [Fragaria vesca subsp. vesca]	--
gene03418		Auxin-responsive family protein	7.91075	6.96908	4.41332	1.31406	1.71406	1.9606	1.7848	1.46456	0.956185	5.12298e-11	-3.86688	down	1.57912e-07	-2.23262	down	--	--	--	--	--	[T]	Signal transduction mechanisms	Protein of unknown function (DUF568)	Cytochrome b561 and DOMON domain-containing protein At5g35735 (Precursor) GN=At5g35735 OS=Arabidopsis thaliana (Mouse-ear cress) PE=2 SV=1	T	Signal transduction mechanisms	PREDICTED: cytochrome b561 and DOMON domain-containing protein At5g35735-like [Fragaria vesca subsp. vesca]	--
gene29030		ATPase E1-E2 type family protein / haloacid dehalogenase-like hydrolase family protein	15.0122	9.41317	8.58614	4.80101	3.68524	3.43553	3.19704	3.21687	4.09929	4.74715e-07	2.39484	up	8.12547e-05	-1.69291	down	[P]	Inorganic ion transport and metabolism	Molecular Function: calcium-transporting ATPase activity (GO:0005388);; Molecular Function: ATP binding (GO:0005524);; Cellular Component: integral component of membrane (GO:0016021);; Molecular Function: metal ion binding (GO:0046872);; Biological Process: calcium ion transmembrane transport (GO:0070588);;	K01537|0|pper:PRUPE_ppa021744mg|hypothetical protein; K01537 Ca2+-transporting ATPase [EC:3.6.3.8] (A)	--	[P]	Inorganic ion transport and metabolism	E1-E2 ATPase;; Cation transporting ATPase, C-terminus;; haloacid dehalogenase-like hydrolase;; haloacid dehalogenase-like hydrolase;; Putative hydrolase of sodium-potassium ATPase alpha subunit;; Cation transporter/ATPase, N-terminus	Putative calcium-transporting ATPase 13, plasma membrane-type GN=ACA13 OS=Arabidopsis thaliana (Mouse-ear cress) PE=3 SV=1	P	Inorganic ion transport and metabolism	PREDICTED: putative calcium-transporting ATPase 13, plasma membrane-type [Fragaria vesca subsp. vesca]	molecular function: catalytic activity (GO:0003824);; molecular function: transporter activity (GO:0005215);; biological process: metabolic process (GO:0008152);; biological process: cellular process (GO:0009987);; biological process: single-organism process (GO:0044699);; biological process: localization (GO:0051179);; molecular function: binding (GO:0005488);; cellular component: membrane (GO:0…
gene04516		Armadillo/beta-catenin-like repeat family protein	1.1508	0.815407	0.604375	0.24052	0.098974	0.186904	0.131297	0.053633	0.134436	3.08161e-06	2.06049	up	2.84207e-08	-3.00247	down	--	--	--	--	--	[S]	Function unknown	Armadillo/beta-catenin-like repeat;; HEAT repeats;; HEAT repeat;; U-box domain;; HEAT-like repeat;; Zinc-finger of the MIZ type in Nse subunit	Putative U-box domain-containing protein 42 GN=PUB42 OS=Arabidopsis thaliana (Mouse-ear cress) PE=2 SV=1	S	Function unknown	PREDICTED: putative U-box domain-containing protein 42 [Fragaria vesca subsp. vesca]	--
gene17208		Arabidopsis protein of unknown function (DUF241)	1.32257	2.15449	1.39253	0.327442	0.489107	0.109069	0.360496	0.060828	0.080604	1.34408e-08	-2.80078	down	1.15877e-08	-3.23525	down	--	--	--	--	--	--	--	Arabidopsis protein of unknown function	--	S	Function unknown	PREDICTED: uncharacterized protein LOC101304250 [Fragaria vesca subsp. vesca]	--
gene17213		Arabidopsis protein of unknown function (DUF241)	9.14724	8.09778	1.88237	0	0	0	0.047558	0	0	3.7872e-05	-1.08262	down	4.88762e-07	-8.21097	down	--	--	--	--	--	--	--	Arabidopsis protein of unknown function	--	S	Function unknown	PREDICTED: uncharacterized protein LOC101305139 [Fragaria vesca subsp. vesca]	--
gene07458		AP2/B3-like transcriptional factor family protein	1.82787	1.86529	0.436948	24.7773	16.7313	12.4775	11.0427	7.52415	6.88138	0.00703858	-1.61463	down	1.85149e-08	2.55886	up	--	--	--	--	--	--	--	B3 DNA binding domain	B3 domain-containing protein Os04g0386900 GN=OSJNBa0044M19.12 OS=Oryza sativa subsp. japonica (Rice) PE=2 SV=3	R	General function prediction only	PREDICTED: B3 domain-containing protein Os04g0386900-like [Fragaria vesca subsp. vesca]	--
gene29442		AP2/B3-like transcriptional factor family protein	1.89653	1.55778	1.34927	15.9215	11.1558	18.3005	15.506	18.1941	16.2618	8.80716e-08	1.16942	up	2.95324e-22	3.32947	up	--	--	--	--	--	--	--	B3 DNA binding domain	B3 domain-containing protein At3g18960 GN=At3g18960 OS=Arabidopsis thaliana (Mouse-ear cress) PE=2 SV=1	K	Transcription	PREDICTED: B3 domain-containing protein At3g18960-like [Fragaria vesca subsp. vesca]	--
gene03839		Ankyrin repeat family protein	0.486465	0.49735	0.366022	1.37201	1.22823	1.18202	1.90937	1.72267	1.32928	0.00448954	-2.07435	down	1.87514e-06	1.88156	up	[R]	General function prediction only	--	--	--	[R]	General function prediction only	Ankyrin repeats (3 copies);; Ankyrin repeats (many copies);; Ankyrin repeats (many copies);; Ankyrin repeat;; RNA recognition motif. (a.k.a. RRM, RBD, or RNP domain);; RNA recognition motif (a.k.a. RRM, RBD, or RNP domain);; Ankyrin repeat;; OST-HTH/LOTUS domain	Heterogeneous nuclear ribonucleoprotein 1 GN=RNP1 OS=Arabidopsis thaliana (Mouse-ear cress) PE=1 SV=1	R	General function prediction only	PREDICTED: uncharacterized protein LOC101301323 [Fragaria vesca subsp. vesca]	--
gene20649		AMP-dependent synthetase and ligase family protein	0.221	0.395701	0.408058	0.050744	0.129426	0.076733	0.008752	0.071211	0.013148	0.00803621	-1.35122	down	5.11442e-08	-3.38443	down	[IQ]	Lipid transport and metabolism;; Secondary metabolites biosynthesis, transport and catabolism	Molecular Function: catalase activity (GO:0004096);; Biological Process: response to oxidative stress (GO:0006979);; Molecular Function: heme binding (GO:0020037);; Biological Process: oxidation-reduction process (GO:0055114);;	--	--	[R]	General function prediction only	AMP-binding enzyme;; Catalase;; NAD(P)-binding Rossmann-like domain;; Bacterial transferase hexapeptide (six repeats);; Phosphopantetheine attachment site;; FAD dependent oxidoreductase;; Thi4 family	4-coumarate--CoA ligase-like 9 OS=Oryza sativa subsp. japonica (Rice) PE=2 SV=2	R	General function prediction only	PREDICTED: uncharacterized protein LOC105350727 [Fragaria vesca subsp. vesca]	molecular function: catalytic activity (GO:0003824);; molecular function: antioxidant activity (GO:0016209);; biological process: metabolic process (GO:0008152);; biological process: single-organism process (GO:0044699);; biological process: response to stimulus (GO:0050896);; molecular function: binding (GO:0005488)
gene07599		Amidase family protein	124.521	103.046	118.94	44.4235	53.6824	34.7669	36.0555	35.5401	37.4823	7.84817e-09	-1.23543	down	3.15575e-21	-1.71374	down	[J]	Translation, ribosomal structure and biogenesis	--	--	--	[J]	Translation, ribosomal structure and biogenesis	Amidase	Glutamyl-tRNA(Gln) amidotransferase subunit A, chloroplastic/mitochondrial {ECO:0000255|HAMAP-Rule:MF_03150} (Precursor) GN=At3g25660 OS=Arabidopsis thaliana (Mouse-ear cress) PE=2 SV=1	J	Translation, ribosomal structure and biogenesis	PREDICTED: uncharacterized protein LOC101306479 isoform X2 [Fragaria vesca subsp. vesca]	--
gene10626		alpha/beta-Hydrolases superfamily protein	6.35419	8.16517	7.22577	15.0853	15.3996	16.7794	28.195	25.1827	24.3121	3.70535e-05	1.33642	up	2.08937e-15	1.78823	up	[R]	General function prediction only	Biological Process: metabolic process (GO:0008152);; Molecular Function: hydrolase activity (GO:0016787);;	--	--	[I]	Lipid transport and metabolism	Alpha/beta hydrolase family;; alpha/beta hydrolase fold;; Alpha/beta hydrolase family	--	I	Lipid transport and metabolism	PREDICTED: bifunctional epoxide hydrolase 2 [Fragaria vesca subsp. vesca]	biological process: metabolic process (GO:0008152);; molecular function: catalytic activity (GO:0003824)
gene23304		alpha/beta-Hydrolases superfamily protein	29.3575	29.9948	32.5788	80.1593	70.5407	64.7572	89.0164	92.1961	92.4402	4.87482e-09	-1.26182	down	1.03448e-17	1.5267	up	[I]	Lipid transport and metabolism	--	--	--	[I]	Lipid transport and metabolism	Putative lysophospholipase;; Alpha/beta hydrolase family;; Alpha/beta hydrolase family	Caffeoylshikimate esterase GN=CSE OS=Arabidopsis thaliana (Mouse-ear cress) PE=1 SV=1	I	Lipid transport and metabolism	PREDICTED: caffeoylshikimate esterase [Fragaria vesca subsp. vesca]	--
gene35432		alpha/beta-Hydrolases superfamily protein	2.50876	1.84849	1.56825	0.137059	0.148441	0.112651	0.441101	0.191349	0.404939	7.42461e-06	1.62524	up	2.61021e-08	-2.55774	down	--	--	--	--	--	[I]	Lipid transport and metabolism	Lipase (class 3);; Protein of unknown function (DUF2974)	Phospholipase A1-II 1 OS=Oryza sativa subsp. japonica (Rice) PE=3 SV=2	S	Function unknown	PREDICTED: uncharacterized protein LOC101315095 isoform X3 [Fragaria vesca subsp. vesca]	--
gene35853		alpha/beta-Hydrolases superfamily protein	2.25561	1.42438	1.92237	7.24019	9.60875	12.5864	11.4645	13.551	11.1795	1.17375e-08	1.81052	up	2.51258e-17	2.70427	up	[I]	Lipid transport and metabolism	--	--	--	[I]	Lipid transport and metabolism	Alpha/beta hydrolase family;; Alpha/beta hydrolase family;; Putative lysophospholipase;; Prolyl oligopeptidase family;; Dienelactone hydrolase family	Caffeoylshikimate esterase GN=CSE OS=Arabidopsis thaliana (Mouse-ear cress) PE=1 SV=1	I	Lipid transport and metabolism	PREDICTED: caffeoylshikimate esterase, partial [Fragaria vesca subsp. vesca]	--
gene38409		alpha/beta-Hydrolases superfamily protein	0.951331	0.376202	0.589641	3.55141	2.31336	2.87722	1.65568	2.16736	2.77926	7.76333e-10	1.46338	up	3.40377e-05	1.68941	up	--	--	Molecular Function: hydrolase activity (GO:0016787);;	--	--	--	--	Lipase (class 3)	--	S	Function unknown	PREDICTED: uncharacterized protein LOC101293815 [Fragaria vesca subsp. vesca]	molecular function: catalytic activity (GO:0003824);; biological process: metabolic process (GO:0008152)
gene02308		Adenine nucleotide alpha hydrolases-like superfamily protein	30.7241	49.8449	28.6795	2.22127	5.06142	19.4702	6.87783	6.82115	8.14974	6.73833e-07	2.37989	up	2.82009e-06	-2.36682	down	[T]	Signal transduction mechanisms	--	--	--	--	--	Universal stress protein family	Universal stress protein A-like protein GN=At3g01520 OS=Arabidopsis thaliana (Mouse-ear cress) PE=1 SV=2	S	Function unknown	PREDICTED: uncharacterized protein LOC101301587 [Fragaria vesca subsp. vesca]	--
gene18733		Adenine nucleotide alpha hydrolases-like superfamily protein	76.4552	84.939	61.0948	35.1818	30.2756	32.9661	24.0673	20.6719	30.646	3.4688e-41	2.90513	up	7.00485e-13	-1.60825	down	[T]	Signal transduction mechanisms	Biological Process: response to stress (GO:0006950);;	--	--	--	--	Universal stress protein family	--	S	Function unknown	PREDICTED: uncharacterized protein C167.05 [Fragaria vesca subsp. vesca]	biological process: response to stimulus (GO:0050896)
gene04467		ABC-2 type transporter family protein	29.0046	28.8328	28.8022	11.1346	14.6639	11.8614	10.5484	11.643	11.4832	1.71566e-05	-1.92552	down	1.18491e-14	-1.40905	down	[V]	Defense mechanisms	Molecular Function: ATP binding (GO:0005524);; Biological Process: ATP catabolic process (GO:0006200);; Cellular Component: membrane (GO:0016020);; Molecular Function: ATPase activity, coupled to transmembrane movement of substances (GO:0042626);;	--	--	[Q]	Secondary metabolites biosynthesis, transport and catabolism	ABC-2 type transporter;; ABC transporter;; AAA domain	ABC transporter G family member 21 GN=T5M7.6 OS=Arabidopsis thaliana (Mouse-ear cress) PE=2 SV=2	Q	Secondary metabolites biosynthesis, transport and catabolism	PREDICTED: ABC transporter G family member 21 [Fragaria vesca subsp. vesca]	molecular function: binding (GO:0005488);; biological process: metabolic process (GO:0008152);; biological process: cellular process (GO:0009987);; biological process: single-organism process (GO:0044699);; cellular component: membrane (GO:0016020);; molecular function: catalytic activity (GO:0003824);; molecular function: transporter activity (GO:0005215);; biological process: localization (GO:0…
gene37998		ABC transporter family protein	0.975699	0.502081	0.659305	2.65054	2.48192	1.75728	1.71866	2.36503	3.11824	0.000400123	2.40815	up	0.000216227	1.2802	up	[V]	Defense mechanisms	Molecular Function: ATP binding (GO:0005524);; Biological Process: ATP catabolic process (GO:0006200);; Cellular Component: integral component of membrane (GO:0016021);; Molecular Function: ATPase activity, coupled to transmembrane movement of substances (GO:0042626);; Biological Process: transmembrane transport (GO:0055085);;	K05658|0|fve:101310339|ABC transporter B family member 15-like; K05658 ATP-binding cassette, subfamily B (MDR/TAP), member 1 [EC:3.6.3.44] (A)	ABC transporters (ko02010)	[Q]	Secondary metabolites biosynthesis, transport and catabolism	ABC transporter transmembrane region;; ABC transporter;; AAA domain;; RecF/RecN/SMC N terminal domain;; P-loop containing region of AAA domain;; AAA ATPase domain;; Predicted ATPase of the ABC class;; Protein of unknown function, DUF258	ABC transporter B family member 15 GN=MZF16.16 OS=Arabidopsis thaliana (Mouse-ear cress) PE=3 SV=1	Q	Secondary metabolites biosynthesis, transport and catabolism	PREDICTED: ABC transporter B family member 15-like [Fragaria vesca subsp. vesca]	molecular function: binding (GO:0005488);; biological process: metabolic process (GO:0008152);; biological process: cellular process (GO:0009987);; biological process: single-organism process (GO:0044699);; cellular component: membrane (GO:0016020);; cellular component: membrane part (GO:0044425);; molecular function: catalytic activity (GO:0003824);; molecular function: transporter activity (GO:…
gene07935		2-oxoglutarate (2OG) and Fe(II)-dependent oxygenase superfamily protein	4.67582	5.81203	3.73278	1.67511	1.18486	0.912006	0.496961	0.292796	0.632684	1.93922e-08	3.96232	up	4.79349e-14	-3.12522	down	[R]	General function prediction only	Molecular Function: oxidoreductase activity (GO:0016491);;	K06892|0|fve:101307675|gibberellin 2-beta-dioxygenase 8-like (A)	--	[QR]	Secondary metabolites biosynthesis, transport and catabolism;; General function prediction only	2OG-Fe(II) oxygenase superfamily;; non-haem dioxygenase in morphine synthesis N-terminal	Gibberellin 2-beta-dioxygenase 8 GN=GA2OX8 OS=Arabidopsis thaliana (Mouse-ear cress) PE=1 SV=2	Q	Secondary metabolites biosynthesis, transport and catabolism	PREDICTED: gibberellin 2-beta-dioxygenase 8 [Fragaria vesca subsp. vesca]	molecular function: catalytic activity (GO:0003824);; biological process: metabolic process (GO:0008152)
gene24804		2-oxoglutarate (2OG) and Fe(II)-dependent oxygenase superfamily protein	0.106517	0.090435	0.025343	1.23966	1.95251	1.30614	3.46021	3.76012	2.22901	2.19443e-06	-1.68163	down	3.84636e-18	5.05376	up	[R]	General function prediction only	Molecular Function: oxidoreductase activity, acting on paired donors, with incorporation or reduction of molecular oxygen, 2-oxoglutarate as one donor, and incorporation of one atom each of oxygen into both donors (GO:0016706);; Biological Process: oxidation-reduction process (GO:0055114);;	K06892|0|fve:101291326|feruloyl CoA ortho-hydroxylase 1-like; K06892 feruloyl-CoA ortho-hydroxylase [EC:1.14.11.-] (A)	--	[QR]	Secondary metabolites biosynthesis, transport and catabolism;; General function prediction only	2OG-Fe(II) oxygenase superfamily;; non-haem dioxygenase in morphine synthesis N-terminal	Feruloyl CoA ortho-hydroxylase 1 GN=F6&apos;H1 OS=Arabidopsis thaliana (Mouse-ear cress) PE=1 SV=1	Q	Secondary metabolites biosynthesis, transport and catabolism	PREDICTED: feruloyl CoA ortho-hydroxylase 1 [Fragaria vesca subsp. vesca]	molecular function: catalytic activity (GO:0003824);; biological process: metabolic process (GO:0008152);; biological process: single-organism process (GO:0044699)
gene30781		2-oxoglutarate (2OG) and Fe(II)-dependent oxygenase superfamily protein	5.69176	4.89745	6.29914	2.13268	2.00742	1.09026	1.83715	1.948	1.87132	0.00171296	1.01169	up	5.29459e-05	-1.29151	down	[R]	General function prediction only	Molecular Function: oxidoreductase activity (GO:0016491);;	--	--	[QR]	Secondary metabolites biosynthesis, transport and catabolism;; General function prediction only	2OG-Fe(II) oxygenase superfamily;; non-haem dioxygenase in morphine synthesis N-terminal	Protein SRG1 GN=SRG1 OS=Arabidopsis thaliana (Mouse-ear cress) PE=2 SV=1	Q	Secondary metabolites biosynthesis, transport and catabolism	PREDICTED: leucoanthocyanidin dioxygenase-like [Fragaria vesca subsp. vesca]	molecular function: catalytic activity (GO:0003824);; biological process: metabolic process (GO:0008152)
gene00607		Uncharacterized protein	7.17233	7.33366	5.33579	11.7223	13.5427	16.1798	14.2637	15.6498	16.0052	1.39131e-09	-1.77839	down	1.83333e-05	1.17221	up	--	--	--	--	--	--	--	--	Protein XRI1 GN=XRI1 OS=Arabidopsis thaliana (Mouse-ear cress) PE=1 SV=2	S	Function unknown	PREDICTED: protein XRI1 [Fragaria vesca subsp. vesca]	--
gene01848		Uncharacterized protein	34.1283	28.2594	23.4874	8.0019	9.62675	8.44731	7.05484	6.49059	6.65487	2.55236e-05	1.70749	up	8.46966e-14	-2.12761	down	--	--	--	--	--	--	--	--	--	S	Function unknown	PREDICTED: uncharacterized protein LOC105353440 [Fragaria vesca subsp. vesca]	--
gene02111		Uncharacterized protein	1.08723	1.53776	1.83156	3.99311	6.34237	4.94325	3.31558	3.29949	2.6405	0.00629505	-1.9105	down	0.00982221	1.00334	up	--	--	--	--	--	--	--	--	--	S	Function unknown	PREDICTED: uncharacterized protein LOC105349960 [Fragaria vesca subsp. vesca]	--
gene04564			27.7649	15.9378	13.4813	5.28015	6.23337	4.31927	4.94613	4.46045	4.43569	4.9386e-05	-2.33061	down	0.000386928	-2.08745	down	--	--	--	--	--	--	--	--	--	S	Function unknown	PREDICTED: uncharacterized protein LOC105351132 [Fragaria vesca subsp. vesca]	--
gene05920			41.683	47.4439	23.3277	7.41403	7.27065	8.55487	6.19877	4.30476	5.45367	0.000200546	-1.36386	down	2.08537e-07	-2.86059	down	--	--	--	--	--	--	--	--	--	S	Function unknown	PREDICTED: uncharacterized protein LOC101310110 [Fragaria vesca subsp. vesca]	--
gene06287			8.95031	8.48646	5.85576	3.48777	3.3003	2.61849	2.88139	3.9499	4.32961	2.98716e-17	-2.146	down	0.00063291	-1.10341	down	--	--	--	--	--	--	--	Domain of unknown function (DUF4408)	--	S	Function unknown	PREDICTED: uncharacterized protein LOC105351186 [Fragaria vesca subsp. vesca]	--
gene06317			33.8974	35.9204	26.3006	7.85104	7.24429	7.50869	10.3958	11.2505	8.41429	0.00514201	-1.33818	down	6.5619e-14	-1.718	down	--	--	--	--	--	--	--	--	Protein SHOOT GRAVITROPISM 5 GN=At2g01940 OS=Arabidopsis thaliana (Mouse-ear cress) PE=1 SV=1	S	Function unknown	PREDICTED: protein SHOOT GRAVITROPISM 5 [Fragaria vesca subsp. vesca]	--
gene06395			8.23221	8.28934	6.14583	2.6941	4.05797	2.54436	2.54386	2.01306	3.07334	0.00541134	-1.65138	down	3.08453e-05	-1.60605	down	--	--	--	--	--	--	--	--	--	S	Function unknown	PREDICTED: uncharacterized protein LOC105351175 [Fragaria vesca subsp. vesca]	--
gene07022			1.5109	1.28342	0.92848	0.447697	0.216126	0.555879	0.025625	0.149335	0.104018	3.07069e-14	-1.63604	down	5.39917e-13	-3.73584	down	--	--	--	--	--	--	--	Sieve element occlusion N-terminus;; Sieve element occlusion C-terminus	--	S	Function unknown	PREDICTED: uncharacterized protein LOC101308835 [Fragaria vesca subsp. vesca]	--
gene07023			27.0464	26.5142	22.537	6.62776	9.82999	9.04957	12.9591	12.7978	12.3809	1.45976e-09	-1.83112	down	1.48109e-08	-1.04117	down	--	--	--	--	--	--	--	Sieve element occlusion C-terminus;; Sieve element occlusion N-terminus	--	S	Function unknown	PREDICTED: uncharacterized protein LOC101309120 [Fragaria vesca subsp. vesca]	--
gene10000			39.5688	33.5734	25.7418	9.68595	10.1775	9.10639	7.64292	8.00419	9.01859	2.77568e-07	1.53145	up	3.082e-13	-2.09905	down	--	--	--	--	--	--	--	Sieve element occlusion N-terminus;; Sieve element occlusion C-terminus	--	S	Function unknown	PREDICTED: uncharacterized protein LOC101294943 [Fragaria vesca subsp. vesca]	--
gene10283			6.18296	8.85826	7.2713	17.8522	22.8592	26.5577	30.6055	30.2579	24.3756	0.000735682	1.37748	up	5.28013e-13	1.88659	up	--	--	--	--	--	--	--	--	--	--	--	PREDICTED: serine/arginine repetitive matrix protein 1-like [Fragaria vesca subsp. vesca]	--
gene11005			4.73681	6.84171	5.80198	13.0258	13.6512	20.4195	15.4794	16.6118	16.4103	0.00648769	-1.10953	down	2.09231e-10	1.4358	up	--	--	--	--	--	--	--	--	--	R	General function prediction only	PREDICTED: uncharacterized protein LOC101314155 [Fragaria vesca subsp. vesca]	--
gene12924			20.9428	13.8633	16.1514	10.282	8.1917	6.12959	4.84216	4.91085	5.50037	6.34207e-06	-1.23999	down	3.23915e-07	-1.78163	down	--	--	--	--	--	--	--	--	--	S	Function unknown	PREDICTED: uncharacterized protein LOC101305000 [Fragaria vesca subsp. vesca]	--
gene13036			6.71749	9.83112	7.79421	3.4044	3.15562	3.93975	3.15609	2.9778	3.26722	0.00220261	-1.06903	down	3.84378e-09	-1.4648	down	--	--	--	--	--	--	--	Domain of unknown function (DUF4378)	--	S	Function unknown	PREDICTED: uncharacterized protein LOC101305113 isoform X1 [Fragaria vesca subsp. vesca]	--
gene14383			74.503	47.2322	62.1798	37.0718	30.8325	23.4903	28.7515	28.9969	27.3711	0.00383021	-1.43818	down	1.72331e-05	-1.1559	down	--	--	--	--	--	[R]	General function prediction only	--	Uncharacterized protein At4g22758 GN=At4g22758 OS=Arabidopsis thaliana (Mouse-ear cress) PE=2 SV=1	S	Function unknown	PREDICTED: uncharacterized protein LOC101299937 [Fragaria vesca subsp. vesca]	--
gene17024			3.51372	3.29846	3.07227	0.767195	1.66075	1.3674	0.448616	0.306517	0.770348	4.28942e-12	2.6639	up	1.29695e-10	-2.7107	down	--	--	--	--	--	--	--	--	--	S	Function unknown	PREDICTED: uncharacterized protein LOC101310108 [Fragaria vesca subsp. vesca]	--
gene17178			0.727858	0.642621	0.981411	4.62529	4.75729	6.21187	4.94264	3.96245	3.4518	4.224e-05	-1.36099	down	1.93142e-10	2.34148	up	--	--	--	--	--	--	--	Late embryogenesis abundant protein	--	S	Function unknown	PREDICTED: uncharacterized protein LOC101299929 [Fragaria vesca subsp. vesca]	--
gene19479			18.629	15.4944	14.5505	7.36753	5.96973	6.39373	5.4483	4.85632	4.85563	0.00019149	-2.08796	down	1.34223e-08	-1.75603	down	--	--	Molecular Function: polysaccharide binding (GO:0030247);;	--	--	--	--	Wall-associated receptor kinase galacturonan-binding	--	R	General function prediction only	PREDICTED: wall-associated receptor kinase 1 [Fragaria vesca subsp. vesca]	molecular function: binding (GO:0005488)
gene21903			9.76249	6.06783	5.98044	1.94238	1.56599	1.75451	1.24801	1.4284	0.487658	3.28918e-08	-2.32177	down	9.63004e-10	-3.10152	down	--	--	Biological Process: single-organism cellular process (GO:0044763);; Biological Process: regulation of biological process (GO:0050789);;	--	--	--	--	--	--	S	Function unknown	PREDICTED: cysteine-rich and transmembrane domain-containing protein A [Fragaria vesca subsp. vesca]	biological process: cellular process (GO:0009987);; biological process: single-organism process (GO:0044699);; biological process: biological regulation (GO:0065007)
gene22781			24.3852	16.4161	15.5642	3.66442	4.39065	3.66193	2.74138	2.4783	3.01212	7.71435e-11	2.98088	up	2.82364e-12	-2.81615	down	--	--	--	--	--	--	--	--	--	S	Function unknown	PREDICTED: uncharacterized protein LOC101300714 [Fragaria vesca subsp. vesca]	--
gene27349			1.21621	1.19827	1.34168	12.4695	9.92159	8.98702	7.62194	10.3452	8.41174	0.00736797	1.30296	up	3.82363e-11	2.7454	up	--	--	--	--	--	--	--	--	--	S	Function unknown	PREDICTED: uncharacterized protein LOC105350480 [Fragaria vesca subsp. vesca]	--
gene28473			6.50739	7.43201	8.07504	18.7556	19.3556	18.775	28.8546	32.4238	26.4293	0.00105479	-1.33346	down	4.39524e-08	1.94047	up	--	--	--	--	--	--	--	--	--	S	Function unknown	PREDICTED: uncharacterized protein LOC101302188 [Fragaria vesca subsp. vesca]	--
gene28474			10.7445	16.6029	13.0458	5.53848	6.12186	7.05429	7.59956	7.62832	9.87954	0.000987994	1.01923	up	0.00202223	-1.01646	down	--	--	--	--	--	--	--	--	--	S	Function unknown	PREDICTED: titin isoform X2 [Fragaria vesca subsp. vesca]	--
gene28564			13.2162	12.2217	13.5619	30.4277	25.2784	26.7503	35.1155	39.3513	37.104	0.00066583	-1.68836	down	1.74216e-09	1.47003	up	--	--	--	--	--	--	--	--	--	S	Function unknown	PREDICTED: uncharacterized protein LOC101309899 [Fragaria vesca subsp. vesca]	--
gene28588			4.75127	4.45329	2.63058	1.49644	1.46209	0.842943	0.448914	0.642997	0.955623	2.53584e-10	2.37072	up	4.69861e-08	-2.54839	down	--	--	--	--	--	--	--	--	--	S	Function unknown	PREDICTED: uncharacterized protein LOC101298298 [Fragaria vesca subsp. vesca]	--
gene29746			137.674	86.2788	100.795	723.913	472.589	553.631	340.45	408.851	377.63	4.17172e-07	1.5409	up	1.74152e-20	1.75164	up	--	--	--	--	--	--	--	--	Protein E6 GN=E6 OS=Gossypium hirsutum (Upland cotton) PE=2 SV=1	R	General function prediction only	PREDICTED: protein E6 [Fragaria vesca subsp. vesca]	--
gene29965			8.15226	4.58926	7.06879	23.732	16.9391	19.4441	14.7898	14.1275	14.6948	7.39349e-16	5.46569	up	0.000368116	1.09304	up	--	--	--	--	--	--	--	--	--	S	Function unknown	PREDICTED: uncharacterized protein LOC101291224 [Fragaria vesca subsp. vesca]	--
gene30447			0.298005	0.115678	0.442296	13.6694	9.90084	17.8193	14.5736	14.5796	12.8805	0.000153613	-1.74498	down	1.18614e-24	5.50299	up	--	--	--	--	--	--	--	--	--	S	Function unknown	hypothetical protein PRUPE_4G040400 [Prunus persica]	--
gene30604			4.09929	4.23205	3.01945	0.899086	1.59155	1.03839	0.948032	1.10685	0.843226	1.11656e-05	-2.04751	down	3.98476e-07	-2.00035	down	--	--	--	--	--	--	--	--	--	R	General function prediction only	PREDICTED: uncharacterized protein LOC105350250 [Fragaria vesca subsp. vesca]	--
gene30605			7.72261	6.18318	4.29454	1.49868	1.11434	1.93967	1.70189	1.71636	1.46023	0.000488697	-5.32535	down	1.20684e-06	-1.93217	down	--	--	--	--	--	--	--	--	--	R	General function prediction only	PREDICTED: uncharacterized protein LOC105350249 [Fragaria vesca subsp. vesca]	--
gene31358			68.9258	53.9764	13.6242	1.68628	0.200324	1.56916	0	0.138098	0	0.00250666	-7.22968	down	1.6101e-08	-9.62262	down	--	--	--	--	--	--	--	--	--	--	--	hypothetical protein PRUPE_4G151600 [Prunus persica]	--
gene32233			8.34676	6.35957	7.76131	20.9983	20.8992	18.0804	22.6041	20.3577	19.3578	8.11451e-07	1.35426	up	5.73549e-09	1.42444	up	--	--	--	--	--	--	--	--	--	R	General function prediction only	PREDICTED: uncharacterized protein LOC101312632 [Fragaria vesca subsp. vesca]	--
gene32603			583.227	845.871	719.84	167.123	206.678	89.4066	41.5271	76.544	56.366	3.83159e-11	-2.28345	down	1.58632e-27	-3.67653	down	--	--	--	--	--	--	--	Sieve element occlusion N-terminus;; Sieve element occlusion C-terminus	Probable nucleoredoxin 2 OS=Oryza sativa subsp. japonica (Rice) PE=2 SV=1	S	Function unknown	PREDICTED: uncharacterized protein LOC101296807 [Fragaria vesca subsp. vesca]	--
gene35513			14.1108	10.7773	9.11178	23.5652	19.9377	27.8598	19.4513	26.1779	25.8618	0.000729667	1.00189	up	4.43583e-05	1.03402	up	--	--	--	--	--	--	--	--	--	S	Function unknown	PREDICTED: uncharacterized protein LOC101295271 isoform X2 [Fragaria vesca subsp. vesca]	--
gene37477			1.92621	2.45226	2.3611	0.263939	0.549813	0.757735	0	0.014338	0.216568	0.000102701	-2.1126	down	5.96547e-19	-4.8064	down	--	--	--	--	--	--	--	--	--	S	Function unknown	PREDICTED: uncharacterized protein LOC101301512 [Fragaria vesca subsp. vesca]	--
gene37799			7.43319	4.9645	5.90474	2.42587	3.45577	2.06543	2.64784	2.91038	2.81977	0.00175681	-1.27119	down	4.62507e-05	-1.40412	down	--	--	--	--	--	--	--	--	--	S	Function unknown	PREDICTED: uncharacterized protein LOC101312755 [Fragaria vesca subsp. vesca]	--

## Sheet: Table S7
Table S7 The expression data of phytohormone-related genes corresponding to Figure 3A.
Gene ID	Name	Annotation	FvDB-a_FPKM	FvDB-b_FPKM	FvDB-c_FPKM	FvNDB-a_FPKM	FvNDB-b_FPKM	FvNDB-c_FPKM	FpNDB-a_FPKM	FpNDB-b_FPKM	FpNDB-c_FPKM
gene24005	FvGH3.1	Auxin-responsive GH3 family protein	0.364995	0.478273	0.552984	1.71837	1.81799	3.58201	2.07063	2.57209	1.92258
gene30882	FvYUC2	Flavin-binding monooxygenase family protein	0.306366	0.423829	0.643718	4.52252	6.0012	4.40909	3.71526	4.31667	4.36369
gene11123	FvLAX3	like AUX1 3	115.73	128.845	77.5458	29.3887	31.6562	34.018	33.0195	31.1127	35.505
gene01267	FvPIN8	Auxin efflux carrier family protein	1.86968	2.38785	1.82262	0.472961	0.876169	0.648333	0.765818	0.75478	0.725386
gene27792	FvARF1	auxin response factor 1	2.33447	2.56388	2.2878	7.19728	9.39748	7.09638	8.66215	10.97	10.3246
gene08492	FvARF5	Transcriptional factor B3 family protein / auxin-responsive factor AUX/IAA-related	8.89118	9.30373	6.68198	28.4516	33.6479	39.9865	32.1987	31.8525	28.4104
gene08194	FvIAA16	indoleacetic acid-induced protein 16	234.066	250.965	181.879	75.0478	95.8797	83.2993	79.5661	77.5283	93.0671
gene05990	FvIAA19	indole-3-acetic acid inducible 19	33.3933	28.7472	22.5104	10.8785	9.7794	14.2663	14.2116	12.2875	16.1789
gene32593	FvIAA3	AUX/IAA transcriptional regulator family protein	36.7233	32.7685	21.135	14.1904	6.19908	6.58406	2.64926	2.14381	5.11559
gene16569	FvIAA4	AUX/IAA transcriptional regulator family protein	110.506	127.471	102.755	38.7989	37.9642	50.8523	21.6028	21.9949	21.6239
gene07357	FvSAUR-like1	SAUR-like auxin-responsive protein family	10.4018	10.5072	9.15416	1.1395	1.10664	0.780428	0.409196	0.076697	2.08424
gene13907	FvSAUR-like2	SAUR-like auxin-responsive protein family	6.09394	4.33413	3.18566	1.94454	1.24052	1.34528	0	0.290065	0
gene13914	FvSAUR-like3	SAUR-like auxin-responsive protein family	13.6806	11.6614	7.91199	3.80984	2.37371	1.72975	0.018645	0.373217	0.028398
gene11619	FvAPT5	adenine phosphoribosyltransferase 5	66.9898	65.747	57.239	197.262	140.932	168.684	233.397	157.45	180.175
gene15382	FvCKX7	cytokinin oxidase 7	4.56223	11.7123	7.87034	16.2055	25.2708	24.6176	20.883	17.0894	15.1658
gene27842	FvIPT3	isopentenyltransferase 3	1.24141	0.656288	1.21788	0	0.103833	0.232087	0.177068	0.197657	0.146299
gene09744	FvLOG	lysine decarboxylase family protein	5.0846	5.98017	3.30255	20.4928	14.4233	14.3445	11.82	10.7929	11.6736
gene30673	FvLOG	Putative lysine decarboxylase family protein	0.579889	0.464882	0.235368	2.1558	1.23128	1.32695	3.38788	2.60779	2.56494
gene22351	FvHP1	histidine-containing phosphotransmitter 1	14.0201	25.6702	16.2514	40.0473	36.0355	57.4557	57.0685	107.569	94.5261
gene15747	FvHP6	histidine phosphotransfer protein 6	0.031919	0.107684	0.228111	4.81869	2.33823	3.51541	1.95924	2.63447	1.85381
gene21358	FvRR16	response regulator 16	0.23091	0.439455	0.647129	9.64027	7.61234	9.85947	8.88632	9.11262	8.22241

## Sheet: Table S8
Table S8 The expression data of transcription factors corresponding to Figure 3B.
Gene ID	Name	Annotation	FvDB-a_FPKM	FvDB-b_FPKM	FvDB-c_FPKM	FvNDB-a_FPKM	FvNDB-b_FPKM	FvNDB-c_FPKM	FpNDB-a_FPKM	FpNDB-b_FPKM	FpNDB-c_FPKM
gene03938	FvYAB1a	Plant-specific transcription factor YABBY family protein	1.39926	2.87093	2.11565	64.2847	61.6057	78.9512	108.153	114.671	97.8582
gene32251	FvYAB1b	Plant-specific transcription factor YABBY family protein	1.87494	1.69483	1.6723	54.2953	55.5612	66.0389	59.0222	65.0249	53.4497
gene22887	FvYAB2	Plant-specific transcription factor YABBY family protein	1.65321	1.76661	1.31763	16.0117	12.4447	17.4428	15.1965	16.508	13.3643
gene31056	FvYAB5	plant-specific transcription factor YABBY family protein	0.029186	0.033035	0.091131	16.5733	12.2427	15.7179	29.8466	27.9788	25.7018
gene01184	FvLAS	GRAS family transcription factor	0.048949	0.049663	0	0.614967	0.635264	0.638521	0.914752	0.903079	0.496428
gene13644	FvSCR	GRAS family transcription factor	10.0192	11.529	10.7504	33.9551	38.2041	39.1571	47.7419	47.2371	41.5477
gene02620	FvGRF1	growth-regulating factor 1	7.33885	7.50305	8.08168	15.9552	20.2093	14.3499	20.0573	24.5339	20.7015
gene12741	FvGRF7	growth-regulating factor 7	2.17491	5.87156	4.19508	16.4304	20.3252	22.8948	20.8132	20.2838	22.3817
gene02674	FvHB1	homeobox gene 1	1.97151	1.50503	1.5162	7.85392	12.1005	8.04245	8.52306	6.56179	7.96772
gene15201	FvBLH11	BEL1-like homeodomain 11	4.18457	4.1991	5.32804	20.1657	24.8802	30.5508	36.0473	39.3322	32.0549
gene15202	FvBLH3	BEL1-like homeodomain 3	6.78815	2.65645	5.18408	13.0882	10.1252	9.88672	10.1584	11.8343	10.7461
gene20865	FvBLH9	POX (plant homeobox) family protein	0.990936	1.01822	1.29611	4.51765	4.84476	4.17798	7.8675	8.39041	6.81394
gene09389	FvWOX1	WUSCHEL related homeobox 1	0	0.072641	0	2.0291	2.11577	2.46835	2.51444	2.26449	2.63454
gene30750	FvLFY3	floral meristem identity control protein LEAFY (LFY)	0.166752	0.242992	0.597782	1.74902	2.69674	2.14761	1.08803	1.09088	1.33066
gene24088	FvASL1	ASYMMETRIC LEAVES 2-like 1	0.567902	0.189069	0.377886	4.18507	3.71973	4.33817	4.90016	5.4925	4.79422
gene20808	FvAGL22	K-box region and MADS-box transcription factor family protein	23.5937	19.9445	21.4906	43.8434	49.0883	38.9844	86.577	77.4255	86.2961
gene06301	FvAGL8	AGAMOUS-like 8	3.58231	2.55179	1.85585	0.914576	1.04743	0.4678	0	0.006461	0.051183
gene05581	FvRAX3	myb domain protein 84	3.97751	4.74446	3.81465	1.07589	2.08403	1.25749	1.21544	0.905455	1.20168
gene00971	FvCUC2	NAC (No Apical Meristem) domain transcriptional regulator superfamily protein	0.524936	0.931865	0.439782	5.1593	7.4865	7.50621	9.88979	7.65947	6.88385
gene01364	FvNAC041	NAC domain containing protein 41	0.428323	1.24125	1.04088	2.28735	4.61788	4.07707	2.46315	1.9855	2.00952
gene31474	FvCUC3	NAC (No Apical Meristem) domain transcriptional regulator superfamily protein	3.31039	2.94954	3.49872	7.2115	7.24682	7.48018	8.67105	10.1693	9.71635
gene09293	FvNAC057	NAC domain containing protein 57	3.54199	3.32494	1.95263	1.03224	0.633647	0.823923	0.694672	0.265558	0.840137
gene03606	FvKNAT6	KNOTTED1-like homeobox gene 6	2.87589	2.60428	2.34578	11.754	16.6093	12.7409	12.9133	5.6641	10.2674
gene09344	FvSTM	KNOX Arabidopsis thaliana meinox	0.372029	1.023	0.175459	6.22501	9.45826	6.04585	12.3326	11.2051	10.2931
