# Supplementary material for: Auxin and cytokinin coordinate the dormancy and outgrowth of axillary bud in strawberry runner
Source: BMC Plant Biol. 2019 Nov 29;19:528. doi: 10.1186/s12870-019-2151-x (PMC6884756; doi:10.1186/s12870-019-2151-x)
Supplement: Supplementary file 9 — Additional file 9: Table S9. The primers list used in this study. [file 12870_2019_2151_MOESM9_ESM.xlsx]

## Sheet: Table S9
Table S9 The primers list used in this study
Gene ID	Name	Forward 5'-3'	Reverse 5'-3'
gene16569	FvIAA4	CCAAGCCTCCTCCTTCCAAA	GAACATCCCACCGCTTTCTC
gene08194	FvIAA16	CTTGTGTGGATTTGAAGCTCAA	CACGTTCTTCTCCTTGTTCTTG
gene05990	FvIAA19	AAGGTTAACAGCTTGAGTGAGA	CGCCTATACCAAAACAACCAAA
gene15382	FvCKX7	ATTATGGGAAGACGTGCTGAAA	TAACGACTTCAAGCTCCGTTAC
gene15747	FvHP6	GGGGATCCATTTGAATCAGTTG	GATCTGCTGTATTGGGTATCGA
gene21358	FvRR16	GCAAGAGCATTGGAGTTTCTAG	TATCCTGTCATTCCTGGCATAC
gene08492	FvARF5	TGGTTGGCATAAGGAGAGCA	GGCATGCCCTTGGATTGTAG
gene09389	FvWOX1	GATGAAGATCAGACTCAAACGC	GATTCAGTGACGATTTCTCAGC
gene00971	FvCUC2	CCCAGGAAGAGTGGGTCATT	GAGACCGAGGAGGAAGAAGG
gene31474	FvCUC3	TCTGCTGCTACTGCTTCTGT	GCAGCTGGGAGTTTGATGAG
gene07357	FvSAUR-like1	CTTTCAGCCAGATTAGGAGCTA	CAAACCTCTTCTTCTTGCCTTC
gene27842	FvIPT3	GTGAAAGACAATACGTGCAAGT	ACTTCGGCCTTGTTATTGTAGA
gene37867	FvSTM	TGGCTAGGTTAGAGGATGCG	GCTCTGGGTCTGGTTCTGAT
gene33406	FvLFY3	CCACCAAGGTCACAAACCAG	GCGTAGCAGTGAACGTAGTG
gene02706	FvMAX1a	TGGTGTCAACCACTCTCACA	CAGCAAGGGAAGGTGTCCTA
gene02708	FvMAX1b	TAGGACACCTTCCCTTGCTG	ATAAGTGGCTGCCTTCCCAT
gene04863	FvMAX3	GTTGCTGAAGCCGATCTTGT	CTGCATTGCACGACACCATA
gene08839	FvMAX4	CTATTCTCCGGTGCATCCCT	AAGTGTCCGGGTCAATCACT
gene06851	FvLBO	CATTGATGATGTCCAAGAGCTG	GGTTAGACTTGTTGGTCTCTCA
gene02565	FvD14	CCGATATCTCGCTCTTCGTTTC	CCAGATGGTCTTTCAGGTAGTT
gene26211	FvBRC1	CGAGAGATCGGAGGATGAGG	TGATGGCAGACCTGGACTTT
gene26612	FveACTIN	CCGGGTTTGCTGGAGATGAT	CTTTTGGATTGAGCCTCGTC
gene04965	FvTPS11	GGCCAACACATTGTGGAAGT	TGTCTTCATCCGAGCGATCA
gene16004	FvBXL4	CCGGACCTACTTTCTGGTGT	CTGCAGCTTCTTCTGGTGTC
gene23034	FvBFRUCT1	AAGAACCGCCGAATCTTGTG	TACTACAGGCCATTGCACCA
gene36571	FvAGAL2	CCGGTACAAGCCCTAAGGAA	TGTCTCCGGTTGTTCTCCAA
gene31198	FvPF00294	TCTCCCTCTGGCACGATAAC	GCACCAGTTGTGTCAACAGT
gene09034	FvGA20OX3	AGTTCTTTCACCTCCCCATTAG	TTTGGTACACCTTCCCAGTATC
gene15587	FvSLY2	GCTACAAGAGGCTATACATGGT	GTAGTCAACACAGAACAACGAC
gene07935	FvGA20OX4	ACTGAACCAGGACGAGGTTG	ACGACCAGAGTGTTGGGAAT
gene13360	FvGA20OX1	GCGTTTTTCTTGTGTCCAAAAG	CATGTCAGCTCTGTAATGCTTC
gene13778	FvPYL4	CTGTCAAACTACAAGTCCGTGA	TACACGTGTCTTCCTTAGTGTT
